# Supplementary material for: Quartet RNA reference materials improve the quality of transcriptomic data through ratio-based profiling
Source: Nat Biotechnol. 2023 Sep 7;42(7):1118–32. doi: 10.1038/s41587-023-01867-9 (PMC11251996; doi:10.1038/s41587-023-01867-9)
Supplement: Supplementary file 3 — Supplementary Tables 1–10. [file 41587_2023_1867_MOESM3_ESM.xlsx]

## Sheet: supp_table_1
Supplementary Table 1. Quality assessment of the Quartet RNA reference materials
Sample group	Replicates	Site 1			Site 2
		260/280	260/230	RIN	260/280	260/230	RIN
D5	1	1.8	2.1	9.5	2	2	9.7
	2	1.8	2.2	9.7	2	2.1	9.5
	3	1.8	2.3	9.5	2	2	9.5
	Mean ± SD	1.8±0.0	2.2±0.1	9.6±0.1	2.0±0.0	2.0±0.1	9.6±0.1
D6	1	1.7	2.3	9.5	2	2.1	9.5
	2	1.7	2.2	9.5	2	2.1	9.5
	3	1.8	2.2	9.1	2	2.1	9.4
	Mean ± SD	1.7±0.1	2.2±0.1	9.4±0.2	2.0±0.0	2.1±0.0	9.5±0.1
F7	1	1.8	2.3	9.6	2	2.2	9.6
	2	1.8	2.3	9.6	2	2.1	9.3
	3	2	2.2	9.4	2.1	1.9	9.5
	Mean ± SD	1.9±0.1	2.3±0.1	9.5±0.1	2.0±0.1	2.1±0.1	9.5±0.2
M8	1	1.8	2.3	9.7	1.9	2.2	9.6
	2	1.8	2.3	9.7	1.9	2.1	9.6
	3	1.8	2.3	9.6	2	1.8	9.5
	Mean ± SD	1.8±0.0	2.3±0.0	9.7±0.1	1.9±0.1	2.0±0.2	9.6±0.1

## Sheet: supp_table_2
Supplementary Table 2. Metadata of the Quartet RNA-seq datasets
library_id	batch	sample_group	replicate	protocol	library_construction_kit	sequencing_site	sequencing_platform	lab	sequencing_date
P_BGI_L3_B1_D5_1	P_BGI_L3_B1	D5	1	PolyA	BGI	BGI	MGI DNBSEQ-T7	L3	20200618
P_BGI_L3_B1_D5_2	P_BGI_L3_B1	D5	2	PolyA	BGI	BGI	MGI DNBSEQ-T7	L3	20200618
P_BGI_L3_B1_D5_3	P_BGI_L3_B1	D5	3	PolyA	BGI	BGI	MGI DNBSEQ-T7	L3	20200618
P_BGI_L3_B1_D6_1	P_BGI_L3_B1	D6	1	PolyA	BGI	BGI	MGI DNBSEQ-T7	L3	20200618
P_BGI_L3_B1_D6_2	P_BGI_L3_B1	D6	2	PolyA	BGI	BGI	MGI DNBSEQ-T7	L3	20200618
P_BGI_L3_B1_D6_3	P_BGI_L3_B1	D6	3	PolyA	BGI	BGI	MGI DNBSEQ-T7	L3	20200618
P_BGI_L3_B1_F7_1	P_BGI_L3_B1	F7	1	PolyA	BGI	BGI	MGI DNBSEQ-T7	L3	20200618
P_BGI_L3_B1_F7_2	P_BGI_L3_B1	F7	2	PolyA	BGI	BGI	MGI DNBSEQ-T7	L3	20200618
P_BGI_L3_B1_F7_3	P_BGI_L3_B1	F7	3	PolyA	BGI	BGI	MGI DNBSEQ-T7	L3	20200618
P_BGI_L3_B1_M8_1	P_BGI_L3_B1	M8	1	PolyA	BGI	BGI	MGI DNBSEQ-T7	L3	20200618
P_BGI_L3_B1_M8_2	P_BGI_L3_B1	M8	2	PolyA	BGI	BGI	MGI DNBSEQ-T7	L3	20200618
P_BGI_L3_B1_M8_3	P_BGI_L3_B1	M8	3	PolyA	BGI	BGI	MGI DNBSEQ-T7	L3	20200618
P_BGI_L6_B1_D5_1	P_BGI_L6_B1	D5	1	PolyA	VAZ	BGI	MGI DNBSEQ-T7	L6	20200612
P_BGI_L6_B1_D5_2	P_BGI_L6_B1	D5	2	PolyA	VAZ	BGI	MGI DNBSEQ-T7	L6	20200612
P_BGI_L6_B1_D5_3	P_BGI_L6_B1	D5	3	PolyA	VAZ	BGI	MGI DNBSEQ-T7	L6	20200612
P_BGI_L6_B1_D6_1	P_BGI_L6_B1	D6	1	PolyA	VAZ	BGI	MGI DNBSEQ-T7	L6	20200612
P_BGI_L6_B1_D6_2	P_BGI_L6_B1	D6	2	PolyA	VAZ	BGI	MGI DNBSEQ-T7	L6	20200612
P_BGI_L6_B1_D6_3	P_BGI_L6_B1	D6	3	PolyA	VAZ	BGI	MGI DNBSEQ-T7	L6	20200612
P_BGI_L6_B1_F7_1	P_BGI_L6_B1	F7	1	PolyA	VAZ	BGI	MGI DNBSEQ-T7	L6	20200612
P_BGI_L6_B1_F7_2	P_BGI_L6_B1	F7	2	PolyA	VAZ	BGI	MGI DNBSEQ-T7	L6	20200612
P_BGI_L6_B1_F7_3	P_BGI_L6_B1	F7	3	PolyA	VAZ	BGI	MGI DNBSEQ-T7	L6	20200612
P_BGI_L6_B1_M8_1	P_BGI_L6_B1	M8	1	PolyA	VAZ	BGI	MGI DNBSEQ-T7	L6	20200612
P_BGI_L6_B1_M8_2	P_BGI_L6_B1	M8	2	PolyA	VAZ	BGI	MGI DNBSEQ-T7	L6	20200612
P_BGI_L6_B1_M8_3	P_BGI_L6_B1	M8	3	PolyA	VAZ	BGI	MGI DNBSEQ-T7	L6	20200612
P_ILM_L1_B1_D5_1	P_ILM_L1_B1	D5	1	PolyA	VAZ	ILM	Illumina NovaSeq	L1	20200602
P_ILM_L1_B1_D5_2	P_ILM_L1_B1	D5	2	PolyA	VAZ	ILM	Illumina NovaSeq	L1	20200602
P_ILM_L1_B1_D5_3	P_ILM_L1_B1	D5	3	PolyA	VAZ	ILM	Illumina NovaSeq	L1	20200602
P_ILM_L1_B1_D6_1	P_ILM_L1_B1	D6	1	PolyA	VAZ	ILM	Illumina NovaSeq	L1	20200602
P_ILM_L1_B1_D6_2	P_ILM_L1_B1	D6	2	PolyA	VAZ	ILM	Illumina NovaSeq	L1	20200602
P_ILM_L1_B1_D6_3	P_ILM_L1_B1	D6	3	PolyA	VAZ	ILM	Illumina NovaSeq	L1	20200602
P_ILM_L1_B1_F7_1	P_ILM_L1_B1	F7	1	PolyA	VAZ	ILM	Illumina NovaSeq	L1	20200602
P_ILM_L1_B1_F7_2	P_ILM_L1_B1	F7	2	PolyA	VAZ	ILM	Illumina NovaSeq	L1	20200602
P_ILM_L1_B1_F7_3	P_ILM_L1_B1	F7	3	PolyA	VAZ	ILM	Illumina NovaSeq	L1	20200602
P_ILM_L1_B1_M8_1	P_ILM_L1_B1	M8	1	PolyA	VAZ	ILM	Illumina NovaSeq	L1	20200602
P_ILM_L1_B1_M8_2	P_ILM_L1_B1	M8	2	PolyA	VAZ	ILM	Illumina NovaSeq	L1	20200602
P_ILM_L1_B1_M8_3	P_ILM_L1_B1	M8	3	PolyA	VAZ	ILM	Illumina NovaSeq	L1	20200602
P_ILM_L2_B1_D5_1	P_ILM_L2_B1	D5	1	PolyA	VAZ	ILM	Illumina NovaSeq	L2	20180925
P_ILM_L2_B1_D5_2	P_ILM_L2_B1	D5	2	PolyA	VAZ	ILM	Illumina NovaSeq	L2	20180925
P_ILM_L2_B1_D5_3	P_ILM_L2_B1	D5	3	PolyA	VAZ	ILM	Illumina NovaSeq	L2	20180925
P_ILM_L2_B1_D6_1	P_ILM_L2_B1	D6	1	PolyA	VAZ	ILM	Illumina NovaSeq	L2	20180925
P_ILM_L2_B1_D6_2	P_ILM_L2_B1	D6	2	PolyA	VAZ	ILM	Illumina NovaSeq	L2	20180925
P_ILM_L2_B1_D6_3	P_ILM_L2_B1	D6	3	PolyA	VAZ	ILM	Illumina NovaSeq	L2	20180925
P_ILM_L2_B1_F7_1	P_ILM_L2_B1	F7	1	PolyA	VAZ	ILM	Illumina NovaSeq	L2	20180925
P_ILM_L2_B1_F7_2	P_ILM_L2_B1	F7	2	PolyA	VAZ	ILM	Illumina NovaSeq	L2	20180925
P_ILM_L2_B1_F7_3	P_ILM_L2_B1	F7	3	PolyA	VAZ	ILM	Illumina NovaSeq	L2	20180925
P_ILM_L2_B1_M8_1	P_ILM_L2_B1	M8	1	PolyA	VAZ	ILM	Illumina NovaSeq	L2	20180925
P_ILM_L2_B1_M8_2	P_ILM_L2_B1	M8	2	PolyA	VAZ	ILM	Illumina NovaSeq	L2	20180925
P_ILM_L2_B1_M8_3	P_ILM_L2_B1	M8	3	PolyA	VAZ	ILM	Illumina NovaSeq	L2	20180925
P_ILM_L5_B1_D5_1	P_ILM_L5_B1	D5	1	PolyA	KAPA	ILM	Illumina NovaSeq	L5	20190816
P_ILM_L5_B1_D5_2	P_ILM_L5_B1	D5	2	PolyA	KAPA	ILM	Illumina NovaSeq	L5	20190816
P_ILM_L5_B1_D5_3	P_ILM_L5_B1	D5	3	PolyA	KAPA	ILM	Illumina NovaSeq	L5	20190816
P_ILM_L5_B1_D6_1	P_ILM_L5_B1	D6	1	PolyA	KAPA	ILM	Illumina NovaSeq	L5	20190816
P_ILM_L5_B1_D6_2	P_ILM_L5_B1	D6	2	PolyA	KAPA	ILM	Illumina NovaSeq	L5	20190816
P_ILM_L5_B1_D6_3	P_ILM_L5_B1	D6	3	PolyA	KAPA	ILM	Illumina NovaSeq	L5	20190816
P_ILM_L5_B1_F7_1	P_ILM_L5_B1	F7	1	PolyA	KAPA	ILM	Illumina NovaSeq	L5	20190816
P_ILM_L5_B1_F7_2	P_ILM_L5_B1	F7	2	PolyA	KAPA	ILM	Illumina NovaSeq	L5	20190816
P_ILM_L5_B1_F7_3	P_ILM_L5_B1	F7	3	PolyA	KAPA	ILM	Illumina NovaSeq	L5	20190816
P_ILM_L5_B1_M8_1	P_ILM_L5_B1	M8	1	PolyA	KAPA	ILM	Illumina NovaSeq	L5	20190816
P_ILM_L5_B1_M8_2	P_ILM_L5_B1	M8	2	PolyA	KAPA	ILM	Illumina NovaSeq	L5	20190816
P_ILM_L5_B1_M8_3	P_ILM_L5_B1	M8	3	PolyA	KAPA	ILM	Illumina NovaSeq	L5	20190816
P_ILM_L6_B1_D5_1	P_ILM_L6_B1	D5	1	PolyA	VAZ	ILM	Illumina NovaSeq	L6	20200612
P_ILM_L6_B1_D5_2	P_ILM_L6_B1	D5	2	PolyA	VAZ	ILM	Illumina NovaSeq	L6	20200612
P_ILM_L6_B1_D5_3	P_ILM_L6_B1	D5	3	PolyA	VAZ	ILM	Illumina NovaSeq	L6	20200612
P_ILM_L6_B1_D6_1	P_ILM_L6_B1	D6	1	PolyA	VAZ	ILM	Illumina NovaSeq	L6	20200612
P_ILM_L6_B1_D6_2	P_ILM_L6_B1	D6	2	PolyA	VAZ	ILM	Illumina NovaSeq	L6	20200612
P_ILM_L6_B1_D6_3	P_ILM_L6_B1	D6	3	PolyA	VAZ	ILM	Illumina NovaSeq	L6	20200612
P_ILM_L6_B1_F7_1	P_ILM_L6_B1	F7	1	PolyA	VAZ	ILM	Illumina NovaSeq	L6	20200612
P_ILM_L6_B1_F7_2	P_ILM_L6_B1	F7	2	PolyA	VAZ	ILM	Illumina NovaSeq	L6	20200612
P_ILM_L6_B1_F7_3	P_ILM_L6_B1	F7	3	PolyA	VAZ	ILM	Illumina NovaSeq	L6	20200612
P_ILM_L6_B1_M8_1	P_ILM_L6_B1	M8	1	PolyA	VAZ	ILM	Illumina NovaSeq	L6	20200612
P_ILM_L6_B1_M8_2	P_ILM_L6_B1	M8	2	PolyA	VAZ	ILM	Illumina NovaSeq	L6	20200612
P_ILM_L6_B1_M8_3	P_ILM_L6_B1	M8	3	PolyA	VAZ	ILM	Illumina NovaSeq	L6	20200612
P_ILM_L8_B1_D5_1	P_ILM_L8_B1	D5	1	PolyA	ILM	ILM	Illumina NovaSeq	L8	20180928
P_ILM_L8_B1_D5_2	P_ILM_L8_B1	D5	2	PolyA	ILM	ILM	Illumina NovaSeq	L8	20180928
P_ILM_L8_B1_D5_3	P_ILM_L8_B1	D5	3	PolyA	ILM	ILM	Illumina NovaSeq	L8	20180928
P_ILM_L8_B1_D6_1	P_ILM_L8_B1	D6	1	PolyA	ILM	ILM	Illumina NovaSeq	L8	20180928
P_ILM_L8_B1_D6_2	P_ILM_L8_B1	D6	2	PolyA	ILM	ILM	Illumina NovaSeq	L8	20180928
P_ILM_L8_B1_D6_3	P_ILM_L8_B1	D6	3	PolyA	ILM	ILM	Illumina NovaSeq	L8	20180928
P_ILM_L8_B1_F7_1	P_ILM_L8_B1	F7	1	PolyA	ILM	ILM	Illumina NovaSeq	L8	20180928
P_ILM_L8_B1_F7_2	P_ILM_L8_B1	F7	2	PolyA	ILM	ILM	Illumina NovaSeq	L8	20180928
P_ILM_L8_B1_F7_3	P_ILM_L8_B1	F7	3	PolyA	ILM	ILM	Illumina NovaSeq	L8	20180928
P_ILM_L8_B1_M8_1	P_ILM_L8_B1	M8	1	PolyA	ILM	ILM	Illumina NovaSeq	L8	20180928
P_ILM_L8_B1_M8_2	P_ILM_L8_B1	M8	2	PolyA	ILM	ILM	Illumina NovaSeq	L8	20180928
P_ILM_L8_B1_M8_3	P_ILM_L8_B1	M8	3	PolyA	ILM	ILM	Illumina NovaSeq	L8	20180928
R_BGI_L3_B1_D5_1	R_BGI_L3_B1	D5	1	RiboZero	BGI	BGI	MGI DNBSEQ-T7	L3	20200618
R_BGI_L3_B1_D5_2	R_BGI_L3_B1	D5	2	RiboZero	BGI	BGI	MGI DNBSEQ-T7	L3	20200618
R_BGI_L3_B1_D5_3	R_BGI_L3_B1	D5	3	RiboZero	BGI	BGI	MGI DNBSEQ-T7	L3	20200618
R_BGI_L3_B1_D6_1	R_BGI_L3_B1	D6	1	RiboZero	BGI	BGI	MGI DNBSEQ-T7	L3	20200618
R_BGI_L3_B1_D6_2	R_BGI_L3_B1	D6	2	RiboZero	BGI	BGI	MGI DNBSEQ-T7	L3	20200618
R_BGI_L3_B1_D6_3	R_BGI_L3_B1	D6	3	RiboZero	BGI	BGI	MGI DNBSEQ-T7	L3	20200618
R_BGI_L3_B1_F7_1	R_BGI_L3_B1	F7	1	RiboZero	BGI	BGI	MGI DNBSEQ-T7	L3	20200618
R_BGI_L3_B1_F7_2	R_BGI_L3_B1	F7	2	RiboZero	BGI	BGI	MGI DNBSEQ-T7	L3	20200618
R_BGI_L3_B1_F7_3	R_BGI_L3_B1	F7	3	RiboZero	BGI	BGI	MGI DNBSEQ-T7	L3	20200618
R_BGI_L3_B1_M8_1	R_BGI_L3_B1	M8	1	RiboZero	BGI	BGI	MGI DNBSEQ-T7	L3	20200618
R_BGI_L3_B1_M8_2	R_BGI_L3_B1	M8	2	RiboZero	BGI	BGI	MGI DNBSEQ-T7	L3	20200618
R_BGI_L3_B1_M8_3	R_BGI_L3_B1	M8	3	RiboZero	BGI	BGI	MGI DNBSEQ-T7	L3	20200618
R_BGI_L6_B1_D5_1	R_BGI_L6_B1	D5	1	RiboZero	VAZ	BGI	MGI DNBSEQ-T7	L6	20200612
R_BGI_L6_B1_D5_2	R_BGI_L6_B1	D5	2	RiboZero	VAZ	BGI	MGI DNBSEQ-T7	L6	20200612
R_BGI_L6_B1_D5_3	R_BGI_L6_B1	D5	3	RiboZero	VAZ	BGI	MGI DNBSEQ-T7	L6	20200612
R_BGI_L6_B1_D6_1	R_BGI_L6_B1	D6	1	RiboZero	VAZ	BGI	MGI DNBSEQ-T7	L6	20200612
R_BGI_L6_B1_D6_2	R_BGI_L6_B1	D6	2	RiboZero	VAZ	BGI	MGI DNBSEQ-T7	L6	20200612
R_BGI_L6_B1_D6_3	R_BGI_L6_B1	D6	3	RiboZero	VAZ	BGI	MGI DNBSEQ-T7	L6	20200612
R_BGI_L6_B1_F7_1	R_BGI_L6_B1	F7	1	RiboZero	VAZ	BGI	MGI DNBSEQ-T7	L6	20200612
R_BGI_L6_B1_F7_2	R_BGI_L6_B1	F7	2	RiboZero	VAZ	BGI	MGI DNBSEQ-T7	L6	20200612
R_BGI_L6_B1_F7_3	R_BGI_L6_B1	F7	3	RiboZero	VAZ	BGI	MGI DNBSEQ-T7	L6	20200612
R_BGI_L6_B1_M8_1	R_BGI_L6_B1	M8	1	RiboZero	VAZ	BGI	MGI DNBSEQ-T7	L6	20200612
R_BGI_L6_B1_M8_2	R_BGI_L6_B1	M8	2	RiboZero	VAZ	BGI	MGI DNBSEQ-T7	L6	20200612
R_BGI_L6_B1_M8_3	R_BGI_L6_B1	M8	3	RiboZero	VAZ	BGI	MGI DNBSEQ-T7	L6	20200612
R_BGI_L7_B1_D5_1	R_BGI_L7_B1	D5	1	RiboZero	VAZ	BGI	MGI DNBSEQ-T7	L7	20191125
R_BGI_L7_B1_D5_2	R_BGI_L7_B1	D5	2	RiboZero	VAZ	BGI	MGI DNBSEQ-T7	L7	20191125
R_BGI_L7_B1_D5_3	R_BGI_L7_B1	D5	3	RiboZero	VAZ	BGI	MGI DNBSEQ-T7	L7	20191125
R_BGI_L7_B1_D6_1	R_BGI_L7_B1	D6	1	RiboZero	VAZ	BGI	MGI DNBSEQ-T7	L7	20191125
R_BGI_L7_B1_D6_2	R_BGI_L7_B1	D6	2	RiboZero	VAZ	BGI	MGI DNBSEQ-T7	L7	20191125
R_BGI_L7_B1_D6_3	R_BGI_L7_B1	D6	3	RiboZero	VAZ	BGI	MGI DNBSEQ-T7	L7	20191125
R_BGI_L7_B1_F7_1	R_BGI_L7_B1	F7	1	RiboZero	VAZ	BGI	MGI DNBSEQ-T7	L7	20191125
R_BGI_L7_B1_F7_2	R_BGI_L7_B1	F7	2	RiboZero	VAZ	BGI	MGI DNBSEQ-T7	L7	20191125
R_BGI_L7_B1_F7_3	R_BGI_L7_B1	F7	3	RiboZero	VAZ	BGI	MGI DNBSEQ-T7	L7	20191125
R_BGI_L7_B1_M8_1	R_BGI_L7_B1	M8	1	RiboZero	VAZ	BGI	MGI DNBSEQ-T7	L7	20191125
R_BGI_L7_B1_M8_2	R_BGI_L7_B1	M8	2	RiboZero	VAZ	BGI	MGI DNBSEQ-T7	L7	20191125
R_BGI_L7_B1_M8_3	R_BGI_L7_B1	M8	3	RiboZero	VAZ	BGI	MGI DNBSEQ-T7	L7	20191125
R_ILM_L1_B1_D5_1	R_ILM_L1_B1	D5	1	RiboZero	VAZ	ILM	Illumina NovaSeq	L1	20200602
R_ILM_L1_B1_D5_2	R_ILM_L1_B1	D5	2	RiboZero	VAZ	ILM	Illumina NovaSeq	L1	20200602
R_ILM_L1_B1_D5_3	R_ILM_L1_B1	D5	3	RiboZero	VAZ	ILM	Illumina NovaSeq	L1	20200602
R_ILM_L1_B1_D6_1	R_ILM_L1_B1	D6	1	RiboZero	VAZ	ILM	Illumina NovaSeq	L1	20200602
R_ILM_L1_B1_D6_2	R_ILM_L1_B1	D6	2	RiboZero	VAZ	ILM	Illumina NovaSeq	L1	20200602
R_ILM_L1_B1_D6_3	R_ILM_L1_B1	D6	3	RiboZero	VAZ	ILM	Illumina NovaSeq	L1	20200602
R_ILM_L1_B1_F7_1	R_ILM_L1_B1	F7	1	RiboZero	VAZ	ILM	Illumina NovaSeq	L1	20200602
R_ILM_L1_B1_F7_2	R_ILM_L1_B1	F7	2	RiboZero	VAZ	ILM	Illumina NovaSeq	L1	20200602
R_ILM_L1_B1_F7_3	R_ILM_L1_B1	F7	3	RiboZero	VAZ	ILM	Illumina NovaSeq	L1	20200602
R_ILM_L1_B1_M8_1	R_ILM_L1_B1	M8	1	RiboZero	VAZ	ILM	Illumina NovaSeq	L1	20200602
R_ILM_L1_B1_M8_2	R_ILM_L1_B1	M8	2	RiboZero	VAZ	ILM	Illumina NovaSeq	L1	20200602
R_ILM_L1_B1_M8_3	R_ILM_L1_B1	M8	3	RiboZero	VAZ	ILM	Illumina NovaSeq	L1	20200602
R_ILM_L2_B1_D5_1	R_ILM_L2_B1	D5	1	RiboZero	VAZ	ILM	Illumina NovaSeq	L2	20181110
R_ILM_L2_B1_D5_2	R_ILM_L2_B1	D5	2	RiboZero	VAZ	ILM	Illumina NovaSeq	L2	20181110
R_ILM_L2_B1_D5_3	R_ILM_L2_B1	D5	3	RiboZero	VAZ	ILM	Illumina NovaSeq	L2	20181110
R_ILM_L2_B1_D6_1	R_ILM_L2_B1	D6	1	RiboZero	VAZ	ILM	Illumina NovaSeq	L2	20181110
R_ILM_L2_B1_D6_2	R_ILM_L2_B1	D6	2	RiboZero	VAZ	ILM	Illumina NovaSeq	L2	20181110
R_ILM_L2_B1_D6_3	R_ILM_L2_B1	D6	3	RiboZero	VAZ	ILM	Illumina NovaSeq	L2	20181110
R_ILM_L2_B1_F7_1	R_ILM_L2_B1	F7	1	RiboZero	VAZ	ILM	Illumina NovaSeq	L2	20181110
R_ILM_L2_B1_F7_2	R_ILM_L2_B1	F7	2	RiboZero	VAZ	ILM	Illumina NovaSeq	L2	20181110
R_ILM_L2_B1_F7_3	R_ILM_L2_B1	F7	3	RiboZero	VAZ	ILM	Illumina NovaSeq	L2	20181110
R_ILM_L2_B1_M8_1	R_ILM_L2_B1	M8	1	RiboZero	VAZ	ILM	Illumina NovaSeq	L2	20181110
R_ILM_L2_B1_M8_2	R_ILM_L2_B1	M8	2	RiboZero	VAZ	ILM	Illumina NovaSeq	L2	20181110
R_ILM_L2_B1_M8_3	R_ILM_L2_B1	M8	3	RiboZero	VAZ	ILM	Illumina NovaSeq	L2	20181110
R_ILM_L2_B2_D5_1	R_ILM_L2_B2	D5	1	RiboZero	KAPA	ILM	Illumina NovaSeq	L2	20190129
R_ILM_L2_B2_D5_2	R_ILM_L2_B2	D5	2	RiboZero	KAPA	ILM	Illumina NovaSeq	L2	20190129
R_ILM_L2_B2_D5_3	R_ILM_L2_B2	D5	3	RiboZero	KAPA	ILM	Illumina NovaSeq	L2	20190129
R_ILM_L2_B2_D6_1	R_ILM_L2_B2	D6	1	RiboZero	KAPA	ILM	Illumina NovaSeq	L2	20190129
R_ILM_L2_B2_D6_2	R_ILM_L2_B2	D6	2	RiboZero	KAPA	ILM	Illumina NovaSeq	L2	20190129
R_ILM_L2_B2_D6_3	R_ILM_L2_B2	D6	3	RiboZero	KAPA	ILM	Illumina NovaSeq	L2	20190129
R_ILM_L2_B2_F7_1	R_ILM_L2_B2	F7	1	RiboZero	KAPA	ILM	Illumina NovaSeq	L2	20190129
R_ILM_L2_B2_F7_2	R_ILM_L2_B2	F7	2	RiboZero	KAPA	ILM	Illumina NovaSeq	L2	20190129
R_ILM_L2_B2_F7_3	R_ILM_L2_B2	F7	3	RiboZero	KAPA	ILM	Illumina NovaSeq	L2	20190129
R_ILM_L2_B2_M8_1	R_ILM_L2_B2	M8	1	RiboZero	KAPA	ILM	Illumina NovaSeq	L2	20190129
R_ILM_L2_B2_M8_2	R_ILM_L2_B2	M8	2	RiboZero	KAPA	ILM	Illumina NovaSeq	L2	20190129
R_ILM_L2_B2_M8_3	R_ILM_L2_B2	M8	3	RiboZero	KAPA	ILM	Illumina NovaSeq	L2	20190129
R_ILM_L4_B1_D5_1	R_ILM_L4_B1	D5	1	RiboZero	VAZ	ILM	Illumina NovaSeq	L4	20181020
R_ILM_L4_B1_D5_2	R_ILM_L4_B1	D5	2	RiboZero	VAZ	ILM	Illumina NovaSeq	L4	20181020
R_ILM_L4_B1_D5_3	R_ILM_L4_B1	D5	3	RiboZero	VAZ	ILM	Illumina NovaSeq	L4	20181020
R_ILM_L4_B1_D6_1	R_ILM_L4_B1	D6	1	RiboZero	VAZ	ILM	Illumina NovaSeq	L4	20181020
R_ILM_L4_B1_D6_2	R_ILM_L4_B1	D6	2	RiboZero	VAZ	ILM	Illumina NovaSeq	L4	20181020
R_ILM_L4_B1_D6_3	R_ILM_L4_B1	D6	3	RiboZero	VAZ	ILM	Illumina NovaSeq	L4	20181020
R_ILM_L4_B1_F7_1	R_ILM_L4_B1	F7	1	RiboZero	VAZ	ILM	Illumina NovaSeq	L4	20181020
R_ILM_L4_B1_F7_2	R_ILM_L4_B1	F7	2	RiboZero	VAZ	ILM	Illumina NovaSeq	L4	20181020
R_ILM_L4_B1_F7_3	R_ILM_L4_B1	F7	3	RiboZero	VAZ	ILM	Illumina NovaSeq	L4	20181020
R_ILM_L4_B1_M8_1	R_ILM_L4_B1	M8	1	RiboZero	VAZ	ILM	Illumina NovaSeq	L4	20181020
R_ILM_L4_B1_M8_2	R_ILM_L4_B1	M8	2	RiboZero	VAZ	ILM	Illumina NovaSeq	L4	20181020
R_ILM_L4_B1_M8_3	R_ILM_L4_B1	M8	3	RiboZero	VAZ	ILM	Illumina NovaSeq	L4	20181020
R_ILM_L4_B2_D5_1	R_ILM_L4_B2	D5	1	RiboZero	VAZ	ILM	Illumina NovaSeq	L4	20190306
R_ILM_L4_B2_D5_2	R_ILM_L4_B2	D5	2	RiboZero	VAZ	ILM	Illumina NovaSeq	L4	20190306
R_ILM_L4_B2_D5_3	R_ILM_L4_B2	D5	3	RiboZero	VAZ	ILM	Illumina NovaSeq	L4	20190306
R_ILM_L4_B2_D6_1	R_ILM_L4_B2	D6	1	RiboZero	VAZ	ILM	Illumina NovaSeq	L4	20190306
R_ILM_L4_B2_D6_2	R_ILM_L4_B2	D6	2	RiboZero	VAZ	ILM	Illumina NovaSeq	L4	20190306
R_ILM_L4_B2_D6_3	R_ILM_L4_B2	D6	3	RiboZero	VAZ	ILM	Illumina NovaSeq	L4	20190306
R_ILM_L4_B2_F7_1	R_ILM_L4_B2	F7	1	RiboZero	VAZ	ILM	Illumina NovaSeq	L4	20190306
R_ILM_L4_B2_F7_2	R_ILM_L4_B2	F7	2	RiboZero	VAZ	ILM	Illumina NovaSeq	L4	20190306
R_ILM_L4_B2_F7_3	R_ILM_L4_B2	F7	3	RiboZero	VAZ	ILM	Illumina NovaSeq	L4	20190306
R_ILM_L4_B2_M8_1	R_ILM_L4_B2	M8	1	RiboZero	VAZ	ILM	Illumina NovaSeq	L4	20190306
R_ILM_L4_B2_M8_2	R_ILM_L4_B2	M8	2	RiboZero	VAZ	ILM	Illumina NovaSeq	L4	20190306
R_ILM_L4_B2_M8_3	R_ILM_L4_B2	M8	3	RiboZero	VAZ	ILM	Illumina NovaSeq	L4	20190306
R_ILM_L4_B3_D5_1	R_ILM_L4_B3	D5	1	RiboZero	VAZ	ILM	Illumina NovaSeq	L4	20190506
R_ILM_L4_B3_D5_2	R_ILM_L4_B3	D5	2	RiboZero	VAZ	ILM	Illumina NovaSeq	L4	20190506
R_ILM_L4_B3_D5_3	R_ILM_L4_B3	D5	3	RiboZero	VAZ	ILM	Illumina NovaSeq	L4	20190506
R_ILM_L4_B3_D6_1	R_ILM_L4_B3	D6	1	RiboZero	VAZ	ILM	Illumina NovaSeq	L4	20190506
R_ILM_L4_B3_D6_2	R_ILM_L4_B3	D6	2	RiboZero	VAZ	ILM	Illumina NovaSeq	L4	20190506
R_ILM_L4_B3_D6_3	R_ILM_L4_B3	D6	3	RiboZero	VAZ	ILM	Illumina NovaSeq	L4	20190506
R_ILM_L4_B3_F7_1	R_ILM_L4_B3	F7	1	RiboZero	VAZ	ILM	Illumina NovaSeq	L4	20190506
R_ILM_L4_B3_F7_2	R_ILM_L4_B3	F7	2	RiboZero	VAZ	ILM	Illumina NovaSeq	L4	20190506
R_ILM_L4_B3_F7_3	R_ILM_L4_B3	F7	3	RiboZero	VAZ	ILM	Illumina NovaSeq	L4	20190506
R_ILM_L4_B3_M8_1	R_ILM_L4_B3	M8	1	RiboZero	VAZ	ILM	Illumina NovaSeq	L4	20190506
R_ILM_L4_B3_M8_2	R_ILM_L4_B3	M8	2	RiboZero	VAZ	ILM	Illumina NovaSeq	L4	20190506
R_ILM_L4_B3_M8_3	R_ILM_L4_B3	M8	3	RiboZero	VAZ	ILM	Illumina NovaSeq	L4	20190506
R_ILM_L5_B1_D5_1	R_ILM_L5_B1	D5	1	RiboZero	VAZ	ILM	Illumina NovaSeq	L5	20190710
R_ILM_L5_B1_D5_2	R_ILM_L5_B1	D5	2	RiboZero	VAZ	ILM	Illumina NovaSeq	L5	20190710
R_ILM_L5_B1_D5_3	R_ILM_L5_B1	D5	3	RiboZero	VAZ	ILM	Illumina NovaSeq	L5	20190710
R_ILM_L5_B1_D6_1	R_ILM_L5_B1	D6	1	RiboZero	VAZ	ILM	Illumina NovaSeq	L5	20190710
R_ILM_L5_B1_D6_2	R_ILM_L5_B1	D6	2	RiboZero	VAZ	ILM	Illumina NovaSeq	L5	20190710
R_ILM_L5_B1_D6_3	R_ILM_L5_B1	D6	3	RiboZero	VAZ	ILM	Illumina NovaSeq	L5	20190710
R_ILM_L5_B1_F7_1	R_ILM_L5_B1	F7	1	RiboZero	VAZ	ILM	Illumina NovaSeq	L5	20190710
R_ILM_L5_B1_F7_2	R_ILM_L5_B1	F7	2	RiboZero	VAZ	ILM	Illumina NovaSeq	L5	20190710
R_ILM_L5_B1_F7_3	R_ILM_L5_B1	F7	3	RiboZero	VAZ	ILM	Illumina NovaSeq	L5	20190710
R_ILM_L5_B1_M8_1	R_ILM_L5_B1	M8	1	RiboZero	VAZ	ILM	Illumina NovaSeq	L5	20190710
R_ILM_L5_B1_M8_2	R_ILM_L5_B1	M8	2	RiboZero	VAZ	ILM	Illumina NovaSeq	L5	20190710
R_ILM_L5_B1_M8_3	R_ILM_L5_B1	M8	3	RiboZero	VAZ	ILM	Illumina NovaSeq	L5	20190710
R_ILM_L5_B2_D5_1	R_ILM_L5_B2	D5	1	RiboZero	PE	ILM	Illumina NovaSeq	L5	20200205
R_ILM_L5_B2_D5_2	R_ILM_L5_B2	D5	2	RiboZero	PE	ILM	Illumina NovaSeq	L5	20200205
R_ILM_L5_B2_D5_3	R_ILM_L5_B2	D5	3	RiboZero	PE	ILM	Illumina NovaSeq	L5	20200205
R_ILM_L5_B2_D6_1	R_ILM_L5_B2	D6	1	RiboZero	PE	ILM	Illumina NovaSeq	L5	20200205
R_ILM_L5_B2_D6_2	R_ILM_L5_B2	D6	2	RiboZero	PE	ILM	Illumina NovaSeq	L5	20200205
R_ILM_L5_B2_D6_3	R_ILM_L5_B2	D6	3	RiboZero	PE	ILM	Illumina NovaSeq	L5	20200205
R_ILM_L5_B2_F7_1	R_ILM_L5_B2	F7	1	RiboZero	PE	ILM	Illumina NovaSeq	L5	20200205
R_ILM_L5_B2_F7_2	R_ILM_L5_B2	F7	2	RiboZero	PE	ILM	Illumina NovaSeq	L5	20200205
R_ILM_L5_B2_F7_3	R_ILM_L5_B2	F7	3	RiboZero	PE	ILM	Illumina NovaSeq	L5	20200205
R_ILM_L5_B2_M8_1	R_ILM_L5_B2	M8	1	RiboZero	PE	ILM	Illumina NovaSeq	L5	20200205
R_ILM_L5_B2_M8_2	R_ILM_L5_B2	M8	2	RiboZero	PE	ILM	Illumina NovaSeq	L5	20200205
R_ILM_L5_B2_M8_3	R_ILM_L5_B2	M8	3	RiboZero	PE	ILM	Illumina NovaSeq	L5	20200205
R_ILM_L5_B3_D5_1	R_ILM_L5_B3	D5	1	RiboZero	VAZ	ILM	Illumina NovaSeq	L5	20200423
R_ILM_L5_B3_D5_2	R_ILM_L5_B3	D5	2	RiboZero	VAZ	ILM	Illumina NovaSeq	L5	20200423
R_ILM_L5_B3_D5_3	R_ILM_L5_B3	D5	3	RiboZero	VAZ	ILM	Illumina NovaSeq	L5	20200423
R_ILM_L5_B3_D6_1	R_ILM_L5_B3	D6	1	RiboZero	VAZ	ILM	Illumina NovaSeq	L5	20200423
R_ILM_L5_B3_D6_2	R_ILM_L5_B3	D6	2	RiboZero	VAZ	ILM	Illumina NovaSeq	L5	20200423
R_ILM_L5_B3_D6_3	R_ILM_L5_B3	D6	3	RiboZero	VAZ	ILM	Illumina NovaSeq	L5	20200423
R_ILM_L5_B3_F7_1	R_ILM_L5_B3	F7	1	RiboZero	VAZ	ILM	Illumina NovaSeq	L5	20200423
R_ILM_L5_B3_F7_2	R_ILM_L5_B3	F7	2	RiboZero	VAZ	ILM	Illumina NovaSeq	L5	20200423
R_ILM_L5_B3_F7_3	R_ILM_L5_B3	F7	3	RiboZero	VAZ	ILM	Illumina NovaSeq	L5	20200423
R_ILM_L5_B3_M8_1	R_ILM_L5_B3	M8	1	RiboZero	VAZ	ILM	Illumina NovaSeq	L5	20200423
R_ILM_L5_B3_M8_2	R_ILM_L5_B3	M8	2	RiboZero	VAZ	ILM	Illumina NovaSeq	L5	20200423
R_ILM_L5_B3_M8_3	R_ILM_L5_B3	M8	3	RiboZero	VAZ	ILM	Illumina NovaSeq	L5	20200423
R_ILM_L6_B1_D5_1	R_ILM_L6_B1	D5	1	RiboZero	VAZ	ILM	Illumina NovaSeq	L6	20200612
R_ILM_L6_B1_D5_2	R_ILM_L6_B1	D5	2	RiboZero	VAZ	ILM	Illumina NovaSeq	L6	20200612
R_ILM_L6_B1_D5_3	R_ILM_L6_B1	D5	3	RiboZero	VAZ	ILM	Illumina NovaSeq	L6	20200612
R_ILM_L6_B1_D6_1	R_ILM_L6_B1	D6	1	RiboZero	VAZ	ILM	Illumina NovaSeq	L6	20200612
R_ILM_L6_B1_D6_2	R_ILM_L6_B1	D6	2	RiboZero	VAZ	ILM	Illumina NovaSeq	L6	20200612
R_ILM_L6_B1_D6_3	R_ILM_L6_B1	D6	3	RiboZero	VAZ	ILM	Illumina NovaSeq	L6	20200612
R_ILM_L6_B1_F7_1	R_ILM_L6_B1	F7	1	RiboZero	VAZ	ILM	Illumina NovaSeq	L6	20200612
R_ILM_L6_B1_F7_2	R_ILM_L6_B1	F7	2	RiboZero	VAZ	ILM	Illumina NovaSeq	L6	20200612
R_ILM_L6_B1_F7_3	R_ILM_L6_B1	F7	3	RiboZero	VAZ	ILM	Illumina NovaSeq	L6	20200612
R_ILM_L6_B1_M8_1	R_ILM_L6_B1	M8	1	RiboZero	VAZ	ILM	Illumina NovaSeq	L6	20200612
R_ILM_L6_B1_M8_2	R_ILM_L6_B1	M8	2	RiboZero	VAZ	ILM	Illumina NovaSeq	L6	20200612
R_ILM_L6_B1_M8_3	R_ILM_L6_B1	M8	3	RiboZero	VAZ	ILM	Illumina NovaSeq	L6	20200612
R_ILM_L8_B1_D5_1	R_ILM_L8_B1	D5	1	RiboZero	ILM	ILM	Illumina NovaSeq	L8	20180928
R_ILM_L8_B1_D5_2	R_ILM_L8_B1	D5	2	RiboZero	ILM	ILM	Illumina NovaSeq	L8	20180928
R_ILM_L8_B1_D5_3	R_ILM_L8_B1	D5	3	RiboZero	ILM	ILM	Illumina NovaSeq	L8	20180928
R_ILM_L8_B1_D6_1	R_ILM_L8_B1	D6	1	RiboZero	ILM	ILM	Illumina NovaSeq	L8	20180928
R_ILM_L8_B1_D6_2	R_ILM_L8_B1	D6	2	RiboZero	ILM	ILM	Illumina NovaSeq	L8	20180928
R_ILM_L8_B1_D6_3	R_ILM_L8_B1	D6	3	RiboZero	ILM	ILM	Illumina NovaSeq	L8	20180928
R_ILM_L8_B1_F7_1	R_ILM_L8_B1	F7	1	RiboZero	ILM	ILM	Illumina NovaSeq	L8	20180928
R_ILM_L8_B1_F7_2	R_ILM_L8_B1	F7	2	RiboZero	ILM	ILM	Illumina NovaSeq	L8	20180928
R_ILM_L8_B1_F7_3	R_ILM_L8_B1	F7	3	RiboZero	ILM	ILM	Illumina NovaSeq	L8	20180928
R_ILM_L8_B1_M8_1	R_ILM_L8_B1	M8	1	RiboZero	ILM	ILM	Illumina NovaSeq	L8	20180928
R_ILM_L8_B1_M8_2	R_ILM_L8_B1	M8	2	RiboZero	ILM	ILM	Illumina NovaSeq	L8	20180928
R_ILM_L8_B1_M8_3	R_ILM_L8_B1	M8	3	RiboZero	ILM	ILM	Illumina NovaSeq	L8	20180928

## Sheet: supp_table_3
Supplementary Table 3. Quality control measurements across RNA-seq batches
ID	Batch	Number of Reads (M)	Q30 (%)	Contamination (e.g. Virus, bacteria, fungi) (%)	rRNA or mtRNA residuals (%)	GC content (%)	Mapping to human genome (%)	Gene body (5'-3') bias	Insert size (bp)	Exonic region (%)	Intronic region (%)	Intergenic region (%)	Correlation of technical replicates	SNR	Quality	RC	RMSE	MCC of DEG	Total score
1	P_BGI_L3_B1	74.83 ± 13.13	93.01 ± 0.33	0.67 ± 0.07	3.71 ± 0.49	49.17 ± 0.25	96.59 ± 0.55	1.08 ± 0.02	274.33 ± 8.65	82.21 ± 1.03	15.56 ± 0.91	2.23 ± 0.15	0.967 ± 0.003	23.4	High quality	0.946911	0.277176	0.729786	4.7072
2	P_BGI_L6_B1	116.71 ± 33.92	92.16 ± 0.52	0.65 ± 0.08	3.7 ± 0.34	48.46 ± 0.5	97.2 ± 0.16	1.12 ± 0.03	273.17 ± 10.79	81.26 ± 2.07	16.39 ± 1.84	2.35 ± 0.24	0.977 ± 0.003	14.7	High quality	0.955904	0.251679	0.716549	3.74857
3	P_ILM_L1_B1	68.85 ± 7.48	94.44 ± 0.24	1.02 ± 0.12	4.16 ± 0.44	48.58 ± 0.29	97.32 ± 0.32	1.1 ± 0.02	282.83 ± 9.26	79.19 ± 1.99	18.14 ± 1.77	2.67 ± 0.23	0.966 ± 0.002	21.4	High quality	0.956562	0.242422	0.725065	4.52443
4	P_ILM_L2_B1	45.61 ± 1.08	92.14 ± 0.27	1.71 ± 0.8	5.74 ± 1.86	48.25 ± 0.34	96.87 ± 0.26	1.1 ± 0.02	330.5 ± 3.48	81.92 ± 1.64	15.44 ± 1.43	2.64 ± 0.24	0.96 ± 0.007	11.8	Low quality	0.921763	0.334516	0.682471	3.298
5	P_ILM_L5_B1	20.15 ± 5.28	94.42 ± 0.45	2.86 ± 0.36	8.85 ± 1.41	47.83 ± 0.62	97.06 ± 0.42	0.9 ± 0.02	222.58 ± 7	52.45 ± 1.03	44.7 ± 0.84	2.85 ± 0.2	0.912 ± 0.005	13.7	Low quality	0.860545	0.507197	0.60683	3.43358
6	P_ILM_L6_B1	59.82 ± 3.87	94.5 ± 0.08	0.82 ± 0.11	3.95 ± 0.4	49.92 ± 0.29	96.32 ± 0.14	1.05 ± 0.03	273.25 ± 4.73	82.57 ± 2.37	15.1 ± 2.15	2.33 ± 0.22	0.958 ± 0.004	11.3	Low quality	0.922551	0.35035	0.655925	3.22875
7	P_ILM_L8_B1	98.73 ± 41.64	92.26 ± 1.22	0.83 ± 0.11	3.6 ± 0.3	50.25 ± 0.45	97.77 ± 0.16	1.06 ± 0.01	225 ± 1.65	86.26 ± 0.79	11.67 ± 0.66	2.08 ± 0.14	0.977 ± 0.002	26.6	High quality	0.958829	0.240095	0.728323	5.05023
8	R_BGI_L3_B1	96.79 ± 11.46	93.36 ± 0.44	0.62 ± 0.05	0.87 ± 0.15	46.5 ± 0.48	96.24 ± 0.45	1.06 ± 0.03	256 ± 4.79	44.83 ± 2.07	50.46 ± 1.91	4.72 ± 0.26	0.974 ± 0.001	31.2	High quality	0.964778	0.212295	0.722354	5.48644
9	R_BGI_L6_B1	180.4 ± 15.35	93.59 ± 0.45	0.38 ± 0.03	0.58 ± 0.13	44.25 ± 0.66	98.03 ± 0.09	1.1 ± 0.02	252.33 ± 5.87	42.23 ± 2.36	53.03 ± 2.22	4.74 ± 0.18	0.977 ± 0.002	21.9	High quality	0.963355	0.219349	0.721203	4.5932
10	R_BGI_L7_B1	53.46 ± 8.32	81.37 ± 2.2	0.82 ± 0.13	0.36 ± 0.07	49.88 ± 1.54	83.99 ± 3.66	1.03 ± 0.03	240.17 ± 6.83	45.04 ± 2.09	50.2 ± 2.06	4.76 ± 0.15	0.944 ± 0.005	10.2	Low quality	0.906948	0.341716	0.605018	3.04152
11	R_ILM_L1_B1	96.83 ± 7.54	94.25 ± 0.16	1.72 ± 1.59	3.25 ± 3.93	47.71 ± 1.18	98.17 ± 0.3	1.04 ± 0.03	250 ± 10.51	42.57 ± 1.96	52.22 ± 2.04	5.21 ± 0.29	0.969 ± 0.002	24.2	High quality	0.957126	0.230235	0.702169	4.81274
12	R_ILM_L2_B1	79 ± 6.5	93.78 ± 0.53	0.47 ± 0.05	0.68 ± 0.19	44.33 ± 0.94	97.56 ± 0.25	1.02 ± 0.03	324.25 ± 2.96	45.8 ± 3.05	49.66 ± 2.85	4.55 ± 0.23	0.917 ± 0.027	9	Low quality	0.849289	0.516026	0.53981	2.76471
13	R_ILM_L2_B2	100.06 ± 5.22	93.1 ± 0.21	0.82 ± 0.06	1.92 ± 0.27	46.04 ± 0.62	97.25 ± 0.16	1.01 ± 0.01	275.75 ± 15.13	47.58 ± 2.27	47.83 ± 2.12	4.6 ± 0.17	0.974 ± 0.002	26.4	High quality	0.962699	0.216582	0.717332	5.04135
14	R_ILM_L4_B1	72.44 ± 9.71	94.32 ± 0.64	1.11 ± 0.07	31.48 ± 4.26	47.42 ± 0.63	94.54 ± 0.61	1.09 ± 0.02	268.42 ± 5.55	59.85 ± 3.07	31.88 ± 1.8	8.27 ± 1.42	0.924 ± 0.014	8.8	Low quality	0.874726	0.394116	0.549098	2.77445
15	R_ILM_L4_B2	79.27 ± 29.6	93.44 ± 0.46	1.12 ± 0.11	2.18 ± 0.36	46.67 ± 0.49	96.89 ± 0.12	1.08 ± 0.02	302.08 ± 3.8	56.37 ± 1.98	38.83 ± 1.67	4.8 ± 0.33	0.968 ± 0.003	23.9	High quality	0.958106	0.226749	0.709721	4.78526
16	R_ILM_L4_B3	83.56 ± 15.02	93.3 ± 0.44	1.04 ± 0.1	2.82 ± 0.41	48.08 ± 0.63	98.73 ± 0.05	1 ± 0.01	228.08 ± 5.35	57.19 ± 0.74	38.73 ± 0.61	4.08 ± 0.16	0.972 ± 0.002	26.1	High quality	0.955014	0.240891	0.70971	4.99258
17	R_ILM_L5_B1	27.01 ± 2.97	95.01 ± 0.14	0.67 ± 0.06	0.82 ± 0.56	45.71 ± 0.62	97.5 ± 0.13	1.06 ± 0.01	306.5 ± 8.89	46.32 ± 3.77	49.07 ± 3.58	4.61 ± 0.21	0.923 ± 0.005	14.6	High quality	0.9205	0.332264	0.651468	3.66597
18	R_ILM_L5_B2	16.49 ± 1.63	93.14 ± 0.58	0.75 ± 0.1	0.79 ± 0.27	48.08 ± 0.56	98.52 ± 0.16	0.98 ± 0.01	268.83 ± 5.77	50.1 ± 1.89	45.66 ± 1.74	4.24 ± 0.16	0.902 ± 0.003	26.6	Low quality	0.896539	0.397229	0.617908	4.88343
19	R_ILM_L5_B3	72.01 ± 17.08	95.02 ± 0.18	0.44 ± 0.06	0.36 ± 0.1	42.17 ± 0.65	98.94 ± 0.12	1.03 ± 0.05	278.42 ± 8.67	40.17 ± 2.03	55.46 ± 1.91	4.37 ± 0.15	0.875 ± 0.011	16.1	Low quality	0.783734	0.735258	0.479628	3.5522
20	R_ILM_L6_B1	87.4 ± 8.8	94.57 ± 0.11	0.5 ± 0.05	0.63 ± 0.09	46.46 ± 0.89	96.68 ± 0.34	1.05 ± 0.02	248.75 ± 4.59	44.36 ± 2.29	50.24 ± 2.37	5.41 ± 0.17	0.948 ± 0.006	20.1	High quality	0.938252	0.297731	0.671126	4.34268
21	R_ILM_L8_B1	89.4 ± 3.18	94.33 ± 0.21	0.88 ± 0.07	2.16 ± 0.33	48.42 ± 0.56	98.66 ± 0.09	1.03 ± 0.01	157.58 ± 2.39	55.03 ± 1.62	41.09 ± 1.47	3.88 ± 0.17	0.97 ± 0.001	27.6	High quality	0.951227	0.240656	0.676378	5.12385
	Cutoff	>20	>90	<2	<20	/	>90	0.9-1.1	/	/	/	<10	>0.9	>12		>0.89	<0.38	>0.54
	*red: low quality

## Sheet: supp_table_4
Supplementary Table 4. Ratio-based expressions of reference datasets and their extended uncertainties
Ensembl Gene ID	Gene symbol	Description	Sample pairs	FC	U (%) (k=2)
ENSG00000000457	SCYL3	SCY1 like pseudokinase 3	D5/D6	1.40279	8.409
ENSG00000000460	C1orf112	chromosome 1 open reading frame 112	D5/D6	1.17495	11.3809
ENSG00000000938	FGR	FGR proto-oncogene, Src family tyrosine kinase	D5/D6	0.401582	6.48576
ENSG00000001036	FUCA2	alpha-L-fucosidase 2	D5/D6	0.748633	7.25236
ENSG00000001084	GCLC	glutamate-cysteine ligase catalytic subunit	D5/D6	1.18619	8.57254
ENSG00000001167	NFYA	nuclear transcription factor Y subunit alpha	D5/D6	1.17595	6.87122
ENSG00000001460	STPG1	sperm tail PG-rich repeat containing 1	D5/D6	0.864363	12.0333
ENSG00000001461	NIPAL3	NIPA like domain containing 3	D5/D6	1.07096	8.07251
ENSG00000001497	LAS1L	LAS1 like ribosome biogenesis factor	D5/D6	1.28924	8.22014
ENSG00000001561	ENPP4	ectonucleotide pyrophosphatase/phosphodiesterase 4	D5/D6	0.754811	10.4564
ENSG00000001629	ANKIB1	ankyrin repeat and IBR domain containing 1	D5/D6	0.924123	6.94554
ENSG00000001630	CYP51A1	cytochrome P450 family 51 subfamily A member 1	D5/D6	1.07481	6.90616
ENSG00000001631	KRIT1	KRIT1 ankyrin repeat containing	D5/D6	0.928866	8.48336
ENSG00000002016	RAD52	RAD52 homolog, DNA repair protein	D5/D6	1.11634	10.7155
ENSG00000002330	BAD	BCL2 associated agonist of cell death	D5/D6	0.853488	10.203
ENSG00000002549	LAP3	leucine aminopeptidase 3	D5/D6	1.13359	7.59425
ENSG00000002586	CD99	CD99 molecule (Xg blood group)	D5/D6	1.46195	29.6892
ENSG00000002587	HS3ST1	heparan sulfate-glucosamine 3-sulfotransferase 1	D5/D6	0.964803	14.3936
ENSG00000002745	WNT16	Wnt family member 16	D5/D6	0.635085	27.1144
ENSG00000002919	SNX11	sorting nexin 11	D5/D6	0.572314	7.0093
ENSG00000003056	M6PR	mannose-6-phosphate receptor, cation dependent	D5/D6	1.13313	16.3436
ENSG00000003096	KLHL13	kelch like family member 13	D5/D6	0.245136	19.7602
ENSG00000003147	ICA1	islet cell autoantigen 1	D5/D6	1.45601	36.5357
ENSG00000003249	DBNDD1	dysbindin domain containing 1	D5/D6	0.866925	16.028
ENSG00000003393	ALS2	alsin Rho guanine nucleotide exchange factor ALS2	D5/D6	0.872714	7.58288
ENSG00000003402	CFLAR	CASP8 and FADD like apoptosis regulator	D5/D6	0.513045	7.61406
ENSG00000003987	MTMR7	myotubularin related protein 7	D5/D6	1.06145	11.4949
ENSG00000004059	ARF5	ADP ribosylation factor 5	D5/D6	1.12376	12.0092
ENSG00000004142	POLDIP2	DNA polymerase delta interacting protein 2	D5/D6	1.18448	7.50285
ENSG00000004399	PLXND1	plexin D1	D5/D6	2.16692	19.8364
ENSG00000004455	AK2	adenylate kinase 2	D5/D6	1.38058	7.74114
ENSG00000004468	CD38	CD38 molecule	D5/D6	0.76253	6.71964
ENSG00000004478	FKBP4	FKBP prolyl isomerase 4	D5/D6	1.06811	7.29924
ENSG00000004487	KDM1A	lysine demethylase 1A	D5/D6	1.58509	9.14964
ENSG00000004534	RBM6	RNA binding motif protein 6	D5/D6	0.850096	8.15197
ENSG00000004660	CAMKK1	calcium/calmodulin dependent protein kinase kinase 1	D5/D6	1.65693	13.6772
ENSG00000004777	ARHGAP33	Rho GTPase activating protein 33	D5/D6	0.82262	12.2318
ENSG00000004864	SLC25A13	solute carrier family 25 member 13	D5/D6	1.08824	6.56998
ENSG00000004866	ST7	suppression of tumorigenicity 7	D5/D6	1.78877	10.0673
ENSG00000004975	DVL2	dishevelled segment polarity protein 2	D5/D6	1.13932	7.93199
ENSG00000005007	UPF1	UPF1 RNA helicase and ATPase	D5/D6	0.894495	7.09873
ENSG00000005022	SLC25A5	solute carrier family 25 member 5	D5/D6	1.36056	7.86843
ENSG00000005075	POLR2J	RNA polymerase II subunit J	D5/D6	0.902451	11.9984
ENSG00000005100	DHX33	DEAH-box helicase 33	D5/D6	1.50737	9.08933
ENSG00000005156	LIG3	DNA ligase 3	D5/D6	1.16669	8.99209
ENSG00000005175	RPAP3	RNA polymerase II associated protein 3	D5/D6	1.20953	10.9596
ENSG00000005187	ACSM3	acyl-CoA synthetase medium chain family member 3	D5/D6	0.758693	9.74191
ENSG00000005189	REXO5	RNA exonuclease 5	D5/D6	0.616752	15.5482
ENSG00000005238	FAM214B	family with sequence similarity 214 member B	D5/D6	0.691657	11.203
ENSG00000005243	COPZ2	COPI coat complex subunit zeta 2	D5/D6	0.737214	11.3485
ENSG00000005302	MSL3	MSL complex subunit 3	D5/D6	0.709573	6.37636
ENSG00000005436	GCFC2	GC-rich sequence DNA-binding factor 2	D5/D6	1.22862	10.6466
ENSG00000005448	WDR54	WD repeat domain 54	D5/D6	0.86137	11.1481
ENSG00000005469	CROT	carnitine O-octanoyltransferase	D5/D6	0.814897	11.3845
ENSG00000005471	ABCB4	ATP binding cassette subfamily B member 4	D5/D6	1.17088	8.33621
ENSG00000005483	KMT2E	lysine methyltransferase 2E (inactive)	D5/D6	0.853332	8.67253
ENSG00000005486	RHBDD2	rhomboid domain containing 2	D5/D6	0.706206	14.4063
ENSG00000005513	SOX8	SRY-box transcription factor 8	D5/D6	1.49824	85.4314
ENSG00000005700	IBTK	inhibitor of Bruton tyrosine kinase	D5/D6	0.933842	9.06828
ENSG00000005801	ZNF195	zinc finger protein 195	D5/D6	1.12864	12.6978
ENSG00000005810	MYCBP2	MYC binding protein 2	D5/D6	1.13638	8.78579
ENSG00000005812	FBXL3	F-box and leucine rich repeat protein 3	D5/D6	0.932736	9.3935
ENSG00000005844	ITGAL	integrin subunit alpha L	D5/D6	0.482388	7.30206
ENSG00000005884	ITGA3	integrin subunit alpha 3	D5/D6	1.69731	12.0795
ENSG00000005889	ZFX	zinc finger protein X-linked	D5/D6	0.923357	8.41374
ENSG00000006007	GDE1	glycerophosphodiester phosphodiesterase 1	D5/D6	0.839644	8.98112
ENSG00000006015	REX1BD	required for excision 1-B domain containing	D5/D6	1.18119	7.94621
ENSG00000006118	TMEM132A	transmembrane protein 132A	D5/D6	1.01879	13.1845
ENSG00000006125	AP2B1	adaptor related protein complex 2 subunit beta 1	D5/D6	1.15456	9.08612
ENSG00000006210	CX3CL1	C-X3-C motif chemokine ligand 1	D5/D6	0.240688	29.0033
ENSG00000006282	SPATA20	spermatogenesis associated 20	D5/D6	1.1828	8.85644
ENSG00000006453	BAIAP2L1	BAR/IMD domain containing adaptor protein 2 like 1	D5/D6	1.59209	8.89637
ENSG00000006459	KDM7A	lysine demethylase 7A	D5/D6	1.84849	16.7158
ENSG00000006530	AGK	acylglycerol kinase	D5/D6	1.1039	14.6359
ENSG00000006555	TTC22	tetratricopeptide repeat domain 22	D5/D6	1.23124	8.704
ENSG00000006576	PHTF2	putative homeodomain transcription factor 2	D5/D6	0.807447	13.3567
ENSG00000006625	GGCT	gamma-glutamylcyclotransferase	D5/D6	1.08202	10.9855
ENSG00000006652	IFRD1	interferon related developmental regulator 1	D5/D6	1.11133	13.0138
ENSG00000006659	LGALS14	galectin 14	D5/D6	0.81685	22.9342
ENSG00000006695	COX10	cytochrome c oxidase assembly factor heme A:farnesyltransferase COX10	D5/D6	1.13198	11.0323
ENSG00000006704	GTF2IRD1	GTF2I repeat domain containing 1	D5/D6	1.9506	12.6756
ENSG00000006744	ELAC2	elaC ribonuclease Z 2	D5/D6	1.16583	7.45901
ENSG00000006756	ARSD	arylsulfatase D	D5/D6	1.36443	11.7779
ENSG00000006757	PNPLA4	patatin like phospholipase domain containing 4	D5/D6	1.30376	11.7999
ENSG00000007038	PRSS21	serine protease 21	D5/D6	0.174386	17.6372
ENSG00000007168	PAFAH1B1	platelet activating factor acetylhydrolase 1b regulatory subunit 1	D5/D6	1.06067	6.55277
ENSG00000007202	KIAA0100	KIAA0100	D5/D6	1.17603	7.01264
ENSG00000007237	GAS7	growth arrest specific 7	D5/D6	0.510693	8.03896
ENSG00000007264	MATK	megakaryocyte-associated tyrosine kinase	D5/D6	3.50155	73.86
ENSG00000007312	CD79B	CD79b molecule	D5/D6	0.778237	7.07576
ENSG00000007314	SCN4A	sodium voltage-gated channel alpha subunit 4	D5/D6	0.680521	17.7111
ENSG00000007341	ST7L	suppression of tumorigenicity 7 like	D5/D6	1.20716	10.6136
ENSG00000007372	PAX6	paired box 6	D5/D6	0.540046	20.7517
ENSG00000007376	RPUSD1	RNA pseudouridine synthase domain containing 1	D5/D6	1.16211	18.9312
ENSG00000007516	BAIAP3	BAI1 associated protein 3	D5/D6	0.750791	24.215
ENSG00000007545	CRAMP1	cramped chromatin regulator homolog 1	D5/D6	1.1753	14.7477
ENSG00000007866	TEAD3	TEA domain transcription factor 3	D5/D6	1.02891	17.8536
ENSG00000007923	DNAJC11	DnaJ heat shock protein family (Hsp40) member C11	D5/D6	1.26888	10.7794
ENSG00000007944	MYLIP	myosin regulatory light chain interacting protein	D5/D6	0.863322	7.11149
ENSG00000007968	E2F2	E2F transcription factor 2	D5/D6	0.619256	11.6262
ENSG00000008056	SYN1	synapsin I	D5/D6	0.436347	20.264
ENSG00000008086	CDKL5	cyclin dependent kinase like 5	D5/D6	1.17583	30.1932
ENSG00000008226	DLEC1	DLEC1 cilia and flagella associated protein	D5/D6	0.744169	16.6752
ENSG00000008256	CYTH3	cytohesin 3	D5/D6	2.65147	12.8175
ENSG00000008277	ADAM22	ADAM metallopeptidase domain 22	D5/D6	1.23876	12.9558
ENSG00000008283	CYB561	cytochrome b561	D5/D6	0.49601	14.325
ENSG00000008294	SPAG9	sperm associated antigen 9	D5/D6	1.50688	7.41135
ENSG00000008300	CELSR3	cadherin EGF LAG seven-pass G-type receptor 3	D5/D6	0.291825	10.0806
ENSG00000008311	AASS	aminoadipate-semialdehyde synthase	D5/D6	1.3373	31.6023
ENSG00000008382	MPND	MPN domain containing	D5/D6	0.710266	8.61975
ENSG00000008394	MGST1	microsomal glutathione S-transferase 1	D5/D6	0.28842	13.5807
ENSG00000008405	CRY1	cryptochrome circadian regulator 1	D5/D6	5.03424	22.4545
ENSG00000008441	NFIX	nuclear factor I X	D5/D6	2.02307	42.0503
ENSG00000008513	ST3GAL1	ST3 beta-galactoside alpha-2,3-sialyltransferase 1	D5/D6	0.797592	7.70769
ENSG00000008517	IL32	interleukin 32	D5/D6	0.389148	9.19093
ENSG00000008710	PKD1	polycystin 1, transient receptor potential channel interacting	D5/D6	1.15947	11.9088
ENSG00000008735	MAPK8IP2	mitogen-activated protein kinase 8 interacting protein 2	D5/D6	2.24752	47.544
ENSG00000008838	MED24	mediator complex subunit 24	D5/D6	0.910842	7.91273
ENSG00000008853	RHOBTB2	Rho related BTB domain containing 2	D5/D6	1.50049	8.41178
ENSG00000008869	HEATR5B	HEAT repeat containing 5B	D5/D6	1.05069	8.27943
ENSG00000008988	RPS20	ribosomal protein S20	D5/D6	1.2037	8.49231
ENSG00000009307	CSDE1	cold shock domain containing E1	D5/D6	0.817192	6.43267
ENSG00000009335	UBE3C	ubiquitin protein ligase E3C	D5/D6	1.05331	8.0799
ENSG00000009413	REV3L	REV3 like, DNA directed polymerase zeta catalytic subunit	D5/D6	1.01109	12.6016
ENSG00000009954	BAZ1B	bromodomain adjacent to zinc finger domain 1B	D5/D6	1.09151	6.83215
ENSG00000010017	RANBP9	RAN binding protein 9	D5/D6	0.820253	7.04018
ENSG00000010030	ETV7	ETS variant transcription factor 7	D5/D6	0.195949	7.58905
ENSG00000010165	METTL13	methyltransferase 13, eEF1A lysine and N-terminal methyltransferase	D5/D6	1.21436	9.06367
ENSG00000010244	ZNF207	zinc finger protein 207	D5/D6	1.04319	9.97602
ENSG00000010278	CD9	CD9 molecule	D5/D6	0.217134	10.5089
ENSG00000010295	IFFO1	intermediate filament family orphan 1	D5/D6	0.808742	8.02632
ENSG00000010310	GIPR	gastric inhibitory polypeptide receptor	D5/D6	0.582207	10.0729
ENSG00000010322	NISCH	nischarin	D5/D6	0.992696	8.68765
ENSG00000010404	IDS	iduronate 2-sulfatase	D5/D6	0.670997	8.439
ENSG00000010610	CD4	CD4 molecule	D5/D6	0.176989	18.2072
ENSG00000010671	BTK	Bruton tyrosine kinase	D5/D6	1.36121	8.66919
ENSG00000010704	HFE	homeostatic iron regulator	D5/D6	0.586306	31.9682
ENSG00000010803	SCMH1	Scm polycomb group protein homolog 1	D5/D6	1.27852	11.0318
ENSG00000010810	FYN	FYN proto-oncogene, Src family tyrosine kinase	D5/D6	1.57514	10.3552
ENSG00000010818	HIVEP2	HIVEP zinc finger 2	D5/D6	1.16161	8.47054
ENSG00000011007	ELOA	elongin A	D5/D6	0.920302	16.7224
ENSG00000011021	CLCN6	chloride voltage-gated channel 6	D5/D6	1.07192	9.50401
ENSG00000011028	MRC2	mannose receptor C type 2	D5/D6	4.94726	30.3614
ENSG00000011052	NME1-NME2	NME1-NME2 readthrough	D5/D6	1.44781	18.6369
ENSG00000011114	BTBD7	BTB domain containing 7	D5/D6	0.813414	8.4947
ENSG00000011132	APBA3	amyloid beta precursor protein binding family A member 3	D5/D6	0.855272	7.22785
ENSG00000011198	ABHD5	abhydrolase domain containing 5, lysophosphatidic acid acyltransferase	D5/D6	0.773263	20.0617
ENSG00000011258	MBTD1	mbt domain containing 1	D5/D6	1.2184	9.28525
ENSG00000011260	UTP18	UTP18 small subunit processome component	D5/D6	1.35436	8.87183
ENSG00000011295	TTC19	tetratricopeptide repeat domain 19	D5/D6	1.19394	9.56115
ENSG00000011304	PTBP1	polypyrimidine tract binding protein 1	D5/D6	1.27709	15.5299
ENSG00000011376	LARS2	leucyl-tRNA synthetase 2, mitochondrial	D5/D6	1.13309	9.48316
ENSG00000011405	PIK3C2A	phosphatidylinositol-4-phosphate 3-kinase catalytic subunit type 2 alpha	D5/D6	0.876791	8.70582
ENSG00000011422	PLAUR	plasminogen activator, urokinase receptor	D5/D6	0.596452	32.1709
ENSG00000011426	ANLN	anillin actin binding protein	D5/D6	0.595366	9.19053
ENSG00000011454	RABGAP1	RAB GTPase activating protein 1	D5/D6	1.06892	6.86572
ENSG00000011478	QPCTL	glutaminyl-peptide cyclotransferase like	D5/D6	1.12057	9.72228
ENSG00000011485	PPP5C	protein phosphatase 5 catalytic subunit	D5/D6	1.07062	7.86291
ENSG00000011523	CEP68	centrosomal protein 68	D5/D6	1.36998	9.30082
ENSG00000011566	MAP4K3	mitogen-activated protein kinase kinase kinase kinase 3	D5/D6	1.10098	9.88218
ENSG00000011590	ZBTB32	zinc finger and BTB domain containing 32	D5/D6	0.845627	9.46395
ENSG00000011638	LDAF1	lipid droplet assembly factor 1	D5/D6	0.761976	13.7649
ENSG00000012048	BRCA1	BRCA1 DNA repair associated	D5/D6	1.29388	17.0086
ENSG00000012061	ERCC1	ERCC excision repair 1, endonuclease non-catalytic subunit	D5/D6	1.15912	8.54878
ENSG00000012124	CD22	CD22 molecule	D5/D6	1.53315	9.42576
ENSG00000012171	SEMA3B	semaphorin 3B	D5/D6	0.623389	29.7164
ENSG00000012232	EXTL3	exostosin like glycosyltransferase 3	D5/D6	1.0657	11.574
ENSG00000012660	ELOVL5	ELOVL fatty acid elongase 5	D5/D6	0.94494	9.46356
ENSG00000012779	ALOX5	arachidonate 5-lipoxygenase	D5/D6	1.06751	9.88478
ENSG00000012822	CALCOCO1	calcium binding and coiled-coil domain 1	D5/D6	0.733008	7.14212
ENSG00000012963	UBR7	ubiquitin protein ligase E3 component n-recognin 7	D5/D6	0.875553	16.7118
ENSG00000012983	MAP4K5	mitogen-activated protein kinase kinase kinase kinase 5	D5/D6	1.13353	7.68087
ENSG00000013016	EHD3	EH domain containing 3	D5/D6	0.52095	12.1151
ENSG00000013306	SLC25A39	solute carrier family 25 member 39	D5/D6	1.29468	10.6577
ENSG00000013364	MVP	major vault protein	D5/D6	0.773149	7.53992
ENSG00000013375	PGM3	phosphoglucomutase 3	D5/D6	0.795511	18.2445
ENSG00000013392	RWDD2A	RWD domain containing 2A	D5/D6	0.815204	7.70625
ENSG00000013503	POLR3B	RNA polymerase III subunit B	D5/D6	1.24735	8.90597
ENSG00000013523	ANGEL1	angel homolog 1	D5/D6	1.26819	6.99126
ENSG00000013563	DNASE1L1	deoxyribonuclease 1 like 1	D5/D6	0.849324	11.5045
ENSG00000013573	DDX11	DEAD/H-box helicase 11	D5/D6	1.13218	8.01138
ENSG00000013583	HEBP1	heme binding protein 1	D5/D6	2.1539	40.0678
ENSG00000013588	GPRC5A	G protein-coupled receptor class C group 5 member A	D5/D6	0.746178	11.2288
ENSG00000013810	TACC3	transforming acidic coiled-coil containing protein 3	D5/D6	0.816695	8.95997
ENSG00000014123	UFL1	UFM1 specific ligase 1	D5/D6	0.95349	7.76418
ENSG00000014138	POLA2	DNA polymerase alpha 2, accessory subunit	D5/D6	0.897921	8.56772
ENSG00000014216	CAPN1	calpain 1	D5/D6	0.892347	6.90055
ENSG00000014641	MDH1	malate dehydrogenase 1	D5/D6	1.18161	8.55014
ENSG00000014914	MTMR11	myotubularin related protein 11	D5/D6	0.752566	19.5599
ENSG00000014919	COX15	cytochrome c oxidase assembly homolog COX15	D5/D6	1.06521	7.52888
ENSG00000015153	YAF2	YY1 associated factor 2	D5/D6	0.902377	9.78592
ENSG00000015475	BID	BH3 interacting domain death agonist	D5/D6	0.776995	10.8184
ENSG00000015479	MATR3	matrin 3	D5/D6	1.05795	10.1852
ENSG00000015568	RGPD5	RANBP2 like and GRIP domain containing 5	D5/D6	0.459093	6.85752
ENSG00000015592	STMN4	stathmin 4	D5/D6	0.532554	68.0908
ENSG00000015676	NUDCD3	NudC domain containing 3	D5/D6	1.19675	12.7098
ENSG00000016391	CHDH	choline dehydrogenase	D5/D6	1.84385	7.91492
ENSG00000017427	IGF1	insulin like growth factor 1	D5/D6	0.53692	59.0577
ENSG00000017483	SLC38A5	solute carrier family 38 member 5	D5/D6	1.29222	12.3068
ENSG00000017797	RALBP1	ralA binding protein 1	D5/D6	1.17638	6.90678
ENSG00000018189	RUFY3	RUN and FYVE domain containing 3	D5/D6	0.907945	8.90346
ENSG00000018408	WWTR1	WW domain containing transcription regulator 1	D5/D6	0.721319	12.0423
ENSG00000018699	TTC27	tetratricopeptide repeat domain 27	D5/D6	1.16117	7.17799
ENSG00000019144	PHLDB1	pleckstrin homology like domain family B member 1	D5/D6	1.436	29.5246
ENSG00000019485	PRDM11	PR/SET domain 11	D5/D6	1.35452	15.5567
ENSG00000019582	CD74	CD74 molecule	D5/D6	0.735056	9.47693
ENSG00000019995	ZRANB1	zinc finger RANBP2-type containing 1	D5/D6	1.1497	10.6857
ENSG00000020129	NCDN	neurochondrin	D5/D6	1.193	11.0498
ENSG00000020577	SAMD4A	sterile alpha motif domain containing 4A	D5/D6	1.29336	11.908
ENSG00000020633	RUNX3	RUNX family transcription factor 3	D5/D6	0.77683	9.93175
ENSG00000020922	MRE11	MRE11 homolog, double strand break repair nuclease	D5/D6	1.17878	8.6011
ENSG00000021355	SERPINB1	serpin family B member 1	D5/D6	0.556742	7.27873
ENSG00000021645	NRXN3	neurexin 3	D5/D6	2.79678	12.722
ENSG00000021776	AQR	aquarius intron-binding spliceosomal factor	D5/D6	1.15101	9.28851
ENSG00000021826	CPS1	carbamoyl-phosphate synthase 1	D5/D6	0.631298	13.9956
ENSG00000022267	FHL1	four and a half LIM domains 1	D5/D6	0.339536	23.611
ENSG00000022556	NLRP2	NLR family pyrin domain containing 2	D5/D6	1.2017	12.0377
ENSG00000022567	SLC45A4	solute carrier family 45 member 4	D5/D6	1.14747	6.78905
ENSG00000022840	RNF10	ring finger protein 10	D5/D6	0.890284	7.40936
ENSG00000022976	ZNF839	zinc finger protein 839	D5/D6	1.25023	9.87119
ENSG00000023171	GRAMD1B	GRAM domain containing 1B	D5/D6	2.15437	14.3114
ENSG00000023191	RNH1	ribonuclease/angiogenin inhibitor 1	D5/D6	1.2266	11.2229
ENSG00000023228	NDUFS1	NADH:ubiquinone oxidoreductase core subunit S1	D5/D6	1.07668	7.01164
ENSG00000023287	RB1CC1	RB1 inducible coiled-coil 1	D5/D6	1.06636	7.19755
ENSG00000023330	ALAS1	5'-aminolevulinate synthase 1	D5/D6	0.873218	7.44607
ENSG00000023445	BIRC3	baculoviral IAP repeat containing 3	D5/D6	0.375527	11.9683
ENSG00000023516	AKAP11	A-kinase anchoring protein 11	D5/D6	0.942735	8.72173
ENSG00000023572	GLRX2	glutaredoxin 2	D5/D6	1.30963	11.5026
ENSG00000023608	SNAPC1	small nuclear RNA activating complex polypeptide 1	D5/D6	1.23673	9.71837
ENSG00000023697	DERA	deoxyribose-phosphate aldolase	D5/D6	0.85822	7.54495
ENSG00000023734	STRAP	serine/threonine kinase receptor associated protein	D5/D6	1.09862	7.97286
ENSG00000023839	ABCC2	ATP binding cassette subfamily C member 2	D5/D6	0.695238	11.4921
ENSG00000023892	DEF6	DEF6 guanine nucleotide exchange factor	D5/D6	0.936731	7.50825
ENSG00000023909	GCLM	glutamate-cysteine ligase modifier subunit	D5/D6	0.830784	9.08736
ENSG00000024526	DEPDC1	DEP domain containing 1	D5/D6	0.628862	13.5546
ENSG00000025293	PHF20	PHD finger protein 20	D5/D6	1.12056	7.16261
ENSG00000025434	NR1H3	nuclear receptor subfamily 1 group H member 3	D5/D6	0.77564	15.0475
ENSG00000025708	TYMP	thymidine phosphorylase	D5/D6	1.21311	7.82683
ENSG00000025770	NCAPH2	non-SMC condensin II complex subunit H2	D5/D6	1.13661	8.21203
ENSG00000025772	TOMM34	translocase of outer mitochondrial membrane 34	D5/D6	1.28175	8.47611
ENSG00000025796	SEC63	SEC63 homolog, protein translocation regulator	D5/D6	1.00043	8.05609
ENSG00000026025	VIM	vimentin	D5/D6	1.38514	15.4194
ENSG00000026103	FAS	Fas cell surface death receptor	D5/D6	0.53866	10.4331
ENSG00000026297	RNASET2	ribonuclease T2	D5/D6	1.11197	10.6067
ENSG00000026508	CD44	CD44 molecule (Indian blood group)	D5/D6	0.858018	22.6671
ENSG00000026652	AGPAT4	1-acylglycerol-3-phosphate O-acyltransferase 4	D5/D6	0.44346	9.08857
ENSG00000026751	SLAMF7	SLAM family member 7	D5/D6	0.892387	6.64501
ENSG00000026950	BTN3A1	butyrophilin subfamily 3 member A1	D5/D6	0.800589	10.1375
ENSG00000027001	MIPEP	mitochondrial intermediate peptidase	D5/D6	1.16971	10.4378
ENSG00000027075	PRKCH	protein kinase C eta	D5/D6	1.74189	11.3411
ENSG00000027869	SH2D2A	SH2 domain containing 2A	D5/D6	2.33897	26.463
ENSG00000028116	VRK2	VRK serine/threonine kinase 2	D5/D6	0.741057	8.25346
ENSG00000028137	TNFRSF1B	TNF receptor superfamily member 1B	D5/D6	1.28666	6.38905
ENSG00000028203	VEZT	vezatin, adherens junctions transmembrane protein	D5/D6	1.18474	9.42241
ENSG00000028277	POU2F2	POU class 2 homeobox 2	D5/D6	0.426889	7.50051
ENSG00000028310	BRD9	bromodomain containing 9	D5/D6	1.1463	9.13906
ENSG00000028839	TBPL1	TATA-box binding protein like 1	D5/D6	1.11491	12.4643
ENSG00000029153	ARNTL2	aryl hydrocarbon receptor nuclear translocator like 2	D5/D6	0.949567	11.3595
ENSG00000029363	BCLAF1	BCL2 associated transcription factor 1	D5/D6	1.06618	9.89389
ENSG00000029364	SLC39A9	solute carrier family 39 member 9	D5/D6	0.684638	11.4101
ENSG00000029534	ANK1	ankyrin 1	D5/D6	0.469366	8.33974
ENSG00000029639	TFB1M	transcription factor B1, mitochondrial	D5/D6	1.23925	10.9721
ENSG00000029725	RABEP1	rabaptin, RAB GTPase binding effector protein 1	D5/D6	1.15772	7.66386
ENSG00000029993	HMGB3	high mobility group box 3	D5/D6	1.0584	12.32
ENSG00000030066	NUP160	nucleoporin 160	D5/D6	1.26966	11.6273
ENSG00000030419	IKZF2	IKAROS family zinc finger 2	D5/D6	0.89768	11.1493
ENSG00000030582	GRN	granulin precursor	D5/D6	1.13492	9.93683
ENSG00000031081	ARHGAP31	Rho GTPase activating protein 31	D5/D6	0.544712	6.69137
ENSG00000031691	CENPQ	centromere protein Q	D5/D6	0.805518	10.9242
ENSG00000031698	SARS1	seryl-tRNA synthetase 1	D5/D6	1.08452	6.92155
ENSG00000032389	EIPR1	EARP complex and GARP complex interacting protein 1	D5/D6	1.14037	9.35524
ENSG00000032742	IFT88	intraflagellar transport 88	D5/D6	0.815052	10.003
ENSG00000033011	ALG1	ALG1 chitobiosyldiphosphodolichol beta-mannosyltransferase	D5/D6	1.17517	9.09535
ENSG00000033030	ZCCHC8	zinc finger CCHC-type containing 8	D5/D6	1.11346	7.24979
ENSG00000033050	ABCF2	ATP binding cassette subfamily F member 2	D5/D6	1.2069	6.45199
ENSG00000033100	CHPF2	chondroitin polymerizing factor 2	D5/D6	0.95729	11.2298
ENSG00000033170	FUT8	fucosyltransferase 8	D5/D6	0.78806	7.34383
ENSG00000033178	UBA6	ubiquitin like modifier activating enzyme 6	D5/D6	1.14163	9.56806
ENSG00000033327	GAB2	GRB2 associated binding protein 2	D5/D6	1.22218	8.46264
ENSG00000033627	ATP6V0A1	ATPase H+ transporting V0 subunit a1	D5/D6	1.2772	10.5475
ENSG00000033867	SLC4A7	solute carrier family 4 member 7	D5/D6	1.36108	11.0492
ENSG00000034152	MAP2K3	mitogen-activated protein kinase kinase 3	D5/D6	1.18627	11.7612
ENSG00000034510	TMSB10	thymosin beta 10	D5/D6	1.09252	13.1355
ENSG00000034677	RNF19A	ring finger protein 19A, RBR E3 ubiquitin protein ligase	D5/D6	0.904481	7.24237
ENSG00000034693	PEX3	peroxisomal biogenesis factor 3	D5/D6	1.07077	9.67877
ENSG00000035115	SH3YL1	SH3 and SYLF domain containing 1	D5/D6	1.3667	17.4434
ENSG00000035141	FAM136A	family with sequence similarity 136 member A	D5/D6	1.3051	7.39946
ENSG00000035499	DEPDC1B	DEP domain containing 1B	D5/D6	0.756884	16.4675
ENSG00000035664	DAPK2	death associated protein kinase 2	D5/D6	0.578021	8.96875
ENSG00000035681	NSMAF	neutral sphingomyelinase activation associated factor	D5/D6	1.2308	8.96538
ENSG00000035687	ADSS2	adenylosuccinate synthase 2	D5/D6	1.27109	8.27372
ENSG00000035720	STAP1	signal transducing adaptor family member 1	D5/D6	0.519473	8.7179
ENSG00000035862	TIMP2	TIMP metallopeptidase inhibitor 2	D5/D6	0.459206	84.4708
ENSG00000036054	TBC1D23	TBC1 domain family member 23	D5/D6	0.957541	14.737
ENSG00000036257	CUL3	cullin 3	D5/D6	0.854128	7.99019
ENSG00000036448	MYOM2	myomesin 2	D5/D6	1.42882	48.0829
ENSG00000036549	ZZZ3	zinc finger ZZ-type containing 3	D5/D6	1.12467	8.78617
ENSG00000036828	CASR	calcium sensing receptor	D5/D6	2.46139	18.7632
ENSG00000037042	TUBG2	tubulin gamma 2	D5/D6	0.821643	7.79293
ENSG00000037474	NSUN2	NOP2/Sun RNA methyltransferase 2	D5/D6	1.19594	8.25686
ENSG00000037637	FBXO42	F-box protein 42	D5/D6	0.856471	6.90677
ENSG00000037749	MFAP3	microfibril associated protein 3	D5/D6	0.893463	25.5476
ENSG00000037897	METTL1	methyltransferase 1, tRNA methylguanosine	D5/D6	1.19257	18.7466
ENSG00000038210	PI4K2B	phosphatidylinositol 4-kinase type 2 beta	D5/D6	0.949593	10.4111
ENSG00000038382	TRIO	trio Rho guanine nucleotide exchange factor	D5/D6	1.03159	9.01925
ENSG00000038532	CLEC16A	C-type lectin domain containing 16A	D5/D6	0.827643	6.51743
ENSG00000039068	CDH1	cadherin 1	D5/D6	0.240728	15.0254
ENSG00000039123	MTREX	Mtr4 exosome RNA helicase	D5/D6	1.18678	9.55905
ENSG00000040487	SLC66A1	solute carrier family 66 member 1	D5/D6	1.32727	10.1399
ENSG00000040633	PHF23	PHD finger protein 23	D5/D6	1.10083	8.16873
ENSG00000040933	INPP4A	inositol polyphosphate-4-phosphatase type I A	D5/D6	0.55755	11.8263
ENSG00000041802	LSG1	large 60S subunit nuclear export GTPase 1	D5/D6	1.06535	6.83874
ENSG00000041880	PARP3	poly(ADP-ribose) polymerase family member 3	D5/D6	1.41567	8.81061
ENSG00000042062	RIPOR3	RIPOR family member 3	D5/D6	0.676375	14.0825
ENSG00000042088	TDP1	tyrosyl-DNA phosphodiesterase 1	D5/D6	1.15494	10.2165
ENSG00000042286	AIFM2	apoptosis inducing factor mitochondria associated 2	D5/D6	0.753348	7.536
ENSG00000042317	SPATA7	spermatogenesis associated 7	D5/D6	1.18886	14.1956
ENSG00000042445	RETSAT	retinol saturase	D5/D6	1.13775	10.5437
ENSG00000042493	CAPG	capping actin protein, gelsolin like	D5/D6	1.75649	15.0969
ENSG00000042753	AP2S1	adaptor related protein complex 2 subunit sigma 1	D5/D6	0.892414	9.11506
ENSG00000042980	ADAM28	ADAM metallopeptidase domain 28	D5/D6	0.522399	23.5249
ENSG00000043093	DCUN1D1	defective in cullin neddylation 1 domain containing 1	D5/D6	0.821222	9.09009
ENSG00000043143	JADE2	jade family PHD finger 2	D5/D6	1.13239	7.04631
ENSG00000043462	LCP2	lymphocyte cytosolic protein 2	D5/D6	1.21879	10.2421
ENSG00000043514	TRIT1	tRNA isopentenyltransferase 1	D5/D6	1.15624	7.96838
ENSG00000044090	CUL7	cullin 7	D5/D6	0.88322	7.26677
ENSG00000044115	CTNNA1	catenin alpha 1	D5/D6	1.29602	8.55062
ENSG00000044446	PHKA2	phosphorylase kinase regulatory subunit alpha 2	D5/D6	1.13155	7.66593
ENSG00000044459	CNTLN	centlein	D5/D6	1.25409	9.21751
ENSG00000044574	HSPA5	heat shock protein family A (Hsp70) member 5	D5/D6	0.76351	6.35385
ENSG00000046647	GEMIN8	gem nuclear organelle associated protein 8	D5/D6	1.19987	6.53067
ENSG00000046651	OFD1	OFD1 centriole and centriolar satellite protein	D5/D6	0.9149	7.85097
ENSG00000047188	YTHDC2	YTH domain containing 2	D5/D6	0.992593	9.05439
ENSG00000047249	ATP6V1H	ATPase H+ transporting V1 subunit H	D5/D6	1.17797	18.2229
ENSG00000047346	FAM214A	family with sequence similarity 214 member A	D5/D6	0.679356	8.09353
ENSG00000047365	ARAP2	ArfGAP with RhoGAP domain, ankyrin repeat and PH domain 2	D5/D6	1.13936	10.1848
ENSG00000047410	TPR	translocated promoter region, nuclear basket protein	D5/D6	1.07896	8.27402
ENSG00000047578	KATNIP	katanin interacting protein	D5/D6	0.91086	8.39759
ENSG00000047597	XK	X-linked Kx blood group	D5/D6	0.228442	24.9253
ENSG00000047621	C12orf4	chromosome 12 open reading frame 4	D5/D6	0.818551	7.72011
ENSG00000047634	SCML1	Scm polycomb group protein like 1	D5/D6	1.4967	26.3259
ENSG00000047644	WWC3	WWC family member 3	D5/D6	0.19932	6.98436
ENSG00000047648	ARHGAP6	Rho GTPase activating protein 6	D5/D6	0.287348	9.76862
ENSG00000048052	HDAC9	histone deacetylase 9	D5/D6	0.347418	10.7509
ENSG00000048162	NOP16	NOP16 nucleolar protein	D5/D6	1.51328	11.7827
ENSG00000048342	CC2D2A	coiled-coil and C2 domain containing 2A	D5/D6	1.26765	13.1544
ENSG00000048392	RRM2B	ribonucleotide reductase regulatory TP53 inducible subunit M2B	D5/D6	0.828046	7.81625
ENSG00000048462	TNFRSF17	TNF receptor superfamily member 17	D5/D6	0.653219	9.02124
ENSG00000048471	SNX29	sorting nexin 29	D5/D6	0.702258	7.0288
ENSG00000048540	LMO3	LIM domain only 3	D5/D6	0.326335	13.3836
ENSG00000048649	RSF1	remodeling and spacing factor 1	D5/D6	1.06101	7.47101
ENSG00000048740	CELF2	CUGBP Elav-like family member 2	D5/D6	1.57359	9.49111
ENSG00000048828	FAM120A	family with sequence similarity 120A	D5/D6	1.20949	7.0661
ENSG00000049089	COL9A2	collagen type IX alpha 2 chain	D5/D6	0.628054	7.28249
ENSG00000049167	ERCC8	ERCC excision repair 8, CSA ubiquitin ligase complex subunit	D5/D6	1.12862	9.37433
ENSG00000049192	ADAMTS6	ADAM metallopeptidase with thrombospondin type 1 motif 6	D5/D6	1.11602	8.77007
ENSG00000049245	VAMP3	vesicle associated membrane protein 3	D5/D6	0.915813	7.0473
ENSG00000049246	PER3	period circadian regulator 3	D5/D6	0.243249	15.9203
ENSG00000049247	UTS2	urotensin 2	D5/D6	0.153249	23.1415
ENSG00000049249	TNFRSF9	TNF receptor superfamily member 9	D5/D6	0.184258	7.61833
ENSG00000049323	LTBP1	latent transforming growth factor beta binding protein 1	D5/D6	5.7816	96.0305
ENSG00000049618	ARID1B	AT-rich interaction domain 1B	D5/D6	1.11673	10.8741
ENSG00000049759	NEDD4L	NEDD4 like E3 ubiquitin protein ligase	D5/D6	0.590483	7.56504
ENSG00000049860	HEXB	hexosaminidase subunit beta	D5/D6	1.27351	10.5535
ENSG00000049883	PTCD2	pentatricopeptide repeat domain 2	D5/D6	1.49106	11.0678
ENSG00000050030	NEXMIF	neurite extension and migration factor	D5/D6	0.703737	12.1119
ENSG00000050130	JKAMP	JNK1/MAPK8 associated membrane protein	D5/D6	0.858537	11.9449
ENSG00000050327	ARHGEF5	Rho guanine nucleotide exchange factor 5	D5/D6	1.23267	13.1151
ENSG00000050344	NFE2L3	nuclear factor, erythroid 2 like 3	D5/D6	1.0521	7.20743
ENSG00000050393	MCUR1	mitochondrial calcium uniporter regulator 1	D5/D6	1.1449	7.44108
ENSG00000050405	LIMA1	LIM domain and actin binding 1	D5/D6	1.16917	14.0406
ENSG00000050426	LETMD1	LETM1 domain containing 1	D5/D6	1.13502	8.3308
ENSG00000050438	SLC4A8	solute carrier family 4 member 8	D5/D6	0.521036	10.7735
ENSG00000050730	TNIP3	TNFAIP3 interacting protein 3	D5/D6	0.287909	30.0288
ENSG00000051108	HERPUD1	homocysteine inducible ER protein with ubiquitin like domain 1	D5/D6	0.680022	10.8972
ENSG00000051128	HOMER3	homer scaffold protein 3	D5/D6	1.23276	22.0415
ENSG00000051180	RAD51	RAD51 recombinase	D5/D6	1.37689	16.921
ENSG00000051341	POLQ	DNA polymerase theta	D5/D6	0.682605	9.49523
ENSG00000051382	PIK3CB	phosphatidylinositol-4,5-bisphosphate 3-kinase catalytic subunit beta	D5/D6	0.826163	8.19307
ENSG00000051523	CYBA	cytochrome b-245 alpha chain	D5/D6	0.962168	8.01999
ENSG00000051596	THOC3	THO complex 3	D5/D6	1.1514	7.73795
ENSG00000051620	HEBP2	heme binding protein 2	D5/D6	1.15521	7.44579
ENSG00000052723	SIKE1	suppressor of IKBKE 1	D5/D6	1.1063	9.49447
ENSG00000052749	RRP12	ribosomal RNA processing 12 homolog	D5/D6	1.42	8.34849
ENSG00000052795	FNIP2	folliculin interacting protein 2	D5/D6	0.503037	6.62484
ENSG00000052802	MSMO1	methylsterol monooxygenase 1	D5/D6	0.764677	8.45845
ENSG00000052841	TTC17	tetratricopeptide repeat domain 17	D5/D6	1.07396	8.63011
ENSG00000053254	FOXN3	forkhead box N3	D5/D6	1.17066	7.77282
ENSG00000053372	MRTO4	MRT4 homolog, ribosome maturation factor	D5/D6	1.42082	7.79236
ENSG00000053438	NNAT	neuronatin	D5/D6	1.1366	16.2979
ENSG00000053524	MCF2L2	MCF.2 cell line derived transforming sequence-like 2	D5/D6	0.716179	14.4327
ENSG00000053918	KCNQ1	potassium voltage-gated channel subfamily Q member 1	D5/D6	0.45543	26.8997
ENSG00000054116	TRAPPC3	trafficking protein particle complex subunit 3	D5/D6	1.12479	9.90892
ENSG00000054118	THRAP3	thyroid hormone receptor associated protein 3	D5/D6	1.0658	6.40913
ENSG00000054148	PHPT1	phosphohistidine phosphatase 1	D5/D6	0.87356	7.37495
ENSG00000054179	ENTPD2	ectonucleoside triphosphate diphosphohydrolase 2	D5/D6	4.4349	50.3392
ENSG00000054219	LY75	lymphocyte antigen 75	D5/D6	1.00343	7.93869
ENSG00000054277	OPN3	opsin 3	D5/D6	1.21719	14.6311
ENSG00000054392	HHAT	hedgehog acyltransferase	D5/D6	0.901397	7.68907
ENSG00000054523	KIF1B	kinesin family member 1B	D5/D6	1.10641	10.4059
ENSG00000054598	FOXC1	forkhead box C1	D5/D6	1.74538	22.4908
ENSG00000054654	SYNE2	spectrin repeat containing nuclear envelope protein 2	D5/D6	0.697288	9.51164
ENSG00000054690	PLEKHH1	pleckstrin homology, MyTH4 and FERM domain containing H1	D5/D6	1.31875	20.1296
ENSG00000054793	ATP9A	ATPase phospholipid transporting 9A (putative)	D5/D6	1.37025	63.567
ENSG00000054965	FAM168A	family with sequence similarity 168 member A	D5/D6	0.687211	8.15321
ENSG00000054983	GALC	galactosylceramidase	D5/D6	0.893052	8.39905
ENSG00000055044	NOP58	NOP58 ribonucleoprotein	D5/D6	1.28117	7.93951
ENSG00000055070	SZRD1	SUZ RNA binding domain containing 1	D5/D6	0.956366	21.8928
ENSG00000055130	CUL1	cullin 1	D5/D6	1.07312	10.1748
ENSG00000055147	FAM114A2	family with sequence similarity 114 member A2	D5/D6	0.844494	8.04104
ENSG00000055163	CYFIP2	cytoplasmic FMR1 interacting protein 2	D5/D6	0.947185	6.49307
ENSG00000055208	TAB2	TGF-beta activated kinase 1 (MAP3K7) binding protein 2	D5/D6	0.914011	11.1666
ENSG00000055332	EIF2AK2	eukaryotic translation initiation factor 2 alpha kinase 2	D5/D6	1.03564	8.68572
ENSG00000055483	USP36	ubiquitin specific peptidase 36	D5/D6	1.28467	6.91724
ENSG00000055732	MCOLN3	mucolipin TRP cation channel 3	D5/D6	1.64205	10.9586
ENSG00000055917	PUM2	pumilio RNA binding family member 2	D5/D6	1.17046	9.03198
ENSG00000055957	ITIH1	inter-alpha-trypsin inhibitor heavy chain 1	D5/D6	0.357887	32.2302
ENSG00000056050	HPF1	histone PARylation factor 1	D5/D6	0.909342	10.0208
ENSG00000056097	ZFR	zinc finger RNA binding protein	D5/D6	1.06667	7.43123
ENSG00000056277	ZNF280C	zinc finger protein 280C	D5/D6	1.42259	13.5784
ENSG00000056487	PHF21B	PHD finger protein 21B	D5/D6	4.12779	33.4134
ENSG00000056558	TRAF1	TNF receptor associated factor 1	D5/D6	0.384697	10.0726
ENSG00000056586	RC3H2	ring finger and CCCH-type domains 2	D5/D6	1.04276	7.92223
ENSG00000056736	IL17RB	interleukin 17 receptor B	D5/D6	1.20603	10.7218
ENSG00000056972	TRAF3IP2	TRAF3 interacting protein 2	D5/D6	0.842935	8.10385
ENSG00000057019	DCBLD2	discoidin, CUB and LCCL domain containing 2	D5/D6	1.85799	14.3189
ENSG00000057252	SOAT1	sterol O-acyltransferase 1	D5/D6	1.53491	8.97792
ENSG00000057608	GDI2	GDP dissociation inhibitor 2	D5/D6	1.07909	7.85891
ENSG00000057657	PRDM1	PR/SET domain 1	D5/D6	0.253763	8.07799
ENSG00000057704	TMCC3	transmembrane and coiled-coil domain family 3	D5/D6	0.779149	7.31465
ENSG00000057935	MTA3	metastasis associated 1 family member 3	D5/D6	0.871904	10.3196
ENSG00000058056	USP13	ubiquitin specific peptidase 13	D5/D6	1.4404	8.75294
ENSG00000058091	CDK14	cyclin dependent kinase 14	D5/D6	0.56765	7.43795
ENSG00000058335	RASGRF1	Ras protein specific guanine nucleotide releasing factor 1	D5/D6	0.579553	11.2635
ENSG00000058453	CROCC	ciliary rootlet coiled-coil, rootletin	D5/D6	1.47919	12.9286
ENSG00000058600	POLR3E	RNA polymerase III subunit E	D5/D6	1.49285	8.03393
ENSG00000058668	ATP2B4	ATPase plasma membrane Ca2+ transporting 4	D5/D6	0.657435	14.5895
ENSG00000058729	RIOK2	RIO kinase 2	D5/D6	1.07786	10.7902
ENSG00000058799	YIPF1	Yip1 domain family member 1	D5/D6	0.783067	8.47659
ENSG00000058804	NDC1	NDC1 transmembrane nucleoporin	D5/D6	1.38791	11.0295
ENSG00000058866	DGKG	diacylglycerol kinase gamma	D5/D6	0.133061	8.37701
ENSG00000059122	FLYWCH1	FLYWCH-type zinc finger 1	D5/D6	0.884666	7.92825
ENSG00000059377	TBXAS1	thromboxane A synthase 1	D5/D6	0.296067	11.161
ENSG00000059378	PARP12	poly(ADP-ribose) polymerase family member 12	D5/D6	0.886373	7.43625
ENSG00000059573	ALDH18A1	aldehyde dehydrogenase 18 family member A1	D5/D6	1.32644	7.94673
ENSG00000059588	TARBP1	TAR (HIV-1) RNA binding protein 1	D5/D6	1.15777	7.85015
ENSG00000059728	MXD1	MAX dimerization protein 1	D5/D6	1.72633	60.3796
ENSG00000059758	CDK17	cyclin dependent kinase 17	D5/D6	0.936059	8.67477
ENSG00000060069	CTDP1	CTD phosphatase subunit 1	D5/D6	1.11627	7.89909
ENSG00000060138	YBX3	Y-box binding protein 3	D5/D6	1.23299	9.08074
ENSG00000060237	WNK1	WNK lysine deficient protein kinase 1	D5/D6	1.1304	11.9333
ENSG00000060558	GNA15	G protein subunit alpha 15	D5/D6	0.336718	8.52313
ENSG00000060656	PTPRU	protein tyrosine phosphatase receptor type U	D5/D6	0.685243	14.5888
ENSG00000060688	SNRNP40	small nuclear ribonucleoprotein U5 subunit 40	D5/D6	1.23096	12.4139
ENSG00000060749	QSER1	glutamine and serine rich 1	D5/D6	1.08068	9.45021
ENSG00000060762	MPC1	mitochondrial pyruvate carrier 1	D5/D6	2.14474	20.5845
ENSG00000060971	ACAA1	acetyl-CoA acyltransferase 1	D5/D6	0.71669	7.95337
ENSG00000060982	BCAT1	branched chain amino acid transaminase 1	D5/D6	1.74556	11.0467
ENSG00000061273	HDAC7	histone deacetylase 7	D5/D6	1.15664	8.30072
ENSG00000061656	SPAG4	sperm associated antigen 4	D5/D6	0.647217	13.1075
ENSG00000061676	NCKAP1	NCK associated protein 1	D5/D6	1.16586	8.97003
ENSG00000061794	MRPS35	mitochondrial ribosomal protein S35	D5/D6	1.28449	15.4471
ENSG00000061918	GUCY1B1	guanylate cyclase 1 soluble subunit beta 1	D5/D6	0.419461	9.11229
ENSG00000061938	TNK2	tyrosine kinase non receptor 2	D5/D6	0.783088	8.00102
ENSG00000061987	MON2	MON2 homolog, regulator of endosome-to-Golgi trafficking	D5/D6	0.772655	8.78248
ENSG00000062194	GPBP1	GC-rich promoter binding protein 1	D5/D6	0.914132	7.33978
ENSG00000062282	DGAT2	diacylglycerol O-acyltransferase 2	D5/D6	1.21725	12.9852
ENSG00000062370	ZNF112	zinc finger protein 112	D5/D6	0.241306	12.1942
ENSG00000062485	CS	citrate synthase	D5/D6	1.14172	31.7767
ENSG00000062716	VMP1	vacuole membrane protein 1	D5/D6	0.63896	9.73164
ENSG00000062822	POLD1	DNA polymerase delta 1, catalytic subunit	D5/D6	1.25928	9.33665
ENSG00000063015	SEZ6	seizure related 6 homolog	D5/D6	0.619723	14.3821
ENSG00000063046	EIF4B	eukaryotic translation initiation factor 4B	D5/D6	1.31665	15.9445
ENSG00000063127	SLC6A16	solute carrier family 6 member 16	D5/D6	0.751034	11.1612
ENSG00000063176	SPHK2	sphingosine kinase 2	D5/D6	0.876748	7.47902
ENSG00000063177	RPL18	ribosomal protein L18	D5/D6	1.36435	8.68365
ENSG00000063180	CA11	carbonic anhydrase 11	D5/D6	1.56155	20.5704
ENSG00000063244	U2AF2	U2 small nuclear RNA auxiliary factor 2	D5/D6	1.12875	7.10292
ENSG00000063245	EPN1	epsin 1	D5/D6	0.886054	7.38351
ENSG00000063438	AHRR	aryl-hydrocarbon receptor repressor	D5/D6	0.58655	12.2529
ENSG00000063761	ADCK1	aarF domain containing kinase 1	D5/D6	1.37257	12.2014
ENSG00000063978	RNF4	ring finger protein 4	D5/D6	0.780564	32.2163
ENSG00000064012	CASP8	caspase 8	D5/D6	1.07144	8.40045
ENSG00000064102	INTS13	integrator complex subunit 13	D5/D6	1.57099	16.8535
ENSG00000064199	SPA17	sperm autoantigenic protein 17	D5/D6	0.772419	18.4463
ENSG00000064225	ST3GAL6	ST3 beta-galactoside alpha-2,3-sialyltransferase 6	D5/D6	1.44048	15.8824
ENSG00000064393	HIPK2	homeodomain interacting protein kinase 2	D5/D6	0.671174	7.75622
ENSG00000064547	LPAR2	lysophosphatidic acid receptor 2	D5/D6	1.21229	9.55527
ENSG00000064601	CTSA	cathepsin A	D5/D6	1.13636	7.41598
ENSG00000064607	SUGP2	SURP and G-patch domain containing 2	D5/D6	1.22861	8.17544
ENSG00000064651	SLC12A2	solute carrier family 12 member 2	D5/D6	0.927996	9.08428
ENSG00000064652	SNX24	sorting nexin 24	D5/D6	0.750572	14.8112
ENSG00000064666	CNN2	calponin 2	D5/D6	1.04368	15.1002
ENSG00000064687	ABCA7	ATP binding cassette subfamily A member 7	D5/D6	0.568629	7.31504
ENSG00000064703	DDX20	DEAD-box helicase 20	D5/D6	1.12551	12.4487
ENSG00000064726	BTBD1	BTB domain containing 1	D5/D6	1.21323	6.8157
ENSG00000064763	FAR2	fatty acyl-CoA reductase 2	D5/D6	0.524579	15.3954
ENSG00000064787	BCAS1	brain enriched myelin associated protein 1	D5/D6	0.88223	10.5371
ENSG00000064886	CHI3L2	chitinase 3 like 2	D5/D6	1.14331	9.20835
ENSG00000064932	SBNO2	strawberry notch homolog 2	D5/D6	0.658047	7.82315
ENSG00000064933	PMS1	PMS1 homolog 1, mismatch repair system component	D5/D6	1.2265	13.5012
ENSG00000064989	CALCRL	calcitonin receptor like receptor	D5/D6	0.542555	11.3269
ENSG00000064999	ANKS1A	ankyrin repeat and sterile alpha motif domain containing 1A	D5/D6	1.11076	8.57248
ENSG00000065000	AP3D1	adaptor related protein complex 3 subunit delta 1	D5/D6	1.26319	8.99927
ENSG00000065054	SLC9A3R2	SLC9A3 regulator 2	D5/D6	0.403258	20.4093
ENSG00000065057	NTHL1	nth like DNA glycosylase 1	D5/D6	1.32766	12.7023
ENSG00000065150	IPO5	importin 5	D5/D6	1.2204	7.79214
ENSG00000065154	OAT	ornithine aminotransferase	D5/D6	1.91545	12.7364
ENSG00000065183	WDR3	WD repeat domain 3	D5/D6	1.44862	10.746
ENSG00000065268	WDR18	WD repeat domain 18	D5/D6	1.24803	11.4391
ENSG00000065308	TRAM2	translocation associated membrane protein 2	D5/D6	1.31347	7.27257
ENSG00000065320	NTN1	netrin 1	D5/D6	0.637072	14.1177
ENSG00000065357	DGKA	diacylglycerol kinase alpha	D5/D6	1.10197	9.37398
ENSG00000065413	ANKRD44	ankyrin repeat domain 44	D5/D6	1.00711	7.53123
ENSG00000065427	KARS1	lysyl-tRNA synthetase 1	D5/D6	1.23797	7.73147
ENSG00000065457	ADAT1	adenosine deaminase tRNA specific 1	D5/D6	1.1119	9.38519
ENSG00000065485	PDIA5	protein disulfide isomerase family A member 5	D5/D6	1.15899	9.74637
ENSG00000065491	TBC1D22B	TBC1 domain family member 22B	D5/D6	0.813866	7.37251
ENSG00000065518	NDUFB4	NADH:ubiquinone oxidoreductase subunit B4	D5/D6	0.876963	11.8165
ENSG00000065548	ZC3H15	zinc finger CCCH-type containing 15	D5/D6	1.16022	10.0441
ENSG00000065559	MAP2K4	mitogen-activated protein kinase kinase 4	D5/D6	0.928035	12.2312
ENSG00000065600	PACC1	proton activated chloride channel 1	D5/D6	1.15622	9.65973
ENSG00000065613	SLK	STE20 like kinase	D5/D6	1.23229	8.55433
ENSG00000065665	SEC61A2	SEC61 translocon subunit alpha 2	D5/D6	0.816248	9.27643
ENSG00000065809	FAM107B	family with sequence similarity 107 member B	D5/D6	0.723622	7.04441
ENSG00000065833	ME1	malic enzyme 1	D5/D6	0.632811	8.76026
ENSG00000065882	TBC1D1	TBC1 domain family member 1	D5/D6	0.807468	8.95403
ENSG00000065923	SLC9A7	solute carrier family 9 member A7	D5/D6	0.914246	6.63565
ENSG00000065978	YBX1	Y-box binding protein 1	D5/D6	1.30548	14.7241
ENSG00000066032	CTNNA2	catenin alpha 2	D5/D6	2.82482	39.1382
ENSG00000066044	ELAVL1	ELAV like RNA binding protein 1	D5/D6	1.11822	6.92718
ENSG00000066056	TIE1	tyrosine kinase with immunoglobulin like and EGF like domains 1	D5/D6	0.245144	18.3246
ENSG00000066084	DIP2B	disco interacting protein 2 homolog B	D5/D6	1.12044	7.65108
ENSG00000066230	SLC9A3	solute carrier family 9 member A3	D5/D6	1.35413	13.3812
ENSG00000066279	ASPM	assembly factor for spindle microtubules	D5/D6	0.669173	11.1712
ENSG00000066294	CD84	CD84 molecule	D5/D6	0.525654	7.45004
ENSG00000066322	ELOVL1	ELOVL fatty acid elongase 1	D5/D6	0.883609	7.83288
ENSG00000066336	SPI1	Spi-1 proto-oncogene	D5/D6	0.808491	10.3416
ENSG00000066557	LRRC40	leucine rich repeat containing 40	D5/D6	0.908383	10.6167
ENSG00000066583	ISOC1	isochorismatase domain containing 1	D5/D6	0.839871	7.98798
ENSG00000066739	ATG2B	autophagy related 2B	D5/D6	1.10749	8.47259
ENSG00000066827	ZFAT	zinc finger and AT-hook domain containing	D5/D6	1.12799	9.84823
ENSG00000066855	MTFR1	mitochondrial fission regulator 1	D5/D6	0.916586	8.0143
ENSG00000066923	STAG3	stromal antigen 3	D5/D6	0.409302	7.1687
ENSG00000066926	FECH	ferrochelatase	D5/D6	1.15187	11.2845
ENSG00000066933	MYO9A	myosin IXA	D5/D6	0.762484	7.84309
ENSG00000067057	PFKP	phosphofructokinase, platelet	D5/D6	1.40989	7.81243
ENSG00000067064	IDI1	isopentenyl-diphosphate delta isomerase 1	D5/D6	1.08092	7.44706
ENSG00000067141	NEO1	neogenin 1	D5/D6	1.36926	8.89077
ENSG00000067167	TRAM1	translocation associated membrane protein 1	D5/D6	0.864359	9.34935
ENSG00000067177	PHKA1	phosphorylase kinase regulatory subunit alpha 1	D5/D6	0.449461	20.85
ENSG00000067191	CACNB1	calcium voltage-gated channel auxiliary subunit beta 1	D5/D6	1.29391	12.8592
ENSG00000067208	EVI5	ecotropic viral integration site 5	D5/D6	0.850065	12.1425
ENSG00000067225	PKM	pyruvate kinase M1/2	D5/D6	0.876127	8.12204
ENSG00000067334	DNTTIP2	deoxynucleotidyltransferase terminal interacting protein 2	D5/D6	1.05191	16.3065
ENSG00000067369	TP53BP1	tumor protein p53 binding protein 1	D5/D6	1.07798	7.32984
ENSG00000067445	TRO	trophinin	D5/D6	0.406351	15.6738
ENSG00000067533	RRP15	ribosomal RNA processing 15 homolog	D5/D6	1.27279	10.4536
ENSG00000067596	DHX8	DEAH-box helicase 8	D5/D6	1.17608	7.15762
ENSG00000067606	PRKCZ	protein kinase C zeta	D5/D6	3.86413	27.5775
ENSG00000067704	IARS2	isoleucyl-tRNA synthetase 2, mitochondrial	D5/D6	1.28021	6.59064
ENSG00000067836	ROGDI	rogdi atypical leucine zipper	D5/D6	1.32582	8.9005
ENSG00000067840	PDZD4	PDZ domain containing 4	D5/D6	1.49672	70.2979
ENSG00000067955	CBFB	core-binding factor subunit beta	D5/D6	1.22879	11.3739
ENSG00000068001	HYAL2	hyaluronidase 2	D5/D6	1.48172	12.5962
ENSG00000068024	HDAC4	histone deacetylase 4	D5/D6	1.29835	8.70529
ENSG00000068079	IFI35	interferon induced protein 35	D5/D6	0.928546	7.1337
ENSG00000068137	PLEKHH3	pleckstrin homology, MyTH4 and FERM domain containing H3	D5/D6	1.24838	9.05466
ENSG00000068305	MEF2A	myocyte enhancer factor 2A	D5/D6	1.13085	16.3918
ENSG00000068308	OTUD5	OTU deubiquitinase 5	D5/D6	0.922383	8.4922
ENSG00000068323	TFE3	transcription factor binding to IGHM enhancer 3	D5/D6	0.848141	7.43808
ENSG00000068366	ACSL4	acyl-CoA synthetase long chain family member 4	D5/D6	0.431286	7.10033
ENSG00000068383	INPP5A	inositol polyphosphate-5-phosphatase A	D5/D6	0.856887	8.26222
ENSG00000068438	FTSJ1	FtsJ RNA 2'-O-methyltransferase 1	D5/D6	1.06902	12.9337
ENSG00000068489	PRR11	proline rich 11	D5/D6	0.660627	11.2374
ENSG00000068615	REEP1	receptor accessory protein 1	D5/D6	1.96763	22.9117
ENSG00000068650	ATP11A	ATPase phospholipid transporting 11A	D5/D6	1.35856	13.9894
ENSG00000068654	POLR1A	RNA polymerase I subunit A	D5/D6	1.45698	7.5858
ENSG00000068697	LAPTM4A	lysosomal protein transmembrane 4 alpha	D5/D6	0.834799	7.56427
ENSG00000068784	SRBD1	S1 RNA binding domain 1	D5/D6	0.88179	8.751
ENSG00000068796	KIF2A	kinesin family member 2A	D5/D6	1.192	8.60376
ENSG00000068831	RASGRP2	RAS guanyl releasing protein 2	D5/D6	0.687623	19.6132
ENSG00000068878	PSME4	proteasome activator subunit 4	D5/D6	1.24111	9.22204
ENSG00000068885	IFT80	intraflagellar transport 80	D5/D6	0.870906	13.7634
ENSG00000068912	ERLEC1	endoplasmic reticulum lectin 1	D5/D6	0.855054	8.28027
ENSG00000068971	PPP2R5B	protein phosphatase 2 regulatory subunit B'beta	D5/D6	0.671386	8.70573
ENSG00000068976	PYGM	glycogen phosphorylase, muscle associated	D5/D6	0.628321	18.6811
ENSG00000069011	PITX1	paired like homeodomain 1	D5/D6	2.05187	44.0931
ENSG00000069020	MAST4	microtubule associated serine/threonine kinase family member 4	D5/D6	3.40913	32.4243
ENSG00000069248	NUP133	nucleoporin 133	D5/D6	1.11416	8.58458
ENSG00000069329	VPS35	VPS35 retromer complex component	D5/D6	1.17185	7.85497
ENSG00000069345	DNAJA2	DnaJ heat shock protein family (Hsp40) member A2	D5/D6	1.08748	7.55727
ENSG00000069399	BCL3	BCL3 transcription coactivator	D5/D6	0.397904	7.40161
ENSG00000069424	KCNAB2	potassium voltage-gated channel subfamily A regulatory beta subunit 2	D5/D6	1.17809	8.02542
ENSG00000069493	CLEC2D	C-type lectin domain family 2 member D	D5/D6	0.157265	7.99069
ENSG00000069702	TGFBR3	transforming growth factor beta receptor 3	D5/D6	3.98883	29.9713
ENSG00000069812	HES2	hes family bHLH transcription factor 2	D5/D6	0.465854	25.4353
ENSG00000069849	ATP1B3	ATPase Na+/K+ transporting subunit beta 3	D5/D6	1.18162	10.8814
ENSG00000069869	NEDD4	NEDD4 E3 ubiquitin protein ligase	D5/D6	2.00752	17.1201
ENSG00000069956	MAPK6	mitogen-activated protein kinase 6	D5/D6	1.09158	10.3361
ENSG00000069966	GNB5	G protein subunit beta 5	D5/D6	1.87598	10.2084
ENSG00000069998	HDHD5	haloacid dehalogenase like hydrolase domain containing 5	D5/D6	1.31886	19.4889
ENSG00000070010	UFD1	ubiquitin recognition factor in ER associated degradation 1	D5/D6	0.755398	7.22917
ENSG00000070018	LRP6	LDL receptor related protein 6	D5/D6	1.311	8.61625
ENSG00000070081	NUCB2	nucleobindin 2	D5/D6	0.425884	7.39825
ENSG00000070087	PFN2	profilin 2	D5/D6	1.33921	35.1822
ENSG00000070159	PTPN3	protein tyrosine phosphatase non-receptor type 3	D5/D6	2.42035	66.6914
ENSG00000070190	DAPP1	dual adaptor of phosphotyrosine and 3-phosphoinositides 1	D5/D6	0.711147	8.44807
ENSG00000070214	SLC44A1	solute carrier family 44 member 1	D5/D6	0.618485	9.48429
ENSG00000070367	EXOC5	exocyst complex component 5	D5/D6	0.916231	11.4757
ENSG00000070404	FSTL3	follistatin like 3	D5/D6	0.55152	15.2087
ENSG00000070423	RNF126	ring finger protein 126	D5/D6	1.20245	8.55703
ENSG00000070444	MNT	MAX network transcriptional repressor	D5/D6	1.31079	6.9218
ENSG00000070495	JMJD6	jumonji domain containing 6, arginine demethylase and lysine hydroxylase	D5/D6	0.867676	7.29543
ENSG00000070501	POLB	DNA polymerase beta	D5/D6	1.35223	10.3546
ENSG00000070540	WIPI1	WD repeat domain, phosphoinositide interacting 1	D5/D6	0.77398	7.04212
ENSG00000070614	NDST1	N-deacetylase and N-sulfotransferase 1	D5/D6	1.22802	17.9942
ENSG00000070718	AP3M2	adaptor related protein complex 3 subunit mu 2	D5/D6	1.72618	27.7254
ENSG00000070731	ST6GALNAC2	ST6 N-acetylgalactosaminide alpha-2,6-sialyltransferase 2	D5/D6	0.74593	111.583
ENSG00000070756	PABPC1	poly(A) binding protein cytoplasmic 1	D5/D6	1.36577	7.83129
ENSG00000070759	TESK2	testis associated actin remodelling kinase 2	D5/D6	0.781129	8.59632
ENSG00000070761	CFAP20	cilia and flagella associated protein 20	D5/D6	1.12509	10.3819
ENSG00000070770	CSNK2A2	casein kinase 2 alpha 2	D5/D6	1.11821	6.41455
ENSG00000070778	PTPN21	protein tyrosine phosphatase non-receptor type 21	D5/D6	1.67857	77.8125
ENSG00000070814	TCOF1	treacle ribosome biogenesis factor 1	D5/D6	1.26138	7.64024
ENSG00000070831	CDC42	cell division cycle 42	D5/D6	0.981842	6.8078
ENSG00000070882	OSBPL3	oxysterol binding protein like 3	D5/D6	1.37026	8.11147
ENSG00000070915	SLC12A3	solute carrier family 12 member 3	D5/D6	0.509302	25.4056
ENSG00000071051	NCK2	NCK adaptor protein 2	D5/D6	0.827954	27.3661
ENSG00000071073	MGAT4A	alpha-1,3-mannosyl-glycoprotein 4-beta-N-acetylglucosaminyltransferase A	D5/D6	0.568979	16.7117
ENSG00000071082	RPL31	ribosomal protein L31	D5/D6	1.31046	13.2369
ENSG00000071189	SNX13	sorting nexin 13	D5/D6	0.802784	9.23643
ENSG00000071205	ARHGAP10	Rho GTPase activating protein 10	D5/D6	1.28809	7.02918
ENSG00000071242	RPS6KA2	ribosomal protein S6 kinase A2	D5/D6	0.673515	10.7416
ENSG00000071243	ING3	inhibitor of growth family member 3	D5/D6	0.825077	7.82993
ENSG00000071246	VASH1	vasohibin 1	D5/D6	1.25887	21.8784
ENSG00000071282	LMCD1	LIM and cysteine rich domains 1	D5/D6	0.859312	14.9423
ENSG00000071462	BUD23	BUD23 rRNA methyltransferase and ribosome maturation factor	D5/D6	1.19395	8.03094
ENSG00000071537	SEL1L	SEL1L adaptor subunit of ERAD E3 ubiquitin ligase	D5/D6	0.621196	7.06127
ENSG00000071539	TRIP13	thyroid hormone receptor interactor 13	D5/D6	1.28939	30.2173
ENSG00000071564	TCF3	transcription factor 3	D5/D6	0.91356	8.42499
ENSG00000071575	TRIB2	tribbles pseudokinase 2	D5/D6	3.92991	28.0712
ENSG00000071626	DAZAP1	DAZ associated protein 1	D5/D6	1.28566	7.89739
ENSG00000071655	MBD3	methyl-CpG binding domain protein 3	D5/D6	1.26767	10.1221
ENSG00000071794	HLTF	helicase like transcription factor	D5/D6	1.32973	8.12757
ENSG00000071859	FAM50A	family with sequence similarity 50 member A	D5/D6	1.07772	7.53687
ENSG00000071894	CPSF1	cleavage and polyadenylation specific factor 1	D5/D6	1.09269	7.80696
ENSG00000071909	MYO3B	myosin IIIB	D5/D6	0.209747	11.4184
ENSG00000071967	CYBRD1	cytochrome b reductase 1	D5/D6	1.14228	19.4446
ENSG00000071994	PDCD2	programmed cell death 2	D5/D6	1.26057	8.27819
ENSG00000072062	PRKACA	protein kinase cAMP-activated catalytic subunit alpha	D5/D6	0.870609	14.4995
ENSG00000072071	ADGRL1	adhesion G protein-coupled receptor L1	D5/D6	1.19348	13.5918
ENSG00000072110	ACTN1	actinin alpha 1	D5/D6	2.55447	13.7259
ENSG00000072121	ZFYVE26	zinc finger FYVE-type containing 26	D5/D6	1.08647	7.11149
ENSG00000072134	EPN2	epsin 2	D5/D6	0.849518	8.25306
ENSG00000072135	PTPN18	protein tyrosine phosphatase non-receptor type 18	D5/D6	1.23334	9.07728
ENSG00000072163	LIMS2	LIM zinc finger domain containing 2	D5/D6	0.554685	22.5236
ENSG00000072210	ALDH3A2	aldehyde dehydrogenase 3 family member A2	D5/D6	1.19861	17.4548
ENSG00000072274	TFRC	transferrin receptor	D5/D6	0.866264	14.2165
ENSG00000072310	SREBF1	sterol regulatory element binding transcription factor 1	D5/D6	0.886458	7.91453
ENSG00000072315	TRPC5	transient receptor potential cation channel subfamily C member 5	D5/D6	1.64318	17.178
ENSG00000072364	AFF4	AF4/FMR2 family member 4	D5/D6	0.903795	8.18553
ENSG00000072415	PALS1	protein associated with LIN7 1, MAGUK family member	D5/D6	0.90413	9.12633
ENSG00000072501	SMC1A	structural maintenance of chromosomes 1A	D5/D6	1.30967	8.53921
ENSG00000072506	HSD17B10	hydroxysteroid 17-beta dehydrogenase 10	D5/D6	1.15282	9.04749
ENSG00000072571	HMMR	hyaluronan mediated motility receptor	D5/D6	0.635521	9.50112
ENSG00000072609	CHFR	checkpoint with forkhead and ring finger domains	D5/D6	0.860032	7.35623
ENSG00000072682	P4HA2	prolyl 4-hydroxylase subunit alpha 2	D5/D6	0.179074	9.69349
ENSG00000072756	TRNT1	tRNA nucleotidyl transferase 1	D5/D6	1.15727	10.9037
ENSG00000072778	ACADVL	acyl-CoA dehydrogenase very long chain	D5/D6	0.808497	7.01606
ENSG00000072786	STK10	serine/threonine kinase 10	D5/D6	1.24761	7.61877
ENSG00000072803	FBXW11	F-box and WD repeat domain containing 11	D5/D6	1.08397	9.03626
ENSG00000072818	ACAP1	ArfGAP with coiled-coil, ankyrin repeat and PH domains 1	D5/D6	1.10729	6.96413
ENSG00000072832	CRMP1	collapsin response mediator protein 1	D5/D6	0.740299	24.9905
ENSG00000072840	EVC	EvC ciliary complex subunit 1	D5/D6	0.741585	9.19972
ENSG00000072849	DERL2	derlin 2	D5/D6	0.807554	7.89899
ENSG00000072858	SIDT1	SID1 transmembrane family member 1	D5/D6	0.85021	6.89053
ENSG00000072864	NDE1	nudE neurodevelopment protein 1	D5/D6	1.07257	7.59675
ENSG00000072958	AP1M1	adaptor related protein complex 1 subunit mu 1	D5/D6	0.767194	13.2316
ENSG00000073008	PVR	PVR cell adhesion molecule	D5/D6	2.40204	24.6252
ENSG00000073111	MCM2	minichromosome maintenance complex component 2	D5/D6	1.75126	9.11955
ENSG00000073150	PANX2	pannexin 2	D5/D6	0.473817	10.5848
ENSG00000073282	TP63	tumor protein p63	D5/D6	0.422782	19.0409
ENSG00000073331	ALPK1	alpha kinase 1	D5/D6	0.510714	7.10915
ENSG00000073350	LLGL2	LLGL scribble cell polarity complex component 2	D5/D6	1.35926	20.5006
ENSG00000073417	PDE8A	phosphodiesterase 8A	D5/D6	1.1705	8.13906
ENSG00000073464	CLCN4	chloride voltage-gated channel 4	D5/D6	0.211851	16.1106
ENSG00000073536	NLE1	notchless homolog 1	D5/D6	1.67191	11.3759
ENSG00000073598	FNDC8	fibronectin type III domain containing 8	D5/D6	1.36042	71.9034
ENSG00000073614	KDM5A	lysine demethylase 5A	D5/D6	1.00064	7.90902
ENSG00000073670	ADAM11	ADAM metallopeptidase domain 11	D5/D6	0.511433	29.6548
ENSG00000073737	DHRS9	dehydrogenase/reductase 9	D5/D6	0.18093	12.046
ENSG00000073756	PTGS2	prostaglandin-endoperoxide synthase 2	D5/D6	0.661603	85.4854
ENSG00000073861	TBX21	T-box transcription factor 21	D5/D6	0.121738	8.7216
ENSG00000073910	FRY	FRY microtubule binding protein	D5/D6	0.576345	9.17857
ENSG00000073921	PICALM	phosphatidylinositol binding clathrin assembly protein	D5/D6	0.895205	7.71576
ENSG00000073969	NSF	N-ethylmaleimide sensitive factor, vesicle fusing ATPase	D5/D6	0.909042	7.1217
ENSG00000074054	CLASP1	cytoplasmic linker associated protein 1	D5/D6	0.909303	7.42532
ENSG00000074071	MRPS34	mitochondrial ribosomal protein S34	D5/D6	1.20221	8.7248
ENSG00000074201	CLNS1A	chloride nucleotide-sensitive channel 1A	D5/D6	1.24346	10.9145
ENSG00000074219	TEAD2	TEA domain transcription factor 2	D5/D6	0.813201	23.6524
ENSG00000074266	EED	embryonic ectoderm development	D5/D6	0.819264	9.05854
ENSG00000074416	MGLL	monoglyceride lipase	D5/D6	1.1791	7.44821
ENSG00000074582	BCS1L	BCS1 homolog, ubiquinol-cytochrome c reductase complex chaperone	D5/D6	1.31573	9.19797
ENSG00000074621	SLC24A1	solute carrier family 24 member 1	D5/D6	0.794928	13.8379
ENSG00000074657	ZNF532	zinc finger protein 532	D5/D6	0.600802	17.3269
ENSG00000074660	SCARF1	scavenger receptor class F member 1	D5/D6	0.443265	10.7939
ENSG00000074696	HACD3	3-hydroxyacyl-CoA dehydratase 3	D5/D6	1.15123	17.1358
ENSG00000074706	IPCEF1	interaction protein for cytohesin exchange factors 1	D5/D6	0.258188	9.62951
ENSG00000074800	ENO1	enolase 1	D5/D6	1.03265	8.07637
ENSG00000074842	MYDGF	myeloid derived growth factor	D5/D6	0.850943	6.93234
ENSG00000074855	ANO8	anoctamin 8	D5/D6	1.38175	14.0574
ENSG00000074935	TUBE1	tubulin epsilon 1	D5/D6	1.14931	11.9074
ENSG00000074964	ARHGEF10L	Rho guanine nucleotide exchange factor 10 like	D5/D6	6.01271	81.8816
ENSG00000075073	TACR2	tachykinin receptor 2	D5/D6	1.20937	32.7612
ENSG00000075131	TIPIN	TIMELESS interacting protein	D5/D6	1.50713	12.1114
ENSG00000075142	SRI	sorcin	D5/D6	1.09897	8.59076
ENSG00000075151	EIF4G3	eukaryotic translation initiation factor 4 gamma 3	D5/D6	1.14616	7.49109
ENSG00000075218	GTSE1	G2 and S-phase expressed 1	D5/D6	0.704264	8.34773
ENSG00000075239	ACAT1	acetyl-CoA acetyltransferase 1	D5/D6	1.18863	8.2081
ENSG00000075240	GRAMD4	GRAM domain containing 4	D5/D6	1.1944	8.35319
ENSG00000075275	CELSR1	cadherin EGF LAG seven-pass G-type receptor 1	D5/D6	10.1824	56.1026
ENSG00000075303	SLC25A40	solute carrier family 25 member 40	D5/D6	0.923199	10.6821
ENSG00000075391	RASAL2	RAS protein activator like 2	D5/D6	0.768191	20.5216
ENSG00000075399	VPS9D1	VPS9 domain containing 1	D5/D6	0.92422	15.1272
ENSG00000075407	ZNF37A	zinc finger protein 37A	D5/D6	0.852145	6.64137
ENSG00000075413	MARK3	microtubule affinity regulating kinase 3	D5/D6	0.935734	8.45703
ENSG00000075415	SLC25A3	solute carrier family 25 member 3	D5/D6	1.13241	8.39794
ENSG00000075420	FNDC3B	fibronectin type III domain containing 3B	D5/D6	0.435241	7.18734
ENSG00000075568	TMEM131	transmembrane protein 131	D5/D6	0.676076	7.52319
ENSG00000075618	FSCN1	fascin actin-bundling protein 1	D5/D6	1.08148	8.1549
ENSG00000075624	ACTB	actin beta	D5/D6	0.852506	10.0488
ENSG00000075643	MOCOS	molybdenum cofactor sulfurase	D5/D6	0.736043	12.0301
ENSG00000075651	PLD1	phospholipase D1	D5/D6	0.322467	8.12827
ENSG00000075711	DLG1	discs large MAGUK scaffold protein 1	D5/D6	0.87136	8.01767
ENSG00000075785	RAB7A	RAB7A, member RAS oncogene family	D5/D6	1.2111	13.0369
ENSG00000075826	SEC31B	SEC31 homolog B, COPII coat complex component	D5/D6	1.15499	7.07899
ENSG00000075856	SART3	spliceosome associated factor 3, U4/U6 recycling protein	D5/D6	1.09283	6.44675
ENSG00000075884	ARHGAP15	Rho GTPase activating protein 15	D5/D6	1.17844	10.1558
ENSG00000075886	TUBA3D	tubulin alpha 3d	D5/D6	1.36287	20.3838
ENSG00000075914	EXOSC7	exosome component 7	D5/D6	1.2563	7.20533
ENSG00000075945	KIFAP3	kinesin associated protein 3	D5/D6	0.711641	8.25863
ENSG00000076003	MCM6	minichromosome maintenance complex component 6	D5/D6	1.53017	7.12576
ENSG00000076043	REXO2	RNA exonuclease 2	D5/D6	1.193	13.846
ENSG00000076067	RBMS2	RNA binding motif single stranded interacting protein 2	D5/D6	0.850208	26.275
ENSG00000076108	BAZ2A	bromodomain adjacent to zinc finger domain 2A	D5/D6	0.899979	7.35431
ENSG00000076248	UNG	uracil DNA glycosylase	D5/D6	1.25157	15.8847
ENSG00000076258	FMO4	flavin containing dimethylaniline monoxygenase 4	D5/D6	0.82568	9.80882
ENSG00000076344	RGS11	regulator of G protein signaling 11	D5/D6	3.60845	72.9529
ENSG00000076382	SPAG5	sperm associated antigen 5	D5/D6	0.576817	7.68397
ENSG00000076513	ANKRD13A	ankyrin repeat domain 13A	D5/D6	1.3639	7.50623
ENSG00000076554	TPD52	tumor protein D52	D5/D6	1.18712	19.7036
ENSG00000076555	ACACB	acetyl-CoA carboxylase beta	D5/D6	0.621009	13.2382
ENSG00000076604	TRAF4	TNF receptor associated factor 4	D5/D6	0.858511	6.99029
ENSG00000076641	PAG1	phosphoprotein membrane anchor with glycosphingolipid microdomains 1	D5/D6	1.15186	7.09582
ENSG00000076685	NT5C2	5'-nucleotidase, cytosolic II	D5/D6	0.893422	7.57765
ENSG00000076716	GPC4	glypican 4	D5/D6	0.477872	36.7272
ENSG00000076770	MBNL3	muscleblind like splicing regulator 3	D5/D6	1.53653	11.6955
ENSG00000076864	RAP1GAP	RAP1 GTPase activating protein	D5/D6	4.68357	68.847
ENSG00000076928	ARHGEF1	Rho guanine nucleotide exchange factor 1	D5/D6	1.10394	6.42568
ENSG00000077009	NMRK2	nicotinamide riboside kinase 2	D5/D6	2.63186	32.5275
ENSG00000077044	DGKD	diacylglycerol kinase delta	D5/D6	0.930037	6.4709
ENSG00000077092	RARB	retinoic acid receptor beta	D5/D6	1.47559	21.6003
ENSG00000077097	TOP2B	DNA topoisomerase II beta	D5/D6	1.16781	9.04122
ENSG00000077147	TM9SF3	transmembrane 9 superfamily member 3	D5/D6	1.05592	8.84009
ENSG00000077150	NFKB2	nuclear factor kappa B subunit 2	D5/D6	0.696639	6.94536
ENSG00000077238	IL4R	interleukin 4 receptor	D5/D6	1.09556	27.1225
ENSG00000077312	SNRPA	small nuclear ribonucleoprotein polypeptide A	D5/D6	1.39	21.3844
ENSG00000077327	SPAG6	sperm associated antigen 6	D5/D6	0.366374	14.9881
ENSG00000077348	EXOSC5	exosome component 5	D5/D6	1.80235	12.8648
ENSG00000077380	DYNC1I2	dynein cytoplasmic 1 intermediate chain 2	D5/D6	0.906841	8.16881
ENSG00000077420	APBB1IP	amyloid beta precursor protein binding family B member 1 interacting protein	D5/D6	1.26425	8.54246
ENSG00000077585	GPR137B	G protein-coupled receptor 137B	D5/D6	1.20401	9.69065
ENSG00000077616	NAALAD2	N-acetylated alpha-linked acidic dipeptidase 2	D5/D6	0.799923	16.8862
ENSG00000077721	UBE2A	ubiquitin conjugating enzyme E2 A	D5/D6	0.828194	9.95279
ENSG00000077782	FGFR1	fibroblast growth factor receptor 1	D5/D6	1.78048	15.4796
ENSG00000077935	SMC1B	structural maintenance of chromosomes 1B	D5/D6	0.728795	18.1777
ENSG00000077984	CST7	cystatin F	D5/D6	1.50239	9.29392
ENSG00000078061	ARAF	A-Raf proto-oncogene, serine/threonine kinase	D5/D6	0.815046	7.52657
ENSG00000078081	LAMP3	lysosomal associated membrane protein 3	D5/D6	0.794297	7.45278
ENSG00000078140	UBE2K	ubiquitin conjugating enzyme E2 K	D5/D6	1.11687	23.4122
ENSG00000078177	N4BP2	NEDD4 binding protein 2	D5/D6	0.86461	11.778
ENSG00000078237	TIGAR	TP53 induced glycolysis regulatory phosphatase	D5/D6	1.17581	14.838
ENSG00000078269	SYNJ2	synaptojanin 2	D5/D6	0.3571	15.5001
ENSG00000078304	PPP2R5C	protein phosphatase 2 regulatory subunit B'gamma	D5/D6	1.1295	8.3529
ENSG00000078369	GNB1	G protein subunit beta 1	D5/D6	1.04429	8.01324
ENSG00000078401	EDN1	endothelin 1	D5/D6	0.418468	21.6474
ENSG00000078403	MLLT10	MLLT10 histone lysine methyltransferase DOT1L cofactor	D5/D6	1.26111	7.20361
ENSG00000078487	ZCWPW1	zinc finger CW-type and PWWP domain containing 1	D5/D6	1.17526	14.279
ENSG00000078589	P2RY10	P2Y receptor family member 10	D5/D6	0.542262	17.9084
ENSG00000078596	ITM2A	integral membrane protein 2A	D5/D6	0.360473	9.33276
ENSG00000078618	NRDC	nardilysin convertase	D5/D6	0.949923	6.82637
ENSG00000078668	VDAC3	voltage dependent anion channel 3	D5/D6	1.10752	7.42647
ENSG00000078674	PCM1	pericentriolar material 1	D5/D6	1.13166	9.02813
ENSG00000078747	ITCH	itchy E3 ubiquitin protein ligase	D5/D6	0.675237	12.2172
ENSG00000078804	TP53INP2	tumor protein p53 inducible nuclear protein 2	D5/D6	1.43673	7.83524
ENSG00000079134	THOC1	THO complex 1	D5/D6	1.15388	9.92555
ENSG00000079150	FKBP7	FKBP prolyl isomerase 7	D5/D6	1.39042	13.7716
ENSG00000079156	OSBPL6	oxysterol binding protein like 6	D5/D6	2.52599	47.0451
ENSG00000079215	SLC1A3	solute carrier family 1 member 3	D5/D6	2.25149	25.4199
ENSG00000079246	XRCC5	X-ray repair cross complementing 5	D5/D6	0.930021	8.17573
ENSG00000079257	LXN	latexin	D5/D6	0.853822	8.16172
ENSG00000079263	SP140	SP140 nuclear body protein	D5/D6	1.37452	6.81508
ENSG00000079277	MKNK1	MAPK interacting serine/threonine kinase 1	D5/D6	0.812402	8.22151
ENSG00000079308	TNS1	tensin 1	D5/D6	0.364161	15.4874
ENSG00000079335	CDC14A	cell division cycle 14A	D5/D6	0.74707	10.9101
ENSG00000079385	CEACAM1	CEA cell adhesion molecule 1	D5/D6	0.685087	9.21543
ENSG00000079387	SENP1	SUMO specific peptidase 1	D5/D6	0.880111	7.88254
ENSG00000079432	CIC	capicua transcriptional repressor	D5/D6	0.802925	7.88515
ENSG00000079462	PAFAH1B3	platelet activating factor acetylhydrolase 1b catalytic subunit 3	D5/D6	1.42694	18.2385
ENSG00000079616	KIF22	kinesin family member 22	D5/D6	1.50745	11.0879
ENSG00000079691	CARMIL1	capping protein regulator and myosin 1 linker 1	D5/D6	0.098163	10.8782
ENSG00000079785	DDX1	DEAD-box helicase 1	D5/D6	1.08898	7.34067
ENSG00000079805	DNM2	dynamin 2	D5/D6	0.950379	8.28606
ENSG00000079819	EPB41L2	erythrocyte membrane protein band 4.1 like 2	D5/D6	0.755974	8.05473
ENSG00000079931	MOXD1	monooxygenase DBH like 1	D5/D6	0.45688	14.4393
ENSG00000079950	STX7	syntaxin 7	D5/D6	1.44093	9.85282
ENSG00000080189	SLC35C2	solute carrier family 35 member C2	D5/D6	1.142	8.27055
ENSG00000080200	CRYBG3	crystallin beta-gamma domain containing 3	D5/D6	4.83947	20.5991
ENSG00000080298	RFX3	regulatory factor X3	D5/D6	1.04385	8.91046
ENSG00000080345	RIF1	replication timing regulatory factor 1	D5/D6	1.0275	10.3695
ENSG00000080371	RAB21	RAB21, member RAS oncogene family	D5/D6	0.871055	7.17822
ENSG00000080493	SLC4A4	solute carrier family 4 member 4	D5/D6	0.446548	31.7875
ENSG00000080503	SMARCA2	SWI/SNF related, matrix associated, actin dependent regulator of chromatin, subfamily a, member 2	D5/D6	1.81928	8.79357
ENSG00000080546	SESN1	sestrin 1	D5/D6	0.894758	9.88812
ENSG00000080608	PUM3	pumilio RNA binding family member 3	D5/D6	1.30289	11.7943
ENSG00000080802	CNOT4	CCR4-NOT transcription complex subunit 4	D5/D6	0.863768	7.32617
ENSG00000080815	PSEN1	presenilin 1	D5/D6	0.909865	7.92791
ENSG00000080819	CPOX	coproporphyrinogen oxidase	D5/D6	1.15637	13.9307
ENSG00000080823	MOK	MOK protein kinase	D5/D6	3.51044	18.6111
ENSG00000080824	HSP90AA1	heat shock protein 90 alpha family class A member 1	D5/D6	0.742031	9.05521
ENSG00000080839	RBL1	RB transcriptional corepressor like 1	D5/D6	1.06094	11.1291
ENSG00000080845	DLGAP4	DLG associated protein 4	D5/D6	1.24733	15.0631
ENSG00000080854	IGSF9B	immunoglobulin superfamily member 9B	D5/D6	1.713	15.4625
ENSG00000081014	AP4E1	adaptor related protein complex 4 subunit epsilon 1	D5/D6	1.10351	12.7894
ENSG00000081052	COL4A4	collagen type IV alpha 4 chain	D5/D6	1.58026	10.5642
ENSG00000081059	TCF7	transcription factor 7	D5/D6	0.836044	20.6043
ENSG00000081177	EXD2	exonuclease 3'-5' domain containing 2	D5/D6	0.593423	12.0778
ENSG00000081189	MEF2C	myocyte enhancer factor 2C	D5/D6	1.1736	10.2174
ENSG00000081237	PTPRC	protein tyrosine phosphatase receptor type C	D5/D6	1.47539	9.22674
ENSG00000081307	UBA5	ubiquitin like modifier activating enzyme 5	D5/D6	0.884889	8.25079
ENSG00000081320	STK17B	serine/threonine kinase 17b	D5/D6	0.778168	8.06951
ENSG00000081377	CDC14B	cell division cycle 14B	D5/D6	1.88897	33.146
ENSG00000081692	JMJD4	jumonji domain containing 4	D5/D6	1.16025	27.5768
ENSG00000081760	AACS	acetoacetyl-CoA synthetase	D5/D6	0.764533	10.6261
ENSG00000081791	DELE1	DAP3 binding cell death enhancer 1	D5/D6	1.10776	8.70128
ENSG00000081803	CADPS2	calcium dependent secretion activator 2	D5/D6	0.245599	20.8519
ENSG00000081870	HSPB11	heat shock protein family B (small) member 11	D5/D6	0.863964	8.97775
ENSG00000081913	PHLPP1	PH domain and leucine rich repeat protein phosphatase 1	D5/D6	1.22904	7.96819
ENSG00000081923	ATP8B1	ATPase phospholipid transporting 8B1	D5/D6	0.601755	11.738
ENSG00000081985	IL12RB2	interleukin 12 receptor subunit beta 2	D5/D6	0.246203	15.6009
ENSG00000082074	FYB1	FYN binding protein 1	D5/D6	4.34188	107.429
ENSG00000082146	STRADB	STE20 related adaptor beta	D5/D6	1.415	14.8132
ENSG00000082212	ME2	malic enzyme 2	D5/D6	1.31913	12.2649
ENSG00000082213	C5orf22	chromosome 5 open reading frame 22	D5/D6	1.20464	8.79463
ENSG00000082269	FAM135A	family with sequence similarity 135 member A	D5/D6	0.907421	8.98044
ENSG00000082293	COL19A1	collagen type XIX alpha 1 chain	D5/D6	0.326061	9.7623
ENSG00000082512	TRAF5	TNF receptor associated factor 5	D5/D6	1.62638	13.1611
ENSG00000082516	GEMIN5	gem nuclear organelle associated protein 5	D5/D6	1.4316	7.70219
ENSG00000082641	NFE2L1	nuclear factor, erythroid 2 like 1	D5/D6	0.771669	15.3177
ENSG00000082701	GSK3B	glycogen synthase kinase 3 beta	D5/D6	0.940773	7.62146
ENSG00000082781	ITGB5	integrin subunit beta 5	D5/D6	6.80853	67.52
ENSG00000082805	ERC1	ELKS/RAB6-interacting/CAST family member 1	D5/D6	0.730304	15.499
ENSG00000082898	XPO1	exportin 1	D5/D6	1.30632	10.9702
ENSG00000083093	PALB2	partner and localizer of BRCA2	D5/D6	1.26108	7.67783
ENSG00000083097	DOP1A	DOP1 leucine zipper like protein A	D5/D6	0.801646	8.57912
ENSG00000083123	BCKDHB	branched chain keto acid dehydrogenase E1 subunit beta	D5/D6	1.07822	10.9944
ENSG00000083168	KAT6A	lysine acetyltransferase 6A	D5/D6	1.11138	8.098
ENSG00000083290	ULK2	unc-51 like autophagy activating kinase 2	D5/D6	1.49726	10.5644
ENSG00000083312	TNPO1	transportin 1	D5/D6	1.2564	7.95765
ENSG00000083444	PLOD1	procollagen-lysine,2-oxoglutarate 5-dioxygenase 1	D5/D6	0.918645	7.1379
ENSG00000083454	P2RX5	purinergic receptor P2X 5	D5/D6	0.562008	8.24726
ENSG00000083457	ITGAE	integrin subunit alpha E	D5/D6	0.671992	11.1498
ENSG00000083520	DIS3	DIS3 homolog, exosome endoribonuclease and 3'-5' exoribonuclease	D5/D6	1.07125	10.5265
ENSG00000083535	PIBF1	progesterone immunomodulatory binding factor 1	D5/D6	1.07887	14.7367
ENSG00000083544	TDRD3	tudor domain containing 3	D5/D6	1.11735	9.96216
ENSG00000083635	NUFIP1	nuclear FMR1 interacting protein 1	D5/D6	1.24086	10.6306
ENSG00000083720	OXCT1	3-oxoacid CoA-transferase 1	D5/D6	1.16796	8.00557
ENSG00000083799	CYLD	CYLD lysine 63 deubiquitinase	D5/D6	1.05817	8.53699
ENSG00000083812	ZNF324	zinc finger protein 324	D5/D6	1.1842	24.9823
ENSG00000083845	RPS5	ribosomal protein S5	D5/D6	1.39864	14.3723
ENSG00000083857	FAT1	FAT atypical cadherin 1	D5/D6	0.414917	24.1754
ENSG00000084070	SMAP2	small ArfGAP2	D5/D6	0.849197	6.88328
ENSG00000084090	STARD7	StAR related lipid transfer domain containing 7	D5/D6	1.10134	7.4243
ENSG00000084092	NOA1	nitric oxide associated 1	D5/D6	1.26518	8.0514
ENSG00000084112	SSH1	slingshot protein phosphatase 1	D5/D6	0.900207	11.9422
ENSG00000084207	GSTP1	glutathione S-transferase pi 1	D5/D6	0.737101	7.64169
ENSG00000084234	APLP2	amyloid beta precursor like protein 2	D5/D6	1.51105	9.73772
ENSG00000084444	FAM234B	family with sequence similarity 234 member B	D5/D6	0.744784	20.6952
ENSG00000084623	EIF3I	eukaryotic translation initiation factor 3 subunit I	D5/D6	1.09223	6.95598
ENSG00000084636	COL16A1	collagen type XVI alpha 1 chain	D5/D6	1.46812	11.942
ENSG00000084676	NCOA1	nuclear receptor coactivator 1	D5/D6	0.61865	7.21333
ENSG00000084710	EFR3B	EFR3 homolog B	D5/D6	4.60187	57.0332
ENSG00000084733	RAB10	RAB10, member RAS oncogene family	D5/D6	1.10291	6.2208
ENSG00000084764	MAPRE3	microtubule associated protein RP/EB family member 3	D5/D6	0.785027	11.9395
ENSG00000084774	CAD	carbamoyl-phosphate synthetase 2, aspartate transcarbamylase, and dihydroorotase	D5/D6	1.48176	9.00173
ENSG00000085117	CD82	CD82 molecule	D5/D6	0.571795	8.46464
ENSG00000085185	BCORL1	BCL6 corepressor like 1	D5/D6	1.24962	9.37513
ENSG00000085274	MYNN	myoneurin	D5/D6	1.12498	9.50466
ENSG00000085415	SEH1L	SEH1 like nucleoporin	D5/D6	1.33081	8.00382
ENSG00000085433	WDR47	WD repeat domain 47	D5/D6	0.777093	8.94297
ENSG00000085449	WDFY1	WD repeat and FYVE domain containing 1	D5/D6	0.700856	6.39338
ENSG00000085465	OVGP1	oviductal glycoprotein 1	D5/D6	1.26548	15.0059
ENSG00000085491	SLC25A24	solute carrier family 25 member 24	D5/D6	1.71569	40.068
ENSG00000085511	MAP3K4	mitogen-activated protein kinase kinase kinase 4	D5/D6	0.572316	9.74977
ENSG00000085514	PILRA	paired immunoglobin like type 2 receptor alpha	D5/D6	0.768058	13.0632
ENSG00000085662	AKR1B1	aldo-keto reductase family 1 member B	D5/D6	1.14319	9.57522
ENSG00000085719	CPNE3	copine 3	D5/D6	0.848242	7.92935
ENSG00000085721	RRN3	RRN3 homolog, RNA polymerase I transcription factor	D5/D6	1.10723	6.73663
ENSG00000085733	CTTN	cortactin	D5/D6	1.12563	13.5576
ENSG00000085741	WNT11	Wnt family member 11	D5/D6	0.433114	28.2146
ENSG00000085760	MTIF2	mitochondrial translational initiation factor 2	D5/D6	1.15002	6.86082
ENSG00000085788	DDHD2	DDHD domain containing 2	D5/D6	1.1093	12.3601
ENSG00000085831	TTC39A	tetratricopeptide repeat domain 39A	D5/D6	0.752977	17.0565
ENSG00000085832	EPS15	epidermal growth factor receptor pathway substrate 15	D5/D6	0.841338	7.17438
ENSG00000085871	MGST2	microsomal glutathione S-transferase 2	D5/D6	0.813035	17.88
ENSG00000085872	CHERP	calcium homeostasis endoplasmic reticulum protein	D5/D6	1.16523	8.06897
ENSG00000085978	ATG16L1	autophagy related 16 like 1	D5/D6	1.27446	13.3576
ENSG00000085982	USP40	ubiquitin specific peptidase 40	D5/D6	1.08082	8.5791
ENSG00000086061	DNAJA1	DnaJ heat shock protein family (Hsp40) member A1	D5/D6	0.921647	7.3483
ENSG00000086189	DIMT1	DIM1 rRNA methyltransferase and ribosome maturation factor	D5/D6	1.30386	10.7739
ENSG00000086232	EIF2AK1	eukaryotic translation initiation factor 2 alpha kinase 1	D5/D6	1.08077	8.06963
ENSG00000086288	NME8	NME/NM23 family member 8	D5/D6	0.197035	15.1251
ENSG00000086475	SEPHS1	selenophosphate synthetase 1	D5/D6	1.22618	14.7981
ENSG00000086589	RBM22	RNA binding motif protein 22	D5/D6	0.951044	8.50199
ENSG00000086619	ERO1B	endoplasmic reticulum oxidoreductase 1 beta	D5/D6	0.77984	7.36771
ENSG00000086712	TXLNG	taxilin gamma	D5/D6	1.42521	8.26552
ENSG00000086730	LAT2	linker for activation of T cells family member 2	D5/D6	0.798601	9.58157
ENSG00000086758	HUWE1	HECT, UBA and WWE domain containing E3 ubiquitin protein ligase 1	D5/D6	0.991354	8.4949
ENSG00000086848	ALG9	ALG9 alpha-1,2-mannosyltransferase	D5/D6	0.830911	10.753
ENSG00000087008	ACOX3	acyl-CoA oxidase 3, pristanoyl	D5/D6	0.920378	7.72914
ENSG00000087074	PPP1R15A	protein phosphatase 1 regulatory subunit 15A	D5/D6	0.808824	7.39869
ENSG00000087077	TRIP6	thyroid hormone receptor interactor 6	D5/D6	1.31407	10.6171
ENSG00000087085	ACHE	acetylcholinesterase (Cartwright blood group)	D5/D6	0.482268	7.78169
ENSG00000087086	FTL	ferritin light chain	D5/D6	0.814054	7.4604
ENSG00000087087	SRRT	serrate, RNA effector molecule	D5/D6	1.11375	6.58354
ENSG00000087088	BAX	BCL2 associated X, apoptosis regulator	D5/D6	1.10942	8.06417
ENSG00000087095	NLK	nemo like kinase	D5/D6	0.844434	7.62797
ENSG00000087111	PIGS	phosphatidylinositol glycan anchor biosynthesis class S	D5/D6	0.841479	7.40495
ENSG00000087157	PGS1	phosphatidylglycerophosphate synthase 1	D5/D6	1.21488	8.83637
ENSG00000087237	CETP	cholesteryl ester transfer protein	D5/D6	0.586442	12.2276
ENSG00000087258	GNAO1	G protein subunit alpha o1	D5/D6	0.623338	11.2815
ENSG00000087263	OGFOD1	2-oxoglutarate and iron dependent oxygenase domain containing 1	D5/D6	1.26616	7.60398
ENSG00000087266	SH3BP2	SH3 domain binding protein 2	D5/D6	0.714033	18.2559
ENSG00000087269	NOP14	NOP14 nucleolar protein	D5/D6	1.22434	6.88634
ENSG00000087274	ADD1	adducin 1	D5/D6	0.663338	15.0731
ENSG00000087302	RTRAF	RNA transcription, translation and transport factor	D5/D6	1.07523	11.3729
ENSG00000087470	DNM1L	dynamin 1 like	D5/D6	1.1885	12.6574
ENSG00000087502	ERGIC2	ERGIC and golgi 2	D5/D6	1.17062	9.66296
ENSG00000087586	AURKA	aurora kinase A	D5/D6	0.756184	10.624
ENSG00000087842	PIR	pirin	D5/D6	0.623041	10.1702
ENSG00000087903	RFX2	regulatory factor X2	D5/D6	0.492606	17.9637
ENSG00000087995	METTL2A	methyltransferase 2A, methylcytidine	D5/D6	1.26113	7.16046
ENSG00000088035	ALG6	ALG6 alpha-1,3-glucosyltransferase	D5/D6	0.902091	8.87704
ENSG00000088179	PTPN4	protein tyrosine phosphatase non-receptor type 4	D5/D6	0.968253	11.0341
ENSG00000088205	DDX18	DEAD-box helicase 18	D5/D6	1.26485	6.85405
ENSG00000088247	KHSRP	KH-type splicing regulatory protein	D5/D6	1.23308	7.75997
ENSG00000088280	ASAP3	ArfGAP with SH3 domain, ankyrin repeat and PH domain 3	D5/D6	1.62628	54.7453
ENSG00000088298	EDEM2	ER degradation enhancing alpha-mannosidase like protein 2	D5/D6	0.815812	7.29598
ENSG00000088325	TPX2	TPX2 microtubule nucleation factor	D5/D6	0.837909	8.64065
ENSG00000088340	FER1L4	fer-1 like family member 4 (pseudogene)	D5/D6	0.449141	10.5692
ENSG00000088356	PDRG1	p53 and DNA damage regulated 1	D5/D6	0.877632	8.99291
ENSG00000088387	DOCK9	dedicator of cytokinesis 9	D5/D6	5.01188	12.0422
ENSG00000088448	ANKRD10	ankyrin repeat domain 10	D5/D6	1.14129	6.3202
ENSG00000088543	C3orf18	chromosome 3 open reading frame 18	D5/D6	0.714315	19.7659
ENSG00000088727	KIF9	kinesin family member 9	D5/D6	1.24412	12.601
ENSG00000088766	CRLS1	cardiolipin synthase 1	D5/D6	1.13881	11.5177
ENSG00000088826	SMOX	spermine oxidase	D5/D6	1.30944	19.4799
ENSG00000088832	FKBP1A	FKBP prolyl isomerase 1A	D5/D6	1.5042	16.5906
ENSG00000088836	SLC4A11	solute carrier family 4 member 11	D5/D6	2.56975	39.1805
ENSG00000088854	DNAAF9	dynein axonemal assembly factor 9	D5/D6	2.26245	36.1771
ENSG00000088881	EBF4	EBF family member 4	D5/D6	0.596596	17.7559
ENSG00000088882	CPXM1	carboxypeptidase X, M14 family member 1	D5/D6	0.284351	7.26299
ENSG00000088888	MAVS	mitochondrial antiviral signaling protein	D5/D6	1.11991	7.01758
ENSG00000088899	LZTS3	leucine zipper tumor suppressor family member 3	D5/D6	0.673058	16.4828
ENSG00000088930	XRN2	5'-3' exoribonuclease 2	D5/D6	1.17352	8.00811
ENSG00000088970	KIZ	kizuna centrosomal protein	D5/D6	0.895615	8.85415
ENSG00000088986	DYNLL1	dynein light chain LC8-type 1	D5/D6	0.903465	7.91174
ENSG00000088992	TESC	tescalcin	D5/D6	2.66115	30.9651
ENSG00000089006	SNX5	sorting nexin 5	D5/D6	1.20676	7.99787
ENSG00000089009	RPL6	ribosomal protein L6	D5/D6	1.23866	9.15531
ENSG00000089022	MAPKAPK5	MAPK activated protein kinase 5	D5/D6	1.15555	8.95426
ENSG00000089041	P2RX7	purinergic receptor P2X 7	D5/D6	0.503147	25.407
ENSG00000089048	ESF1	ESF1 nucleolar pre-rRNA processing protein homolog	D5/D6	1.25761	13.7686
ENSG00000089050	RBBP9	RB binding protein 9, serine hydrolase	D5/D6	0.688715	9.8061
ENSG00000089053	ANAPC5	anaphase promoting complex subunit 5	D5/D6	1.14932	7.25092
ENSG00000089057	SLC23A2	solute carrier family 23 member 2	D5/D6	1.46927	12.2703
ENSG00000089063	TMEM230	transmembrane protein 230	D5/D6	1.05588	8.37839
ENSG00000089094	KDM2B	lysine demethylase 2B	D5/D6	0.842801	6.73248
ENSG00000089127	OAS1	2'-5'-oligoadenylate synthetase 1	D5/D6	1.11715	7.35
ENSG00000089154	GCN1	GCN1 activator of EIF2AK4	D5/D6	1.43793	9.53795
ENSG00000089157	RPLP0	ribosomal protein lateral stalk subunit P0	D5/D6	1.38846	8.80731
ENSG00000089159	PXN	paxillin	D5/D6	0.585029	8.17684
ENSG00000089177	KIF16B	kinesin family member 16B	D5/D6	1.30484	9.22776
ENSG00000089195	TRMT6	tRNA methyltransferase 6 non-catalytic subunit	D5/D6	1.11711	8.50496
ENSG00000089220	PEBP1	phosphatidylethanolamine binding protein 1	D5/D6	1.18841	7.89649
ENSG00000089248	ERP29	endoplasmic reticulum protein 29	D5/D6	1.09348	6.80166
ENSG00000089280	FUS	FUS RNA binding protein	D5/D6	1.14334	7.69494
ENSG00000089327	FXYD5	FXYD domain containing ion transport regulator 5	D5/D6	1.33993	12.1965
ENSG00000089335	ZNF302	zinc finger protein 302	D5/D6	1.15163	26.9403
ENSG00000089351	GRAMD1A	GRAM domain containing 1A	D5/D6	1.5734	9.30608
ENSG00000089558	KCNH4	potassium voltage-gated channel subfamily H member 4	D5/D6	0.740742	29.036
ENSG00000089639	GMIP	GEM interacting protein	D5/D6	0.918775	7.43776
ENSG00000089685	BIRC5	baculoviral IAP repeat containing 5	D5/D6	0.668866	25.373
ENSG00000089692	LAG3	lymphocyte activating 3	D5/D6	1.45992	11.6176
ENSG00000089737	DDX24	DEAD-box helicase 24	D5/D6	0.934262	10.1184
ENSG00000089775	ZBTB25	zinc finger and BTB domain containing 25	D5/D6	1.19176	12.5883
ENSG00000089820	ARHGAP4	Rho GTPase activating protein 4	D5/D6	1.2089	9.94415
ENSG00000089876	DHX32	DEAH-box helicase 32 (putative)	D5/D6	1.44057	9.75902
ENSG00000089902	RCOR1	REST corepressor 1	D5/D6	1.14492	7.55465
ENSG00000090006	LTBP4	latent transforming growth factor beta binding protein 4	D5/D6	1.17198	9.17177
ENSG00000090013	BLVRB	biliverdin reductase B	D5/D6	1.52148	10.4793
ENSG00000090020	SLC9A1	solute carrier family 9 member A1	D5/D6	0.814105	10.5373
ENSG00000090054	SPTLC1	serine palmitoyltransferase long chain base subunit 1	D5/D6	1.08029	9.19133
ENSG00000090060	PAPOLA	poly(A) polymerase alpha	D5/D6	0.891635	7.96945
ENSG00000090061	CCNK	cyclin K	D5/D6	0.913549	8.84996
ENSG00000090104	RGS1	regulator of G protein signaling 1	D5/D6	0.847621	9.02597
ENSG00000090238	YPEL3	yippee like 3	D5/D6	0.671115	11.1347
ENSG00000090263	MRPS33	mitochondrial ribosomal protein S33	D5/D6	1.21613	9.22369
ENSG00000090316	MAEA	macrophage erythroblast attacher, E3 ubiquitin ligase	D5/D6	0.819806	11.9647
ENSG00000090339	ICAM1	intercellular adhesion molecule 1	D5/D6	0.552906	6.37153
ENSG00000090376	IRAK3	interleukin 1 receptor associated kinase 3	D5/D6	0.28805	6.78323
ENSG00000090432	MUL1	mitochondrial E3 ubiquitin protein ligase 1	D5/D6	0.920626	6.79343
ENSG00000090447	TFAP4	transcription factor AP-4	D5/D6	1.94481	18.6483
ENSG00000090470	PDCD7	programmed cell death 7	D5/D6	1.27344	6.77548
ENSG00000090487	SPG21	SPG21 abhydrolase domain containing, maspardin	D5/D6	1.17737	8.55164
ENSG00000090520	DNAJB11	DnaJ heat shock protein family (Hsp40) member B11	D5/D6	0.859381	10.276
ENSG00000090530	P3H2	prolyl 3-hydroxylase 2	D5/D6	0.457755	6.85754
ENSG00000090554	FLT3LG	fms related receptor tyrosine kinase 3 ligand	D5/D6	0.843725	8.77636
ENSG00000090565	RAB11FIP3	RAB11 family interacting protein 3	D5/D6	1.11841	9.55535
ENSG00000090621	PABPC4	poly(A) binding protein cytoplasmic 4	D5/D6	1.13758	10.3969
ENSG00000090661	CERS4	ceramide synthase 4	D5/D6	0.907312	7.09411
ENSG00000090686	USP48	ubiquitin specific peptidase 48	D5/D6	1.29799	7.63456
ENSG00000090863	GLG1	golgi glycoprotein 1	D5/D6	0.890584	7.49118
ENSG00000090889	KIF4A	kinesin family member 4A	D5/D6	0.58595	11.9689
ENSG00000090905	TNRC6A	trinucleotide repeat containing adaptor 6A	D5/D6	0.918173	7.30763
ENSG00000090924	PLEKHG2	pleckstrin homology and RhoGEF domain containing G2	D5/D6	1.2607	13.1895
ENSG00000090932	DLL3	delta like canonical Notch ligand 3	D5/D6	3.40464	65.6619
ENSG00000090975	PITPNM2	phosphatidylinositol transfer protein membrane associated 2	D5/D6	1.38869	12.7388
ENSG00000091009	RBM27	RNA binding motif protein 27	D5/D6	1.10358	8.54485
ENSG00000091039	OSBPL8	oxysterol binding protein like 8	D5/D6	1.1174	8.03551
ENSG00000091073	DTX2	deltex E3 ubiquitin ligase 2	D5/D6	0.915691	7.98948
ENSG00000091106	NLRC4	NLR family CARD domain containing 4	D5/D6	0.647701	12.4374
ENSG00000091127	PUS7	pseudouridine synthase 7	D5/D6	1.76442	13.866
ENSG00000091129	NRCAM	neuronal cell adhesion molecule	D5/D6	0.778445	15.9771
ENSG00000091136	LAMB1	laminin subunit beta 1	D5/D6	0.81635	16.7517
ENSG00000091157	WDR7	WD repeat domain 7	D5/D6	0.772994	11.2256
ENSG00000091409	ITGA6	integrin subunit alpha 6	D5/D6	0.74532	11.9557
ENSG00000091428	RAPGEF4	Rap guanine nucleotide exchange factor 4	D5/D6	0.343175	27.9063
ENSG00000091436	MAP3K20	mitogen-activated protein kinase kinase kinase 20	D5/D6	0.539156	9.16424
ENSG00000091483	FH	fumarate hydratase	D5/D6	1.17604	7.27009
ENSG00000091490	SEL1L3	SEL1L family member 3	D5/D6	0.564188	7.45863
ENSG00000091527	CDV3	CDV3 homolog	D5/D6	1.15221	16.3774
ENSG00000091536	MYO15A	myosin XVA	D5/D6	0.600069	16.9692
ENSG00000091542	ALKBH5	alkB homolog 5, RNA demethylase	D5/D6	0.901307	7.24803
ENSG00000091592	NLRP1	NLR family pyrin domain containing 1	D5/D6	1.14068	7.09953
ENSG00000091622	PITPNM3	PITPNM family member 3	D5/D6	0.588893	20.5637
ENSG00000091651	ORC6	origin recognition complex subunit 6	D5/D6	1.20009	17.0431
ENSG00000091656	ZFHX4	zinc finger homeobox 4	D5/D6	0.0607474	84.4542
ENSG00000091831	ESR1	estrogen receptor 1	D5/D6	0.813343	17.4369
ENSG00000091844	RGS17	regulator of G protein signaling 17	D5/D6	0.86206	16.2012
ENSG00000091972	CD200	CD200 molecule	D5/D6	0.463445	7.47887
ENSG00000092010	PSME1	proteasome activator subunit 1	D5/D6	0.901824	6.49114
ENSG00000092020	PPP2R3C	protein phosphatase 2 regulatory subunit B''gamma	D5/D6	0.896311	9.28137
ENSG00000092036	HAUS4	HAUS augmin like complex subunit 4	D5/D6	1.27648	11.2882
ENSG00000092051	JPH4	junctophilin 4	D5/D6	0.357144	14.7454
ENSG00000092094	OSGEP	O-sialoglycoprotein endopeptidase	D5/D6	1.21088	7.89797
ENSG00000092108	SCFD1	sec1 family domain containing 1	D5/D6	0.894517	7.61682
ENSG00000092148	HECTD1	HECT domain E3 ubiquitin protein ligase 1	D5/D6	1.10173	7.91355
ENSG00000092199	HNRNPC	heterogeneous nuclear ribonucleoprotein C	D5/D6	1.12833	9.15268
ENSG00000092201	SUPT16H	SPT16 homolog, facilitates chromatin remodeling subunit	D5/D6	1.2997	7.02982
ENSG00000092330	TINF2	TERF1 interacting nuclear factor 2	D5/D6	0.888209	9.17728
ENSG00000092421	SEMA6A	semaphorin 6A	D5/D6	0.546312	14.1687
ENSG00000092445	TYRO3	TYRO3 protein tyrosine kinase	D5/D6	4.65706	89.9863
ENSG00000092470	WDR76	WD repeat domain 76	D5/D6	1.12353	12.9522
ENSG00000092531	SNAP23	synaptosome associated protein 23	D5/D6	0.805189	12.155
ENSG00000092607	TBX15	T-box transcription factor 15	D5/D6	0.205598	8.16908
ENSG00000092621	PHGDH	phosphoglycerate dehydrogenase	D5/D6	1.1213	8.37112
ENSG00000092758	COL9A3	collagen type IX alpha 3 chain	D5/D6	0.463045	14.9039
ENSG00000092820	EZR	ezrin	D5/D6	1.1528	6.7231
ENSG00000092841	MYL6	myosin light chain 6	D5/D6	0.931062	8.21904
ENSG00000092871	RFFL	ring finger and FYVE like domain containing E3 ubiquitin protein ligase	D5/D6	0.495476	7.15529
ENSG00000092929	UNC13D	unc-13 homolog D	D5/D6	0.778786	7.6403
ENSG00000092964	DPYSL2	dihydropyrimidinase like 2	D5/D6	1.2333	18.0362
ENSG00000092978	GPATCH2	G-patch domain containing 2	D5/D6	1.1131	9.27293
ENSG00000093010	COMT	catechol-O-methyltransferase	D5/D6	1.10175	21.528
ENSG00000093072	ADA2	adenosine deaminase 2	D5/D6	0.793449	6.86228
ENSG00000093100		novel transcript	D5/D6	0.713885	38.2987
ENSG00000093144	ECHDC1	ethylmalonyl-CoA decarboxylase 1	D5/D6	1.13366	8.31759
ENSG00000093167	LRRFIP2	LRR binding FLII interacting protein 2	D5/D6	0.875456	7.46891
ENSG00000093217	XYLB	xylulokinase	D5/D6	2.09596	9.26391
ENSG00000094631	HDAC6	histone deacetylase 6	D5/D6	0.84285	8.01878
ENSG00000094804	CDC6	cell division cycle 6	D5/D6	0.836851	10.1025
ENSG00000094880	CDC23	cell division cycle 23	D5/D6	1.06873	7.48457
ENSG00000094975	SUCO	SUN domain containing ossification factor	D5/D6	0.784359	10.415
ENSG00000095002	MSH2	mutS homolog 2	D5/D6	1.7433	7.87543
ENSG00000095015	MAP3K1	mitogen-activated protein kinase kinase kinase 1	D5/D6	1.15059	8.26205
ENSG00000095139	ARCN1	archain 1	D5/D6	0.861022	12.8311
ENSG00000095203	EPB41L4B	erythrocyte membrane protein band 4.1 like 4B	D5/D6	4.21662	36.7534
ENSG00000095261	PSMD5	proteasome 26S subunit, non-ATPase 5	D5/D6	0.900563	7.16165
ENSG00000095303	PTGS1	prostaglandin-endoperoxide synthase 1	D5/D6	0.451347	26.4245
ENSG00000095319	NUP188	nucleoporin 188	D5/D6	1.44094	7.5197
ENSG00000095380	NANS	N-acetylneuraminate synthase	D5/D6	1.12237	8.61524
ENSG00000095383	TBC1D2	TBC1 domain family member 2	D5/D6	0.725472	19.9775
ENSG00000095397	WHRN	whirlin	D5/D6	2.05344	34.521
ENSG00000095564	BTAF1	B-TFIID TATA-box binding protein associated factor 1	D5/D6	0.935794	8.73767
ENSG00000095574	IKZF5	IKAROS family zinc finger 5	D5/D6	1.19989	11.654
ENSG00000095585	BLNK	B cell linker	D5/D6	1.15455	10.2935
ENSG00000095587	TLL2	tolloid like 2	D5/D6	0.493685	8.86619
ENSG00000095637	SORBS1	sorbin and SH3 domain containing 1	D5/D6	2.57071	30.791
ENSG00000095739	BAMBI	BMP and activin membrane bound inhibitor	D5/D6	0.126675	11.671
ENSG00000095794	CREM	cAMP responsive element modulator	D5/D6	0.744017	8.24835
ENSG00000095951	HIVEP1	HIVEP zinc finger 1	D5/D6	0.782723	34.3748
ENSG00000096060	FKBP5	FKBP prolyl isomerase 5	D5/D6	1.3862	11.0045
ENSG00000096063	SRPK1	SRSF protein kinase 1	D5/D6	1.33767	6.36619
ENSG00000096070	BRPF3	bromodomain and PHD finger containing 3	D5/D6	0.839397	12.8361
ENSG00000096092	TMEM14A	transmembrane protein 14A	D5/D6	0.751498	12.3623
ENSG00000096093	EFHC1	EF-hand domain containing 1	D5/D6	0.822997	12.7545
ENSG00000096384	HSP90AB1	heat shock protein 90 alpha family class B member 1	D5/D6	1.22527	6.51185
ENSG00000096401	CDC5L	cell division cycle 5 like	D5/D6	1.08936	9.42929
ENSG00000096654	ZNF184	zinc finger protein 184	D5/D6	1.09837	15.5191
ENSG00000096717	SIRT1	sirtuin 1	D5/D6	1.10612	9.59621
ENSG00000096872	IFT74	intraflagellar transport 74	D5/D6	0.912612	9.98693
ENSG00000096968	JAK2	Janus kinase 2	D5/D6	1.06153	8.38891
ENSG00000096996	IL12RB1	interleukin 12 receptor subunit beta 1	D5/D6	1.11897	6.79983
ENSG00000097021	ACOT7	acyl-CoA thioesterase 7	D5/D6	1.46947	14.928
ENSG00000097033	SH3GLB1	SH3 domain containing GRB2 like, endophilin B1	D5/D6	0.82628	14.64
ENSG00000097046	CDC7	cell division cycle 7	D5/D6	1.40764	13.0707
ENSG00000099219	ERMP1	endoplasmic reticulum metallopeptidase 1	D5/D6	0.839749	8.47265
ENSG00000099246	RAB18	RAB18, member RAS oncogene family	D5/D6	0.892683	20.3399
ENSG00000099256	PRTFDC1	phosphoribosyl transferase domain containing 1	D5/D6	0.287051	38.5493
ENSG00000099282	TSPAN15	tetraspanin 15	D5/D6	1.86552	41.7631
ENSG00000099290	WASHC2A	WASH complex subunit 2A	D5/D6	1.29281	6.34289
ENSG00000099326	MZF1	myeloid zinc finger 1	D5/D6	1.09779	9.47977
ENSG00000099330	OCEL1	occludin/ELL domain containing 1	D5/D6	0.719401	14.6632
ENSG00000099331	MYO9B	myosin IXB	D5/D6	0.832389	6.96398
ENSG00000099337	KCNK6	potassium two pore domain channel subfamily K member 6	D5/D6	0.740245	12.478
ENSG00000099338	CATSPERG	cation channel sperm associated auxiliary subunit gamma	D5/D6	0.700938	18.159
ENSG00000099364	FBXL19	F-box and leucine rich repeat protein 19	D5/D6	1.26724	9.22359
ENSG00000099377	HSD3B7	hydroxy-delta-5-steroid dehydrogenase, 3 beta- and steroid delta-isomerase 7	D5/D6	1.28182	52.1565
ENSG00000099381	SETD1A	SET domain containing 1A, histone lysine methyltransferase	D5/D6	1.15881	7.89856
ENSG00000099385	BCL7C	BAF chromatin remodeling complex subunit BCL7C	D5/D6	0.900036	11.3618
ENSG00000099625	CBARP	CACN subunit beta associated regulatory protein	D5/D6	3.07798	33.4437
ENSG00000099783	HNRNPM	heterogeneous nuclear ribonucleoprotein M	D5/D6	1.10542	10.7564
ENSG00000099785	MARCHF2	membrane associated ring-CH-type finger 2	D5/D6	0.729416	12.4778
ENSG00000099795	NDUFB7	NADH:ubiquinone oxidoreductase subunit B7	D5/D6	0.923416	7.80428
ENSG00000099797	TECR	trans-2,3-enoyl-CoA reductase	D5/D6	0.74572	9.7697
ENSG00000099800	TIMM13	translocase of inner mitochondrial membrane 13	D5/D6	1.4045	10.7712
ENSG00000099804	CDC34	cell division cycle 34, ubiqiutin conjugating enzyme	D5/D6	1.20006	11.2805
ENSG00000099810	MTAP	methylthioadenosine phosphorylase	D5/D6	1.43453	37.2817
ENSG00000099814	CEP170B	centrosomal protein 170B	D5/D6	2.1816	33.0728
ENSG00000099821	POLRMT	RNA polymerase mitochondrial	D5/D6	1.18535	9.4564
ENSG00000099822	HCN2	hyperpolarization activated cyclic nucleotide gated potassium and sodium channel 2	D5/D6	0.441181	16.2103
ENSG00000099834	CDHR5	cadherin related family member 5	D5/D6	0.442338	21.7036
ENSG00000099840	IZUMO4	IZUMO family member 4	D5/D6	0.435089	10.8587
ENSG00000099860	GADD45B	growth arrest and DNA damage inducible beta	D5/D6	0.432179	8.02436
ENSG00000099875	MKNK2	MAPK interacting serine/threonine kinase 2	D5/D6	0.47562	7.57493
ENSG00000099899	TRMT2A	tRNA methyltransferase 2 homolog A	D5/D6	1.19617	10.1895
ENSG00000099901	RANBP1	RAN binding protein 1	D5/D6	1.40681	11.2402
ENSG00000099904	ZDHHC8	zinc finger DHHC-type palmitoyltransferase 8	D5/D6	1.16147	11.5205
ENSG00000099910	KLHL22	kelch like family member 22	D5/D6	1.21194	8.05245
ENSG00000099953	MMP11	matrix metallopeptidase 11	D5/D6	1.30703	22.347
ENSG00000099954	CECR2	CECR2 histone acetyl-lysine reader	D5/D6	0.576022	12.4491
ENSG00000099958	DERL3	derlin 3	D5/D6	0.345944	9.46332
ENSG00000099968	BCL2L13	BCL2 like 13	D5/D6	1.12345	7.14866
ENSG00000099985	OSM	oncostatin M	D5/D6	1.46543	26.3384
ENSG00000099999	RNF215	ring finger protein 215	D5/D6	0.829007	9.08143
ENSG00000100024	UPB1	beta-ureidopropionase 1	D5/D6	0.222767	9.07615
ENSG00000100027	YPEL1	yippee like 1	D5/D6	0.878397	16.6331
ENSG00000100028	SNRPD3	small nuclear ribonucleoprotein D3 polypeptide	D5/D6	1.17556	6.78011
ENSG00000100029	PES1	pescadillo ribosomal biogenesis factor 1	D5/D6	1.36716	9.73158
ENSG00000100030	MAPK1	mitogen-activated protein kinase 1	D5/D6	1.26015	7.33144
ENSG00000100031	GGT1	gamma-glutamyltransferase 1	D5/D6	1.29709	9.64918
ENSG00000100033	PRODH	proline dehydrogenase 1	D5/D6	3.203	73.8801
ENSG00000100034	PPM1F	protein phosphatase, Mg2+/Mn2+ dependent 1F	D5/D6	1.51008	12.4829
ENSG00000100036	SLC35E4	solute carrier family 35 member E4	D5/D6	0.742648	12.3297
ENSG00000100055	CYTH4	cytohesin 4	D5/D6	0.506826	13.9617
ENSG00000100056	ESS2	ess-2 splicing factor homolog	D5/D6	1.13806	11.9275
ENSG00000100060	MFNG	MFNG O-fucosylpeptide 3-beta-N-acetylglucosaminyltransferase	D5/D6	1.38549	14.6104
ENSG00000100068	LRP5L	LDL receptor related protein 5 like	D5/D6	0.782785	11.7947
ENSG00000100075	SLC25A1	solute carrier family 25 member 1	D5/D6	0.93794	11.7671
ENSG00000100077	GRK3	G protein-coupled receptor kinase 3	D5/D6	0.709439	6.73835
ENSG00000100083	GGA1	golgi associated, gamma adaptin ear containing, ARF binding protein 1	D5/D6	1.13441	13.8016
ENSG00000100084	HIRA	histone cell cycle regulator	D5/D6	1.14525	12.3855
ENSG00000100092	SH3BP1	SH3 domain binding protein 1	D5/D6	0.76765	13.1935
ENSG00000100097	LGALS1	galectin 1	D5/D6	1.2067	11.6822
ENSG00000100099	HPS4	HPS4 biogenesis of lysosomal organelles complex 3 subunit 2	D5/D6	1.35395	8.73107
ENSG00000100100	PIK3IP1	phosphoinositide-3-kinase interacting protein 1	D5/D6	0.566533	13.1301
ENSG00000100104	SRRD	SRR1 domain containing	D5/D6	1.51059	8.36151
ENSG00000100105	PATZ1	POZ/BTB and AT hook containing zinc finger 1	D5/D6	1.36472	8.24529
ENSG00000100106	TRIOBP	TRIO and F-actin binding protein	D5/D6	1.14386	9.75032
ENSG00000100116	GCAT	glycine C-acetyltransferase	D5/D6	1.52655	17.2858
ENSG00000100124	ANKRD54	ankyrin repeat domain 54	D5/D6	1.08385	11.1203
ENSG00000100129	EIF3L	eukaryotic translation initiation factor 3 subunit L	D5/D6	1.23356	9.314
ENSG00000100147	CCDC134	coiled-coil domain containing 134	D5/D6	0.836279	10.5139
ENSG00000100150	DEPDC5	DEP domain containing 5, GATOR1 subcomplex subunit	D5/D6	1.06924	8.53428
ENSG00000100167	SEPTIN3	septin 3	D5/D6	1.69149	9.67375
ENSG00000100201	DDX17	DEAD-box helicase 17	D5/D6	1.0079	6.89215
ENSG00000100206	DMC1	DNA meiotic recombinase 1	D5/D6	1.4763	28.3584
ENSG00000100207	TCF20	transcription factor 20	D5/D6	1.19643	8.63351
ENSG00000100216	TOMM22	translocase of outer mitochondrial membrane 22	D5/D6	1.13305	7.0663
ENSG00000100219	XBP1	X-box binding protein 1	D5/D6	0.685134	10.6087
ENSG00000100220	RTCB	RNA 2',3'-cyclic phosphate and 5'-OH ligase	D5/D6	0.885077	7.24837
ENSG00000100221	JOSD1	Josephin domain containing 1	D5/D6	1.23418	7.18263
ENSG00000100226	GTPBP1	GTP binding protein 1	D5/D6	1.04486	7.75789
ENSG00000100239	PPP6R2	protein phosphatase 6 regulatory subunit 2	D5/D6	1.09175	7.58829
ENSG00000100241	SBF1	SET binding factor 1	D5/D6	0.906535	6.8921
ENSG00000100242	SUN2	Sad1 and UNC84 domain containing 2	D5/D6	0.946019	6.76547
ENSG00000100243	CYB5R3	cytochrome b5 reductase 3	D5/D6	0.849281	11.1297
ENSG00000100246	DNAL4	dynein axonemal light chain 4	D5/D6	0.811767	16.0182
ENSG00000100266	PACSIN2	protein kinase C and casein kinase substrate in neurons 2	D5/D6	0.911814	12.6521
ENSG00000100271	TTLL1	tubulin tyrosine ligase like 1	D5/D6	1.25777	16.9269
ENSG00000100280	AP1B1	adaptor related protein complex 1 subunit beta 1	D5/D6	0.912826	7.79785
ENSG00000100285	NEFH	neurofilament heavy chain	D5/D6	0.528092	11.7575
ENSG00000100290	BIK	BCL2 interacting killer	D5/D6	1.70036	9.22231
ENSG00000100292	HMOX1	heme oxygenase 1	D5/D6	0.324361	9.66962
ENSG00000100294	MCAT	malonyl-CoA-acyl carrier protein transacylase	D5/D6	1.35914	11.9634
ENSG00000100296	THOC5	THO complex 5	D5/D6	1.06577	7.25847
ENSG00000100297	MCM5	minichromosome maintenance complex component 5	D5/D6	1.26507	8.92617
ENSG00000100298	APOBEC3H	apolipoprotein B mRNA editing enzyme catalytic subunit 3H	D5/D6	0.615151	11.0956
ENSG00000100299	ARSA	arylsulfatase A	D5/D6	0.782357	9.36065
ENSG00000100300	TSPO	translocator protein	D5/D6	1.52225	12.2307
ENSG00000100304	TTLL12	tubulin tyrosine ligase like 12	D5/D6	2.03744	11.1056
ENSG00000100311	PDGFB	platelet derived growth factor subunit B	D5/D6	0.47573	25.9868
ENSG00000100316	RPL3	ribosomal protein L3	D5/D6	1.24827	8.59475
ENSG00000100320	RBFOX2	RNA binding fox-1 homolog 2	D5/D6	2.46018	83.2447
ENSG00000100321	SYNGR1	synaptogyrin 1	D5/D6	1.43255	11.3839
ENSG00000100342	APOL1	apolipoprotein L1	D5/D6	0.630111	10.1326
ENSG00000100345	MYH9	myosin heavy chain 9	D5/D6	0.866467	6.57874
ENSG00000100347	SAMM50	SAMM50 sorting and assembly machinery component	D5/D6	1.12834	9.0586
ENSG00000100348	TXN2	thioredoxin 2	D5/D6	1.10438	11.4817
ENSG00000100350	FOXRED2	FAD dependent oxidoreductase domain containing 2	D5/D6	1.24702	16.9345
ENSG00000100351	GRAP2	GRB2 related adaptor protein 2	D5/D6	1.61263	59.9002
ENSG00000100353	EIF3D	eukaryotic translation initiation factor 3 subunit D	D5/D6	1.31807	7.17142
ENSG00000100359	SGSM3	small G protein signaling modulator 3	D5/D6	0.821268	8.06888
ENSG00000100360	IFT27	intraflagellar transport 27	D5/D6	1.18648	8.0696
ENSG00000100364	KIAA0930	KIAA0930	D5/D6	1.27596	7.93895
ENSG00000100365	NCF4	neutrophil cytosolic factor 4	D5/D6	0.772984	7.36033
ENSG00000100368	CSF2RB	colony stimulating factor 2 receptor subunit beta	D5/D6	0.558073	7.44794
ENSG00000100372	SLC25A17	solute carrier family 25 member 17	D5/D6	1.25098	10.9442
ENSG00000100376	FAM118A	family with sequence similarity 118 member A	D5/D6	1.11191	10.8862
ENSG00000100380	ST13	ST13 Hsp70 interacting protein	D5/D6	1.15242	6.88512
ENSG00000100385	IL2RB	interleukin 2 receptor subunit beta	D5/D6	1.21522	6.88309
ENSG00000100395	L3MBTL2	L3MBTL histone methyl-lysine binding protein 2	D5/D6	1.3086	9.43216
ENSG00000100401	RANGAP1	Ran GTPase activating protein 1	D5/D6	1.21924	9.89358
ENSG00000100403	ZC3H7B	zinc finger CCCH-type containing 7B	D5/D6	1.22326	6.85033
ENSG00000100410	PHF5A	PHD finger protein 5A	D5/D6	1.14169	10.1862
ENSG00000100412	ACO2	aconitase 2	D5/D6	1.13275	7.92403
ENSG00000100416	TRMU	tRNA mitochondrial 2-thiouridylase	D5/D6	1.12804	8.21568
ENSG00000100418	DESI1	desumoylating isopeptidase 1	D5/D6	1.2389	8.11686
ENSG00000100422	CERK	ceramide kinase	D5/D6	0.836081	7.02423
ENSG00000100426	ZBED4	zinc finger BED-type containing 4	D5/D6	1.19968	7.51332
ENSG00000100427	MLC1	modulator of VRAC current 1	D5/D6	0.246579	16.4135
ENSG00000100433	KCNK10	potassium two pore domain channel subfamily K member 10	D5/D6	2.50241	81.6682
ENSG00000100439	ABHD4	abhydrolase domain containing 4, N-acyl phospholipase B	D5/D6	0.544839	8.2029
ENSG00000100441	KHNYN	KH and NYN domain containing	D5/D6	0.922931	8.07915
ENSG00000100462	PRMT5	protein arginine methyltransferase 5	D5/D6	1.34373	9.84701
ENSG00000100473	COCH	cochlin	D5/D6	1.43667	12.4904
ENSG00000100483	VCPKMT	valosin containing protein lysine methyltransferase	D5/D6	0.86582	16.7099
ENSG00000100485	SOS2	SOS Ras/Rho guanine nucleotide exchange factor 2	D5/D6	0.94254	8.60508
ENSG00000100490	CDKL1	cyclin dependent kinase like 1	D5/D6	1.2287	14.1643
ENSG00000100503	NIN	ninein	D5/D6	1.37066	10.8188
ENSG00000100505	TRIM9	tripartite motif containing 9	D5/D6	0.418099	24.8269
ENSG00000100519	PSMC6	proteasome 26S subunit, ATPase 6	D5/D6	0.937873	8.01425
ENSG00000100522	GNPNAT1	glucosamine-phosphate N-acetyltransferase 1	D5/D6	1.15907	14.0719
ENSG00000100523	DDHD1	DDHD domain containing 1	D5/D6	0.672055	7.43947
ENSG00000100526	CDKN3	cyclin dependent kinase inhibitor 3	D5/D6	0.756601	15.2041
ENSG00000100528	CNIH1	cornichon family AMPA receptor auxiliary protein 1	D5/D6	1.06092	8.5956
ENSG00000100532	CGRRF1	cell growth regulator with ring finger domain 1	D5/D6	0.764716	11.3472
ENSG00000100564	PIGH	phosphatidylinositol glycan anchor biosynthesis class H	D5/D6	1.19359	13.0398
ENSG00000100575	TIMM9	translocase of inner mitochondrial membrane 9	D5/D6	1.28698	12.3369
ENSG00000100578	KIAA0586	KIAA0586	D5/D6	1.16446	9.36694
ENSG00000100580	TMED8	transmembrane p24 trafficking protein family member 8	D5/D6	1.31141	7.91444
ENSG00000100591	AHSA1	activator of HSP90 ATPase activity 1	D5/D6	0.960529	8.40771
ENSG00000100592	DAAM1	dishevelled associated activator of morphogenesis 1	D5/D6	0.59192	7.97719
ENSG00000100599	RIN3	Ras and Rab interactor 3	D5/D6	0.461473	7.92144
ENSG00000100600	LGMN	legumain	D5/D6	1.1593	6.93119
ENSG00000100603	SNW1	SNW domain containing 1	D5/D6	1.06913	9.65575
ENSG00000100605	ITPK1	inositol-tetrakisphosphate 1-kinase	D5/D6	1.7844	13.0363
ENSG00000100612	DHRS7	dehydrogenase/reductase 7	D5/D6	0.779561	7.36617
ENSG00000100614	PPM1A	protein phosphatase, Mg2+/Mn2+ dependent 1A	D5/D6	0.899522	11.8919
ENSG00000100626	GALNT16	polypeptide N-acetylgalactosaminyltransferase 16	D5/D6	0.494945	22.2546
ENSG00000100628	ASB2	ankyrin repeat and SOCS box containing 2	D5/D6	0.231297	8.00763
ENSG00000100629	CEP128	centrosomal protein 128	D5/D6	0.55311	11.88
ENSG00000100632	ERH	ERH mRNA splicing and mitosis factor	D5/D6	0.933464	7.9667
ENSG00000100644	HIF1A	hypoxia inducible factor 1 subunit alpha	D5/D6	0.729305	10.6644
ENSG00000100647	SUSD6	sushi domain containing 6	D5/D6	1.16386	7.64701
ENSG00000100650	SRSF5	serine and arginine rich splicing factor 5	D5/D6	1.04573	8.07696
ENSG00000100652	SLC10A1	solute carrier family 10 member 1	D5/D6	1.20225	15.9147
ENSG00000100664	EIF5	eukaryotic translation initiation factor 5	D5/D6	0.762827	14.8184
ENSG00000100678	SLC8A3	solute carrier family 8 member A3	D5/D6	0.537987	9.82966
ENSG00000100714	MTHFD1	methylenetetrahydrofolate dehydrogenase, cyclohydrolase and formyltetrahydrofolate synthetase 1	D5/D6	1.48239	6.97685
ENSG00000100721	TCL1A	TCL1 family AKT coactivator A	D5/D6	0.926062	24.775
ENSG00000100722	ZC3H14	zinc finger CCCH-type containing 14	D5/D6	1.2292	6.95247
ENSG00000100726	TELO2	telomere maintenance 2	D5/D6	1.23825	8.09806
ENSG00000100749	VRK1	VRK serine/threonine kinase 1	D5/D6	1.1178	6.78968
ENSG00000100767	PAPLN	papilin, proteoglycan like sulfated glycoprotein	D5/D6	0.698443	10.9652
ENSG00000100784	RPS6KA5	ribosomal protein S6 kinase A5	D5/D6	1.27714	10.63
ENSG00000100811	YY1	YY1 transcription factor	D5/D6	1.09579	7.56732
ENSG00000100813	ACIN1	apoptotic chromatin condensation inducer 1	D5/D6	1.1306	10.826
ENSG00000100814	CCNB1IP1	cyclin B1 interacting protein 1	D5/D6	1.38377	9.92261
ENSG00000100815	TRIP11	thyroid hormone receptor interactor 11	D5/D6	0.947523	8.57769
ENSG00000100823	APEX1	apurinic/apyrimidinic endodeoxyribonuclease 1	D5/D6	1.51826	27.121
ENSG00000100836	PABPN1	poly(A) binding protein nuclear 1	D5/D6	1.16661	12.9984
ENSG00000100852	ARHGAP5	Rho GTPase activating protein 5	D5/D6	1.26062	19.5816
ENSG00000100883	SRP54	signal recognition particle 54	D5/D6	0.80571	7.04428
ENSG00000100889	PCK2	phosphoenolpyruvate carboxykinase 2, mitochondrial	D5/D6	1.096	7.99273
ENSG00000100897	DCAF11	DDB1 and CUL4 associated factor 11	D5/D6	0.907651	9.60771
ENSG00000100902	PSMA6	proteasome 20S subunit alpha 6	D5/D6	0.880482	9.27887
ENSG00000100906	NFKBIA	NFKB inhibitor alpha	D5/D6	0.460009	8.98277
ENSG00000100908	EMC9	ER membrane protein complex subunit 9	D5/D6	0.814435	9.16484
ENSG00000100911	PSME2	proteasome activator subunit 2	D5/D6	0.915065	7.4789
ENSG00000100916	BRMS1L	BRMS1 like transcriptional repressor	D5/D6	0.641798	18.26
ENSG00000100918	REC8	REC8 meiotic recombination protein	D5/D6	0.82366	8.58106
ENSG00000100926	TM9SF1	transmembrane 9 superfamily member 1	D5/D6	0.96164	16.3275
ENSG00000100934	SEC23A	SEC23 homolog A, COPII coat complex component	D5/D6	0.898699	7.80637
ENSG00000100938	GMPR2	guanosine monophosphate reductase 2	D5/D6	0.880713	8.92169
ENSG00000100941	PNN	pinin, desmosome associated protein	D5/D6	1.25541	7.57635
ENSG00000100968	NFATC4	nuclear factor of activated T cells 4	D5/D6	0.634692	9.46624
ENSG00000100979	PLTP	phospholipid transfer protein	D5/D6	0.576023	8.20978
ENSG00000100983	GSS	glutathione synthetase	D5/D6	1.14424	12.7195
ENSG00000100997	ABHD12	abhydrolase domain containing 12, lysophospholipase	D5/D6	1.43825	9.54698
ENSG00000101004	NINL	ninein like	D5/D6	1.86941	53.802
ENSG00000101017	CD40	CD40 molecule	D5/D6	0.498805	8.26546
ENSG00000101040	ZMYND8	zinc finger MYND-type containing 8	D5/D6	1.1343	8.92444
ENSG00000101052	IFT52	intraflagellar transport 52	D5/D6	0.860647	11.4202
ENSG00000101057	MYBL2	MYB proto-oncogene like 2	D5/D6	0.85021	7.83221
ENSG00000101104	PABPC1L	poly(A) binding protein cytoplasmic 1 like	D5/D6	1.31273	10.4664
ENSG00000101109	STK4	serine/threonine kinase 4	D5/D6	0.897845	36.691
ENSG00000101132	PFDN4	prefoldin subunit 4	D5/D6	1.20986	10.5907
ENSG00000101138	CSTF1	cleavage stimulation factor subunit 1	D5/D6	1.13272	7.29232
ENSG00000101158	NELFCD	negative elongation factor complex member C/D	D5/D6	1.11521	8.30895
ENSG00000101160	CTSZ	cathepsin Z	D5/D6	0.77577	6.63177
ENSG00000101161	PRPF6	pre-mRNA processing factor 6	D5/D6	1.09827	6.84638
ENSG00000101166	PRELID3B	PRELI domain containing 3B	D5/D6	1.23312	9.52374
ENSG00000101181	MTG2	mitochondrial ribosome associated GTPase 2	D5/D6	1.02296	19.7798
ENSG00000101187	SLCO4A1	solute carrier organic anion transporter family member 4A1	D5/D6	2.43921	12.6456
ENSG00000101189	MRGBP	MRG domain binding protein	D5/D6	1.13295	11.6911
ENSG00000101190	TCFL5	transcription factor like 5	D5/D6	0.744984	7.81266
ENSG00000101193	GID8	GID complex subunit 8 homolog	D5/D6	1.15598	8.19909
ENSG00000101194	SLC17A9	solute carrier family 17 member 9	D5/D6	1.48578	7.1038
ENSG00000101197	BIRC7	baculoviral IAP repeat containing 7	D5/D6	4.32166	79.0952
ENSG00000101210	EEF1A2	eukaryotic translation elongation factor 1 alpha 2	D5/D6	1.31799	34.846
ENSG00000101216	GMEB2	glucocorticoid modulatory element binding protein 2	D5/D6	1.05643	8.93476
ENSG00000101220	C20orf27	chromosome 20 open reading frame 27	D5/D6	1.40134	12.8634
ENSG00000101224	CDC25B	cell division cycle 25B	D5/D6	0.92195	11.0879
ENSG00000101236	RNF24	ring finger protein 24	D5/D6	0.900573	13.2338
ENSG00000101255	TRIB3	tribbles pseudokinase 3	D5/D6	1.21481	12.9804
ENSG00000101266	CSNK2A1	casein kinase 2 alpha 1	D5/D6	1.05934	7.41304
ENSG00000101280	ANGPT4	angiopoietin 4	D5/D6	1.54376	39.6791
ENSG00000101290	CDS2	CDP-diacylglycerol synthase 2	D5/D6	1.07466	8.01907
ENSG00000101298	SNPH	syntaphilin	D5/D6	0.204734	14.9973
ENSG00000101307	SIRPB1	signal regulatory protein beta 1	D5/D6	2.13141	15.1991
ENSG00000101310	SEC23B	SEC23 homolog B, COPII coat complex component	D5/D6	0.951617	7.2261
ENSG00000101336	HCK	HCK proto-oncogene, Src family tyrosine kinase	D5/D6	2.81832	8.51768
ENSG00000101337	TM9SF4	transmembrane 9 superfamily member 4	D5/D6	1.18935	12.0382
ENSG00000101346	POFUT1	protein O-fucosyltransferase 1	D5/D6	1.24065	7.89025
ENSG00000101347	SAMHD1	SAM and HD domain containing deoxynucleoside triphosphate triphosphohydrolase 1	D5/D6	0.829591	9.06388
ENSG00000101350	KIF3B	kinesin family member 3B	D5/D6	0.900045	7.33327
ENSG00000101361	NOP56	NOP56 ribonucleoprotein	D5/D6	1.41447	7.37624
ENSG00000101365	IDH3B	isocitrate dehydrogenase (NAD(+)) 3 non-catalytic subunit beta	D5/D6	1.0814	8.1563
ENSG00000101367	MAPRE1	microtubule associated protein RP/EB family member 1	D5/D6	1.07756	6.87517
ENSG00000101391	CDK5RAP1	CDK5 regulatory subunit associated protein 1	D5/D6	1.11537	9.09559
ENSG00000101407	TTI1	TELO2 interacting protein 1	D5/D6	1.15728	13.7178
ENSG00000101413	RPRD1B	regulation of nuclear pre-mRNA domain containing 1B	D5/D6	0.78308	21.2088
ENSG00000101421	CHMP4B	charged multivesicular body protein 4B	D5/D6	0.779515	7.56354
ENSG00000101439	CST3	cystatin C	D5/D6	0.673175	8.96924
ENSG00000101444	AHCY	adenosylhomocysteinase	D5/D6	1.56528	7.86792
ENSG00000101445	PPP1R16B	protein phosphatase 1 regulatory subunit 16B	D5/D6	0.776752	6.78746
ENSG00000101447	FAM83D	family with sequence similarity 83 member D	D5/D6	0.807114	10.7158
ENSG00000101452	DHX35	DEAH-box helicase 35	D5/D6	1.12824	9.76387
ENSG00000101457	DNTTIP1	deoxynucleotidyltransferase terminal interacting protein 1	D5/D6	1.1525	8.8653
ENSG00000101464	PIGU	phosphatidylinositol glycan anchor biosynthesis class U	D5/D6	1.15484	9.58519
ENSG00000101493	ZNF516	zinc finger protein 516	D5/D6	1.15225	9.52602
ENSG00000101544	ADNP2	ADNP homeobox 2	D5/D6	0.838362	6.86567
ENSG00000101546	RBFA	ribosome binding factor A	D5/D6	1.4754	7.32072
ENSG00000101558	VAPA	VAMP associated protein A	D5/D6	1.06715	8.51326
ENSG00000101577	LPIN2	lipin 2	D5/D6	1.30437	7.90364
ENSG00000101596	SMCHD1	structural maintenance of chromosomes flexible hinge domain containing 1	D5/D6	1.10308	11.3138
ENSG00000101608	MYL12A	myosin light chain 12A	D5/D6	1.20872	9.85461
ENSG00000101638	ST8SIA5	ST8 alpha-N-acetyl-neuraminide alpha-2,8-sialyltransferase 5	D5/D6	0.493112	26.0004
ENSG00000101654	RNMT	RNA guanine-7 methyltransferase	D5/D6	1.29311	38.179
ENSG00000101665	SMAD7	SMAD family member 7	D5/D6	0.626887	7.70167
ENSG00000101670	LIPG	lipase G, endothelial type	D5/D6	1.77462	22.455
ENSG00000101695	RNF125	ring finger protein 125	D5/D6	1.54359	50.8197
ENSG00000101745	ANKRD12	ankyrin repeat domain 12	D5/D6	1.15618	12.3755
ENSG00000101746	NOL4	nucleolar protein 4	D5/D6	1.29242	26.3157
ENSG00000101773	RBBP8	RB binding protein 8, endonuclease	D5/D6	1.20475	9.14971
ENSG00000101782	RIOK3	RIO kinase 3	D5/D6	0.895766	10.9827
ENSG00000101844	ATG4A	autophagy related 4A cysteine peptidase	D5/D6	0.739287	9.37814
ENSG00000101846	STS	steroid sulfatase	D5/D6	0.253567	6.91501
ENSG00000101856	PGRMC1	progesterone receptor membrane component 1	D5/D6	1.1402	8.4939
ENSG00000101888	NXT2	nuclear transport factor 2 like export factor 2	D5/D6	0.757832	13.2255
ENSG00000101898	MCTS2P	MCTS family member 2, pseudogene	D5/D6	1.31992	32.9183
ENSG00000101901	ALG13	ALG13 UDP-N-acetylglucosaminyltransferase subunit	D5/D6	1.68964	10.271
ENSG00000101911	PRPS2	phosphoribosyl pyrophosphate synthetase 2	D5/D6	1.62165	23.0544
ENSG00000101928	MOSPD1	motile sperm domain containing 1	D5/D6	1.23539	14.4335
ENSG00000101935	AMMECR1	AMMECR nuclear protein 1	D5/D6	1.15376	8.85151
ENSG00000101940	WDR13	WD repeat domain 13	D5/D6	0.849337	8.32494
ENSG00000101972	STAG2	stromal antigen 2	D5/D6	1.12618	8.70382
ENSG00000101986	ABCD1	ATP binding cassette subfamily D member 1	D5/D6	0.657263	10.4235
ENSG00000102001	CACNA1F	calcium voltage-gated channel subunit alpha1 F	D5/D6	0.641639	18.1784
ENSG00000102007	PLP2	proteolipid protein 2	D5/D6	1.21784	9.43151
ENSG00000102030	NAA10	N-alpha-acetyltransferase 10, NatA catalytic subunit	D5/D6	1.2563	9.6943
ENSG00000102032	RENBP	renin binding protein	D5/D6	1.44248	10.6075
ENSG00000102034	ELF4	E74 like ETS transcription factor 4	D5/D6	0.75158	9.03039
ENSG00000102038	SMARCA1	SWI/SNF related, matrix associated, actin dependent regulator of chromatin, subfamily a, member 1	D5/D6	0.256735	27.7031
ENSG00000102043	MTMR8	myotubularin related protein 8	D5/D6	0.822145	21.5619
ENSG00000102053	ZC3H12B	zinc finger CCCH-type containing 12B	D5/D6	1.2678	10.6821
ENSG00000102054	RBBP7	RB binding protein 7, chromatin remodeling factor	D5/D6	1.25348	7.74839
ENSG00000102057	KCND1	potassium voltage-gated channel subfamily D member 1	D5/D6	1.26646	17.0368
ENSG00000102081	FMR1	FMRP translational regulator 1	D5/D6	1.09555	10.947
ENSG00000102096	PIM2	Pim-2 proto-oncogene, serine/threonine kinase	D5/D6	0.356314	6.41386
ENSG00000102128	RAB40AL	RAB40A like	D5/D6	1.15011	30.2496
ENSG00000102158	MAGT1	magnesium transporter 1	D5/D6	0.928795	9.78018
ENSG00000102172	SMS	spermine synthase	D5/D6	1.09889	9.15545
ENSG00000102178	UBL4A	ubiquitin like 4A	D5/D6	1.20831	8.34662
ENSG00000102181	CD99L2	CD99 molecule like 2	D5/D6	0.912616	21.8664
ENSG00000102221	JADE3	jade family PHD finger 3	D5/D6	2.29881	29.329
ENSG00000102265	TIMP1	TIMP metallopeptidase inhibitor 1	D5/D6	0.609516	9.56802
ENSG00000102312	PORCN	porcupine O-acyltransferase	D5/D6	0.727188	10.6268
ENSG00000102316	MAGED2	MAGE family member D2	D5/D6	0.78433	8.42177
ENSG00000102317	RBM3	RNA binding motif protein 3	D5/D6	1.18441	7.28281
ENSG00000102349	KLF8	Kruppel like factor 8	D5/D6	1.1518	36.1505
ENSG00000102384	CENPI	centromere protein I	D5/D6	0.68412	17.5118
ENSG00000102390	PBDC1	polysaccharide biosynthesis domain containing 1	D5/D6	1.12035	7.32152
ENSG00000102401	ARMCX3	armadillo repeat containing X-linked 3	D5/D6	1.10553	25.491
ENSG00000102409	BEX4	brain expressed X-linked 4	D5/D6	0.82285	34.8902
ENSG00000102466	FGF14	fibroblast growth factor 14	D5/D6	0.507365	33.1333
ENSG00000102471	NDFIP2	Nedd4 family interacting protein 2	D5/D6	0.841779	15.4012
ENSG00000102524	TNFSF13B	TNF superfamily member 13b	D5/D6	1.09384	15.3672
ENSG00000102531	FNDC3A	fibronectin type III domain containing 3A	D5/D6	0.898792	7.106
ENSG00000102543	CDADC1	cytidine and dCMP deaminase domain containing 1	D5/D6	0.784012	13.0003
ENSG00000102547	CAB39L	calcium binding protein 39 like	D5/D6	0.79076	12.7941
ENSG00000102554	KLF5	Kruppel like factor 5	D5/D6	0.482883	10.885
ENSG00000102572	STK24	serine/threonine kinase 24	D5/D6	0.846296	10.6337
ENSG00000102575	ACP5	acid phosphatase 5, tartrate resistant	D5/D6	1.24767	10.2976
ENSG00000102580	DNAJC3	DnaJ heat shock protein family (Hsp40) member C3	D5/D6	0.775311	7.22124
ENSG00000102595	UGGT2	UDP-glucose glycoprotein glucosyltransferase 2	D5/D6	1.12617	10.9283
ENSG00000102699	PARP4	poly(ADP-ribose) polymerase family member 4	D5/D6	0.9173	7.09632
ENSG00000102738	MRPS31	mitochondrial ribosomal protein S31	D5/D6	0.931704	9.94472
ENSG00000102743	SLC25A15	solute carrier family 25 member 15	D5/D6	1.29332	9.4746
ENSG00000102753	KPNA3	karyopherin subunit alpha 3	D5/D6	1.0863	8.44169
ENSG00000102755	FLT1	fms related receptor tyrosine kinase 1	D5/D6	0.270677	7.00196
ENSG00000102780	DGKH	diacylglycerol kinase eta	D5/D6	0.673324	21.4437
ENSG00000102781	KATNAL1	katanin catalytic subunit A1 like 1	D5/D6	0.706424	9.95953
ENSG00000102786	INTS6	integrator complex subunit 6	D5/D6	0.892868	7.51405
ENSG00000102796	DHRS12	dehydrogenase/reductase 12	D5/D6	1.17843	11.8381
ENSG00000102804	TSC22D1	TSC22 domain family member 1	D5/D6	2.00065	24.2976
ENSG00000102805	CLN5	CLN5 intracellular trafficking protein	D5/D6	0.910653	10.3066
ENSG00000102870	ZNF629	zinc finger protein 629	D5/D6	0.794951	6.79289
ENSG00000102871	TRADD	TNFRSF1A associated via death domain	D5/D6	0.928073	7.50766
ENSG00000102878	HSF4	heat shock transcription factor 4	D5/D6	0.76538	10.9785
ENSG00000102879	CORO1A	coronin 1A	D5/D6	1.12289	7.39392
ENSG00000102882	MAPK3	mitogen-activated protein kinase 3	D5/D6	0.837914	8.82735
ENSG00000102893	PHKB	phosphorylase kinase regulatory subunit beta	D5/D6	0.882521	6.7816
ENSG00000102898	NUTF2	nuclear transport factor 2	D5/D6	1.18927	17.1663
ENSG00000102900	NUP93	nucleoporin 93	D5/D6	1.2584	6.94661
ENSG00000102908	NFAT5	nuclear factor of activated T cells 5	D5/D6	0.998918	18.6577
ENSG00000102910	LONP2	lon peptidase 2, peroxisomal	D5/D6	1.06111	7.82626
ENSG00000102921	N4BP1	NEDD4 binding protein 1	D5/D6	0.801975	6.74358
ENSG00000102931	ARL2BP	ADP ribosylation factor like GTPase 2 binding protein	D5/D6	0.807493	12.4789
ENSG00000102962	CCL22	C-C motif chemokine ligand 22	D5/D6	0.152495	6.53921
ENSG00000102967	DHODH	dihydroorotate dehydrogenase (quinone)	D5/D6	1.14529	9.61934
ENSG00000102981	PARD6A	par-6 family cell polarity regulator alpha	D5/D6	1.20214	16.7217
ENSG00000103021	CCDC113	coiled-coil domain containing 113	D5/D6	1.32419	15.9135
ENSG00000103024	NME3	NME/NM23 nucleoside diphosphate kinase 3	D5/D6	0.784055	11.3328
ENSG00000103034	NDRG4	NDRG family member 4	D5/D6	1.00158	18.7123
ENSG00000103037	SETD6	SET domain containing 6, protein lysine methyltransferase	D5/D6	1.26342	22.7244
ENSG00000103042	SLC38A7	solute carrier family 38 member 7	D5/D6	1.20257	11.7018
ENSG00000103043	VAC14	VAC14 component of PIKFYVE complex	D5/D6	1.12203	8.388
ENSG00000103047	TANGO6	transport and golgi organization 6 homolog	D5/D6	1.32323	8.97142
ENSG00000103067	ESRP2	epithelial splicing regulatory protein 2	D5/D6	1.86066	24.6765
ENSG00000103091	WDR59	WD repeat domain 59	D5/D6	1.06799	7.27246
ENSG00000103126	AXIN1	axin 1	D5/D6	1.23952	14.0799
ENSG00000103152	MPG	N-methylpurine DNA glycosylase	D5/D6	1.25964	7.11305
ENSG00000103187	COTL1	coactosin like F-actin binding protein 1	D5/D6	2.38573	11.3347
ENSG00000103197	TSC2	TSC complex subunit 2	D5/D6	0.918214	7.40839
ENSG00000103202	NME4	NME/NM23 nucleoside diphosphate kinase 4	D5/D6	1.42717	12.3617
ENSG00000103222	ABCC1	ATP binding cassette subfamily C member 1	D5/D6	1.24678	7.02636
ENSG00000103227	LMF1	lipase maturation factor 1	D5/D6	0.874208	11.5867
ENSG00000103245	CIAO3	cytosolic iron-sulfur assembly component 3	D5/D6	1.1061	10.3399
ENSG00000103248	MTHFSD	methenyltetrahydrofolate synthetase domain containing	D5/D6	1.12183	7.62556
ENSG00000103249	CLCN7	chloride voltage-gated channel 7	D5/D6	1.17269	16.4731
ENSG00000103253	HAGHL	hydroxyacylglutathione hydrolase like	D5/D6	1.79915	12.115
ENSG00000103257	SLC7A5	solute carrier family 7 member 5	D5/D6	1.11027	7.37768
ENSG00000103260	METRN	meteorin, glial cell differentiation regulator	D5/D6	1.58963	45.7846
ENSG00000103264	FBXO31	F-box protein 31	D5/D6	1.23055	9.76145
ENSG00000103269	RHBDL1	rhomboid like 1	D5/D6	0.677549	17.2436
ENSG00000103274	NUBP1	nucleotide binding protein 1	D5/D6	0.854682	7.7468
ENSG00000103316	CRYM	crystallin mu	D5/D6	0.285971	29.2333
ENSG00000103319	EEF2K	eukaryotic elongation factor 2 kinase	D5/D6	1.10633	6.89528
ENSG00000103326	CAPN15	calpain 15	D5/D6	1.2637	12.8844
ENSG00000103335	PIEZO1	piezo type mechanosensitive ion channel component 1	D5/D6	1.29418	6.68326
ENSG00000103342	GSPT1	G1 to S phase transition 1	D5/D6	1.39936	12.0129
ENSG00000103356	EARS2	glutamyl-tRNA synthetase 2, mitochondrial	D5/D6	1.22128	10.2515
ENSG00000103365	GGA2	golgi associated, gamma adaptin ear containing, ARF binding protein 2	D5/D6	1.11219	10.2707
ENSG00000103381	CPPED1	calcineurin like phosphoesterase domain containing 1	D5/D6	1.24329	9.54266
ENSG00000103404	USP31	ubiquitin specific peptidase 31	D5/D6	1.78694	16.7373
ENSG00000103415	HMOX2	heme oxygenase 2	D5/D6	1.22312	9.02899
ENSG00000103423	DNAJA3	DnaJ heat shock protein family (Hsp40) member A3	D5/D6	1.31778	12.2014
ENSG00000103429	BFAR	bifunctional apoptosis regulator	D5/D6	1.08873	11.9097
ENSG00000103472	RRN3P2	RRN3 pseudogene 2	D5/D6	1.06783	14.3337
ENSG00000103485	QPRT	quinolinate phosphoribosyltransferase	D5/D6	0.72312	10.9237
ENSG00000103489	XYLT1	xylosyltransferase 1	D5/D6	0.420456	6.86932
ENSG00000103490	PYCARD	PYD and CARD domain containing	D5/D6	0.7767	13.1861
ENSG00000103495	MAZ	MYC associated zinc finger protein	D5/D6	1.39818	27.2728
ENSG00000103496	STX4	syntaxin 4	D5/D6	0.827851	7.68627
ENSG00000103522	IL21R	interleukin 21 receptor	D5/D6	0.937632	7.12044
ENSG00000103528	SYT17	synaptotagmin 17	D5/D6	0.503081	8.88534
ENSG00000103540	CCP110	centriolar coiled-coil protein 110	D5/D6	0.741114	16.8796
ENSG00000103550	KNOP1	lysine rich nucleolar protein 1	D5/D6	1.2906	7.05176
ENSG00000103569	AQP9	aquaporin 9	D5/D6	0.105053	9.37206
ENSG00000103642	LACTB	lactamase beta	D5/D6	0.662747	7.61856
ENSG00000103671	TRIP4	thyroid hormone receptor interactor 4	D5/D6	0.753423	7.92821
ENSG00000103707	MTFMT	mitochondrial methionyl-tRNA formyltransferase	D5/D6	1.19847	10.9066
ENSG00000103852	TTC23	tetratricopeptide repeat domain 23	D5/D6	0.759294	12.6888
ENSG00000103855	CD276	CD276 molecule	D5/D6	1.24196	19.6755
ENSG00000103876	FAH	fumarylacetoacetate hydrolase	D5/D6	1.25248	9.99404
ENSG00000103888	CEMIP	cell migration inducing hyaluronidase 1	D5/D6	0.837125	16.243
ENSG00000103942	HOMER2	homer scaffold protein 2	D5/D6	0.669329	11.9226
ENSG00000103966	EHD4	EH domain containing 4	D5/D6	1.38951	7.25795
ENSG00000103978	TMEM87A	transmembrane protein 87A	D5/D6	0.900389	13.088
ENSG00000103994	ZNF106	zinc finger protein 106	D5/D6	0.80552	8.72112
ENSG00000103995	CEP152	centrosomal protein 152	D5/D6	0.76209	10.02
ENSG00000104055	TGM5	transglutaminase 5	D5/D6	0.464389	19.699
ENSG00000104064	GABPB1	GA binding protein transcription factor subunit beta 1	D5/D6	0.820781	7.82003
ENSG00000104067	TJP1	tight junction protein 1	D5/D6	0.640534	15.4175
ENSG00000104081	BMF	Bcl2 modifying factor	D5/D6	0.916758	6.4841
ENSG00000104093	DMXL2	Dmx like 2	D5/D6	0.685213	9.54172
ENSG00000104112	SCG3	secretogranin III	D5/D6	1.24341	30.1645
ENSG00000104129	DNAJC17	DnaJ heat shock protein family (Hsp40) member C17	D5/D6	1.12685	11.8977
ENSG00000104131	EIF3J	eukaryotic translation initiation factor 3 subunit J	D5/D6	1.15006	21.5762
ENSG00000104140	RHOV	ras homolog family member V	D5/D6	0.618628	8.51293
ENSG00000104147	OIP5	Opa interacting protein 5	D5/D6	0.812165	8.39525
ENSG00000104154	SLC30A4	solute carrier family 30 member 4	D5/D6	0.367771	8.41456
ENSG00000104164	BLOC1S6	biogenesis of lysosomal organelles complex 1 subunit 6	D5/D6	0.851627	18.3456
ENSG00000104177	MYEF2	myelin expression factor 2	D5/D6	0.904802	8.59197
ENSG00000104218	CSPP1	centrosome and spindle pole associated protein 1	D5/D6	1.17192	10.3293
ENSG00000104219	ZDHHC2	zinc finger DHHC-type palmitoyltransferase 2	D5/D6	1.36845	9.26652
ENSG00000104221	BRF2	BRF2 RNA polymerase III transcription initiation factor subunit	D5/D6	0.812659	13.4559
ENSG00000104228	TRIM35	tripartite motif containing 35	D5/D6	1.29501	9.42548
ENSG00000104231	ZFAND1	zinc finger AN1-type containing 1	D5/D6	1.32784	9.41247
ENSG00000104267	CA2	carbonic anhydrase 2	D5/D6	0.391001	12.3636
ENSG00000104299	INTS9	integrator complex subunit 9	D5/D6	1.12623	7.54825
ENSG00000104312	RIPK2	receptor interacting serine/threonine kinase 2	D5/D6	1.09671	8.69545
ENSG00000104320	NBN	nibrin	D5/D6	0.639236	8.60498
ENSG00000104321	TRPA1	transient receptor potential cation channel subfamily A member 1	D5/D6	0.863222	25.9774
ENSG00000104356	POP1	POP1 homolog, ribonuclease P/MRP subunit	D5/D6	0.756126	9.09127
ENSG00000104361	NIPAL2	NIPA like domain containing 2	D5/D6	1.39531	9.44474
ENSG00000104365	IKBKB	inhibitor of nuclear factor kappa B kinase subunit beta	D5/D6	1.09889	7.50168
ENSG00000104368	PLAT	plasminogen activator, tissue type	D5/D6	1.73846	20.8223
ENSG00000104369	JPH1	junctophilin 1	D5/D6	3.12376	51.1739
ENSG00000104375	STK3	serine/threonine kinase 3	D5/D6	0.750599	7.58392
ENSG00000104381	GDAP1	ganglioside induced differentiation associated protein 1	D5/D6	1.56011	15.4364
ENSG00000104388	RAB2A	RAB2A, member RAS oncogene family	D5/D6	1.165	7.38864
ENSG00000104408	EIF3E	eukaryotic translation initiation factor 3 subunit E	D5/D6	1.16773	11.4099
ENSG00000104413	ESRP1	epithelial splicing regulatory protein 1	D5/D6	3.82564	78.209
ENSG00000104427	ZC2HC1A	zinc finger C2HC-type containing 1A	D5/D6	0.880944	8.23938
ENSG00000104450	SPAG1	sperm associated antigen 1	D5/D6	1.39263	7.57764
ENSG00000104472	CHRAC1	chromatin accessibility complex subunit 1	D5/D6	1.50667	20.3834
ENSG00000104490	NCALD	neurocalcin delta	D5/D6	0.266574	11.9462
ENSG00000104517	UBR5	ubiquitin protein ligase E3 component n-recognin 5	D5/D6	0.866939	8.1012
ENSG00000104522	GFUS	GDP-L-fucose synthase	D5/D6	1.16548	11.878
ENSG00000104529	EEF1D	eukaryotic translation elongation factor 1 delta	D5/D6	1.2636	10.3046
ENSG00000104549	SQLE	squalene epoxidase	D5/D6	0.821286	10.7988
ENSG00000104611	SH2D4A	SH2 domain containing 4A	D5/D6	0.200301	23.5928
ENSG00000104613	INTS10	integrator complex subunit 10	D5/D6	1.24924	9.8952
ENSG00000104626	ERI1	exoribonuclease 1	D5/D6	1.02294	21.3886
ENSG00000104635	SLC39A14	solute carrier family 39 member 14	D5/D6	1.25612	9.54961
ENSG00000104643	MTMR9	myotubularin related protein 9	D5/D6	0.79363	8.61898
ENSG00000104671	DCTN6	dynactin subunit 6	D5/D6	0.902658	10.4325
ENSG00000104687	GSR	glutathione-disulfide reductase	D5/D6	1.31078	7.707
ENSG00000104714	ERICH1	glutamate rich 1	D5/D6	1.26092	8.4938
ENSG00000104738	MCM4	minichromosome maintenance complex component 4	D5/D6	1.51963	8.28585
ENSG00000104756	KCTD9	potassium channel tetramerization domain containing 9	D5/D6	0.881131	10.5327
ENSG00000104763	ASAH1	N-acylsphingosine amidohydrolase 1	D5/D6	1.45948	17.2285
ENSG00000104765	BNIP3L	BCL2 interacting protein 3 like	D5/D6	0.75691	12.8136
ENSG00000104774	MAN2B1	mannosidase alpha class 2B member 1	D5/D6	0.850099	7.04222
ENSG00000104783	KCNN4	potassium calcium-activated channel subfamily N member 4	D5/D6	0.731319	7.81765
ENSG00000104804	TULP2	TUB like protein 2	D5/D6	0.693888	14.7466
ENSG00000104805	NUCB1	nucleobindin 1	D5/D6	0.764102	8.54079
ENSG00000104812	GYS1	glycogen synthase 1	D5/D6	0.803988	7.31702
ENSG00000104814	MAP4K1	mitogen-activated protein kinase kinase kinase kinase 1	D5/D6	1.28284	7.92977
ENSG00000104824	HNRNPL	heterogeneous nuclear ribonucleoprotein L	D5/D6	1.1036	8.27668
ENSG00000104835	SARS2	seryl-tRNA synthetase 2, mitochondrial	D5/D6	1.20808	11.992
ENSG00000104856	RELB	RELB proto-oncogene, NF-kB subunit	D5/D6	0.958108	11.7498
ENSG00000104863	LIN7B	lin-7 homolog B, crumbs cell polarity complex component	D5/D6	0.823009	27.0522
ENSG00000104866	PPP1R37	protein phosphatase 1 regulatory subunit 37	D5/D6	0.880952	10.0135
ENSG00000104870	FCGRT	Fc fragment of IgG receptor and transporter	D5/D6	0.715421	13.1172
ENSG00000104880	ARHGEF18	Rho/Rac guanine nucleotide exchange factor 18	D5/D6	0.968582	19.6553
ENSG00000104885	DOT1L	DOT1 like histone lysine methyltransferase	D5/D6	0.781776	7.16994
ENSG00000104897	SF3A2	splicing factor 3a subunit 2	D5/D6	1.15839	8.7406
ENSG00000104899	AMH	anti-Mullerian hormone	D5/D6	1.71688	58.4695
ENSG00000104903	LYL1	LYL1 basic helix-loop-helix family member	D5/D6	1.44216	9.67009
ENSG00000104904	OAZ1	ornithine decarboxylase antizyme 1	D5/D6	0.896997	7.54689
ENSG00000104907	TRMT1	tRNA methyltransferase 1	D5/D6	1.49519	9.89509
ENSG00000104915	STX10	syntaxin 10	D5/D6	1.25275	15.3576
ENSG00000104936	DMPK	DM1 protein kinase	D5/D6	1.06641	10.1101
ENSG00000104946	TBC1D17	TBC1 domain family member 17	D5/D6	1.10704	8.49657
ENSG00000104951	IL4I1	interleukin 4 induced 1	D5/D6	1.22561	7.37625
ENSG00000104953	TLE6	TLE family member 6, subcortical maternal complex member	D5/D6	0.631802	10.7278
ENSG00000104964	TLE5	TLE family member 5, transcriptional modulator	D5/D6	0.94958	8.49708
ENSG00000104970	KIR3DX1	killer cell immunoglobulin like receptor, three Ig domains X1 (pseudogene)	D5/D6	2.14336	39.6546
ENSG00000104972	LILRB1	leukocyte immunoglobulin like receptor B1	D5/D6	0.78335	7.97519
ENSG00000104976	SNAPC2	small nuclear RNA activating complex polypeptide 2	D5/D6	1.11605	16.6478
ENSG00000104980	TIMM44	translocase of inner mitochondrial membrane 44	D5/D6	1.17925	9.90235
ENSG00000104998	IL27RA	interleukin 27 receptor subunit alpha	D5/D6	1.49109	8.1784
ENSG00000105011	ASF1B	anti-silencing function 1B histone chaperone	D5/D6	0.807799	9.26625
ENSG00000105063	PPP6R1	protein phosphatase 6 regulatory subunit 1	D5/D6	1.07412	7.29096
ENSG00000105085	MED26	mediator complex subunit 26	D5/D6	0.793975	21.3654
ENSG00000105127	AKAP8	A-kinase anchoring protein 8	D5/D6	1.18534	7.7882
ENSG00000105135	ILVBL	ilvB acetolactate synthase like	D5/D6	1.25595	8.50613
ENSG00000105173	CCNE1	cyclin E1	D5/D6	1.08909	9.17428
ENSG00000105185	PDCD5	programmed cell death 5	D5/D6	1.10745	8.45446
ENSG00000105186	ANKRD27	ankyrin repeat domain 27	D5/D6	1.10205	7.63685
ENSG00000105193	RPS16	ribosomal protein S16	D5/D6	1.38077	8.00073
ENSG00000105197	TIMM50	translocase of inner mitochondrial membrane 50	D5/D6	1.24935	8.21603
ENSG00000105202	FBL	fibrillarin	D5/D6	1.57951	10.9961
ENSG00000105204	DYRK1B	dual specificity tyrosine phosphorylation regulated kinase 1B	D5/D6	0.907811	10.4485
ENSG00000105221	AKT2	AKT serine/threonine kinase 2	D5/D6	0.930118	7.29696
ENSG00000105223	PLD3	phospholipase D family member 3	D5/D6	0.891411	7.86041
ENSG00000105246	EBI3	Epstein-Barr virus induced 3	D5/D6	0.645191	6.48155
ENSG00000105248	YJU2	YJU2 splicing factor homolog	D5/D6	1.11472	8.14661
ENSG00000105255	FSD1	fibronectin type III and SPRY domain containing 1	D5/D6	0.703645	41.799
ENSG00000105258	POLR2I	RNA polymerase II subunit I	D5/D6	1.15827	14.0199
ENSG00000105287	PRKD2	protein kinase D2	D5/D6	0.911777	7.84514
ENSG00000105321	CCDC9	coiled-coil domain containing 9	D5/D6	0.819748	7.91833
ENSG00000105329	TGFB1	transforming growth factor beta 1	D5/D6	1.01926	8.86217
ENSG00000105339	DENND3	DENN domain containing 3	D5/D6	0.797478	7.1344
ENSG00000105355	PLIN3	perilipin 3	D5/D6	1.50136	14.2021
ENSG00000105364	MRPL4	mitochondrial ribosomal protein L4	D5/D6	1.35754	11.4159
ENSG00000105369	CD79A	CD79a molecule	D5/D6	0.738128	6.79138
ENSG00000105372	RPS19	ribosomal protein S19	D5/D6	1.2239	10.9629
ENSG00000105373	NOP53	NOP53 ribosome biogenesis factor	D5/D6	1.22775	12.2128
ENSG00000105397	TYK2	tyrosine kinase 2	D5/D6	0.789333	7.04694
ENSG00000105401	CDC37	cell division cycle 37, HSP90 cochaperone	D5/D6	1.15616	10.8755
ENSG00000105404	RABAC1	Rab acceptor 1	D5/D6	0.600362	10.8878
ENSG00000105409	ATP1A3	ATPase Na+/K+ transporting subunit alpha 3	D5/D6	2.29143	39.0897
ENSG00000105426	PTPRS	protein tyrosine phosphatase receptor type S	D5/D6	0.847725	11.9418
ENSG00000105438	KDELR1	KDEL endoplasmic reticulum protein retention receptor 1	D5/D6	0.957077	7.64625
ENSG00000105443	CYTH2	cytohesin 2	D5/D6	1.1163	14.2066
ENSG00000105447	GRWD1	glutamate rich WD repeat containing 1	D5/D6	1.21648	7.66476
ENSG00000105483	CARD8	caspase recruitment domain family member 8	D5/D6	0.948357	9.26685
ENSG00000105486	LIG1	DNA ligase 1	D5/D6	0.904999	7.427
ENSG00000105497	ZNF175	zinc finger protein 175	D5/D6	0.88645	8.20546
ENSG00000105499	PLA2G4C	phospholipase A2 group IVC	D5/D6	0.701055	10.875
ENSG00000105514	RAB3D	RAB3D, member RAS oncogene family	D5/D6	0.657561	6.49759
ENSG00000105516	DBP	D-box binding PAR bZIP transcription factor	D5/D6	1.15406	16.0108
ENSG00000105518	TMEM205	transmembrane protein 205	D5/D6	0.819089	9.966
ENSG00000105519	CAPS	calcyphosine	D5/D6	1.15199	10.0716
ENSG00000105520	PLPPR2	phospholipid phosphatase related 2	D5/D6	0.874701	11.5967
ENSG00000105523	FAM83E	family with sequence similarity 83 member E	D5/D6	1.45417	14.3196
ENSG00000105552	BCAT2	branched chain amino acid transaminase 2	D5/D6	1.28622	6.98893
ENSG00000105559	PLEKHA4	pleckstrin homology domain containing A4	D5/D6	0.676582	11.2587
ENSG00000105568	PPP2R1A	protein phosphatase 2 scaffold subunit Aalpha	D5/D6	1.14981	8.39706
ENSG00000105576	TNPO2	transportin 2	D5/D6	1.12951	7.37605
ENSG00000105583	WDR83OS	WD repeat domain 83 opposite strand	D5/D6	1.07363	8.70091
ENSG00000105613	MAST1	microtubule associated serine/threonine kinase 1	D5/D6	1.23056	11.3639
ENSG00000105617	LENG1	leukocyte receptor cluster member 1	D5/D6	0.928379	11.7303
ENSG00000105639	JAK3	Janus kinase 3	D5/D6	0.797619	6.91945
ENSG00000105640	RPL18A	ribosomal protein L18a	D5/D6	1.40241	8.30331
ENSG00000105641	SLC5A5	solute carrier family 5 member 5	D5/D6	1.7247	226.852
ENSG00000105642	KCNN1	potassium calcium-activated channel subfamily N member 1	D5/D6	0.169077	10.8659
ENSG00000105643	ARRDC2	arrestin domain containing 2	D5/D6	1.11674	11.0866
ENSG00000105647	PIK3R2	phosphoinositide-3-kinase regulatory subunit 2	D5/D6	1.24732	56.1466
ENSG00000105655	ISYNA1	inositol-3-phosphate synthase 1	D5/D6	1.69784	15.5103
ENSG00000105656	ELL	elongation factor for RNA polymerase II	D5/D6	0.792329	8.5782
ENSG00000105671	DDX49	DEAD-box helicase 49	D5/D6	1.38995	10.2254
ENSG00000105676	ARMC6	armadillo repeat containing 6	D5/D6	1.89328	15.3269
ENSG00000105677	TMEM147	transmembrane protein 147	D5/D6	1.22211	8.30683
ENSG00000105699	LSR	lipolysis stimulated lipoprotein receptor	D5/D6	1.57176	14.3561
ENSG00000105708	ZNF14	zinc finger protein 14	D5/D6	0.889731	12.2561
ENSG00000105717	PBX4	PBX homeobox 4	D5/D6	0.578747	14.4864
ENSG00000105722	ERF	ETS2 repressor factor	D5/D6	1.55401	10.3138
ENSG00000105726	ATP13A1	ATPase 13A1	D5/D6	1.27336	9.91873
ENSG00000105755	ETHE1	ETHE1 persulfide dioxygenase	D5/D6	1.32099	9.73802
ENSG00000105771	SMG9	SMG9 nonsense mediated mRNA decay factor	D5/D6	0.820925	7.53107
ENSG00000105792	CFAP69	cilia and flagella associated protein 69	D5/D6	0.551815	28.7884
ENSG00000105793	GTPBP10	GTP binding protein 10	D5/D6	1.23792	22.7029
ENSG00000105808	RASA4	RAS p21 protein activator 4	D5/D6	1.60528	9.68334
ENSG00000105810	CDK6	cyclin dependent kinase 6	D5/D6	0.612564	7.12501
ENSG00000105819	PMPCB	peptidase, mitochondrial processing subunit beta	D5/D6	1.09909	9.36862
ENSG00000105821	DNAJC2	DnaJ heat shock protein family (Hsp40) member C2	D5/D6	1.32135	8.15526
ENSG00000105825	TFPI2	tissue factor pathway inhibitor 2	D5/D6	2.21523	27.5511
ENSG00000105829	BET1	Bet1 golgi vesicular membrane trafficking protein	D5/D6	0.864456	8.32264
ENSG00000105835	NAMPT	nicotinamide phosphoribosyltransferase	D5/D6	1.06784	8.50384
ENSG00000105849	POLR1F	RNA polymerase I subunit F	D5/D6	1.06322	7.15787
ENSG00000105851	PIK3CG	phosphatidylinositol-4,5-bisphosphate 3-kinase catalytic subunit gamma	D5/D6	0.288723	10.1441
ENSG00000105854	PON2	paraoxonase 2	D5/D6	0.708412	12.1058
ENSG00000105855	ITGB8	integrin subunit beta 8	D5/D6	0.234556	16.4365
ENSG00000105865	DUS4L	dihydrouridine synthase 4 like	D5/D6	1.15811	10.6683
ENSG00000105866	SP4	Sp4 transcription factor	D5/D6	1.58659	9.44601
ENSG00000105875	WDR91	WD repeat domain 91	D5/D6	0.692828	7.39544
ENSG00000105877	DNAH11	dynein axonemal heavy chain 11	D5/D6	1.95919	21.1291
ENSG00000105928	GSDME	gasdermin E	D5/D6	1.34603	10.7637
ENSG00000105939	ZC3HAV1	zinc finger CCCH-type containing, antiviral 1	D5/D6	0.874181	6.70126
ENSG00000105953	OGDH	oxoglutarate dehydrogenase	D5/D6	1.1019	7.42382
ENSG00000105963	ADAP1	ArfGAP with dual PH domains 1	D5/D6	0.508052	11.3913
ENSG00000105967	TFEC	transcription factor EC	D5/D6	11.2271	110.713
ENSG00000105968	H2AZ2	H2A.Z variant histone 2	D5/D6	0.893648	6.74337
ENSG00000105974	CAV1	caveolin 1	D5/D6	0.491501	10.0255
ENSG00000105976	MET	MET proto-oncogene, receptor tyrosine kinase	D5/D6	2.85653	110.078
ENSG00000105983	LMBR1	limb development membrane protein 1	D5/D6	1.03517	14.0432
ENSG00000105993	DNAJB6	DnaJ heat shock protein family (Hsp40) member B6	D5/D6	0.893946	8.79726
ENSG00000106003	LFNG	LFNG O-fucosylpeptide 3-beta-N-acetylglucosaminyltransferase	D5/D6	0.582714	18.8006
ENSG00000106009	BRAT1	BRCA1 associated ATM activator 1	D5/D6	1.20068	10.2304
ENSG00000106025	TSPAN12	tetraspanin 12	D5/D6	0.716538	9.87197
ENSG00000106028	SSBP1	single stranded DNA binding protein 1	D5/D6	1.17326	8.28107
ENSG00000106034	CPED1	cadherin like and PC-esterase domain containing 1	D5/D6	0.547478	15.4622
ENSG00000106049	HIBADH	3-hydroxyisobutyrate dehydrogenase	D5/D6	1.09091	12.8244
ENSG00000106052	TAX1BP1	Tax1 binding protein 1	D5/D6	0.82172	8.07139
ENSG00000106080	FKBP14	FKBP prolyl isomerase 14	D5/D6	0.697769	14.5852
ENSG00000106086	PLEKHA8	pleckstrin homology domain containing A8	D5/D6	0.850688	8.14865
ENSG00000106089	STX1A	syntaxin 1A	D5/D6	1.28704	11.125
ENSG00000106100	NOD1	nucleotide binding oligomerization domain containing 1	D5/D6	0.815207	9.93618
ENSG00000106105	GARS1	glycyl-tRNA synthetase 1	D5/D6	1.08483	6.93455
ENSG00000106133	NSUN5P2	NSUN5 pseudogene 2	D5/D6	1.39522	9.41708
ENSG00000106144	CASP2	caspase 2	D5/D6	1.1669	22.462
ENSG00000106153	CHCHD2	coiled-coil-helix-coiled-coil-helix domain containing 2	D5/D6	1.10496	9.84893
ENSG00000106211	HSPB1	heat shock protein family B (small) member 1	D5/D6	0.323699	9.3135
ENSG00000106246	PTCD1	pentatricopeptide repeat domain 1	D5/D6	1.1186	6.55197
ENSG00000106263	EIF3B	eukaryotic translation initiation factor 3 subunit B	D5/D6	1.31093	6.6304
ENSG00000106266	SNX8	sorting nexin 8	D5/D6	1.47905	9.22253
ENSG00000106290	TAF6	TATA-box binding protein associated factor 6	D5/D6	0.908495	7.45757
ENSG00000106299	WASL	WASP like actin nucleation promoting factor	D5/D6	1.14638	9.93843
ENSG00000106302	HYAL4	hyaluronidase 4	D5/D6	1.13555	12.4463
ENSG00000106305	AIMP2	aminoacyl tRNA synthetase complex interacting multifunctional protein 2	D5/D6	1.41279	8.17564
ENSG00000106327	TFR2	transferrin receptor 2	D5/D6	2.0087	18.8955
ENSG00000106344	RBM28	RNA binding motif protein 28	D5/D6	1.16691	6.53491
ENSG00000106348	IMPDH1	inosine monophosphate dehydrogenase 1	D5/D6	1.37784	9.47875
ENSG00000106355	LSM5	LSM5 homolog, U6 small nuclear RNA and mRNA degradation associated	D5/D6	1.12901	8.8977
ENSG00000106366	SERPINE1	serpin family E member 1	D5/D6	0.386972	15.8717
ENSG00000106367	AP1S1	adaptor related protein complex 1 subunit sigma 1	D5/D6	1.31309	11.2486
ENSG00000106392	C1GALT1	core 1 synthase, glycoprotein-N-acetylgalactosamine 3-beta-galactosyltransferase 1	D5/D6	0.709513	9.43593
ENSG00000106397	PLOD3	procollagen-lysine,2-oxoglutarate 5-dioxygenase 3	D5/D6	1.14762	7.64988
ENSG00000106399	RPA3	replication protein A3	D5/D6	1.07185	8.95271
ENSG00000106400	ZNHIT1	zinc finger HIT-type containing 1	D5/D6	1.28481	11.0075
ENSG00000106404	CLDN15	claudin 15	D5/D6	1.20519	13.0529
ENSG00000106415	GLCCI1	glucocorticoid induced 1	D5/D6	1.06694	19.7426
ENSG00000106443	PHF14	PHD finger protein 14	D5/D6	1.17019	10.5076
ENSG00000106462	EZH2	enhancer of zeste 2 polycomb repressive complex 2 subunit	D5/D6	1.2087	6.93992
ENSG00000106477	CEP41	centrosomal protein 41	D5/D6	1.17249	12.7584
ENSG00000106484	MEST	mesoderm specific transcript	D5/D6	1.8742	16.1139
ENSG00000106526	ACTR3C	actin related protein 3C	D5/D6	0.903518	20.1244
ENSG00000106546	AHR	aryl hydrocarbon receptor	D5/D6	0.329049	11.4933
ENSG00000106554	CHCHD3	coiled-coil-helix-coiled-coil-helix domain containing 3	D5/D6	1.14325	7.30501
ENSG00000106560	GIMAP2	GTPase, IMAP family member 2	D5/D6	1.41069	13.0626
ENSG00000106588	PSMA2	proteasome 20S subunit alpha 2	D5/D6	0.921297	11.3522
ENSG00000106591	MRPL32	mitochondrial ribosomal protein L32	D5/D6	0.908594	9.10082
ENSG00000106605	BLVRA	biliverdin reductase A	D5/D6	0.820531	8.20704
ENSG00000106608	URGCP	upregulator of cell proliferation	D5/D6	1.19388	14.3062
ENSG00000106610	STAG3L4	stromal antigen 3-like 4 (pseudogene)	D5/D6	1.32564	8.64339
ENSG00000106615	RHEB	Ras homolog, mTORC1 binding	D5/D6	1.1027	11.0264
ENSG00000106617	PRKAG2	protein kinase AMP-activated non-catalytic subunit gamma 2	D5/D6	1.34431	9.51049
ENSG00000106624	AEBP1	AE binding protein 1	D5/D6	0.657916	9.474
ENSG00000106628	POLD2	DNA polymerase delta 2, accessory subunit	D5/D6	1.26427	9.80957
ENSG00000106636	YKT6	YKT6 v-SNARE homolog	D5/D6	0.846321	9.90508
ENSG00000106638	TBL2	transducin beta like 2	D5/D6	1.03436	9.79822
ENSG00000106665	CLIP2	CAP-Gly domain containing linker protein 2	D5/D6	0.955758	7.29563
ENSG00000106682	EIF4H	eukaryotic translation initiation factor 4H	D5/D6	0.934647	6.65101
ENSG00000106683	LIMK1	LIM domain kinase 1	D5/D6	0.791302	10.0727
ENSG00000106686	SPATA6L	spermatogenesis associated 6 like	D5/D6	0.605786	12.6629
ENSG00000106688	SLC1A1	solute carrier family 1 member 1	D5/D6	0.408488	7.04387
ENSG00000106689	LHX2	LIM homeobox 2	D5/D6	2.79211	39.2215
ENSG00000106701	FSD1L	fibronectin type III and SPRY domain containing 1 like	D5/D6	0.593151	12.0288
ENSG00000106733	NMRK1	nicotinamide riboside kinase 1	D5/D6	0.618535	8.84508
ENSG00000106771	TMEM245	transmembrane protein 245	D5/D6	1.11741	7.50356
ENSG00000106772	PRUNE2	prune homolog 2 with BCH domain	D5/D6	1.54223	23.7277
ENSG00000106785	TRIM14	tripartite motif containing 14	D5/D6	1.40904	8.77369
ENSG00000106789	CORO2A	coronin 2A	D5/D6	11.6659	73.086
ENSG00000106803	SEC61B	SEC61 translocon subunit beta	D5/D6	0.733955	8.38352
ENSG00000106804	C5	complement C5	D5/D6	1.32073	19.3799
ENSG00000106853	PTGR1	prostaglandin reductase 1	D5/D6	0.715908	9.1254
ENSG00000106948	AKNA	AT-hook transcription factor	D5/D6	0.871663	7.26976
ENSG00000106952	TNFSF8	TNF superfamily member 8	D5/D6	0.0552712	19.6382
ENSG00000106991	ENG	endoglin	D5/D6	1.39291	8.18868
ENSG00000107014	RLN2	relaxin 2	D5/D6	0.668337	13.4309
ENSG00000107020	PLGRKT	plasminogen receptor with a C-terminal lysine	D5/D6	0.864023	6.83251
ENSG00000107077	KDM4C	lysine demethylase 4C	D5/D6	0.869057	7.31833
ENSG00000107099	DOCK8	dedicator of cytokinesis 8	D5/D6	1.13447	7.34745
ENSG00000107104	KANK1	KN motif and ankyrin repeat domains 1	D5/D6	1.30248	27.758
ENSG00000107130	NCS1	neuronal calcium sensor 1	D5/D6	1.39229	55.4049
ENSG00000107140	TESK1	testis associated actin remodelling kinase 1	D5/D6	1.24408	9.23044
ENSG00000107164	FUBP3	far upstream element binding protein 3	D5/D6	1.11621	7.47551
ENSG00000107175	CREB3	cAMP responsive element binding protein 3	D5/D6	0.804309	7.97494
ENSG00000107185	RGP1	RGP1 homolog, RAB6A GEF complex partner 1	D5/D6	0.935687	7.2151
ENSG00000107223	EDF1	endothelial differentiation related factor 1	D5/D6	0.834226	8.00825
ENSG00000107242	PIP5K1B	phosphatidylinositol-4-phosphate 5-kinase type 1 beta	D5/D6	0.582841	7.36465
ENSG00000107249	GLIS3	GLIS family zinc finger 3	D5/D6	0.253682	13.8406
ENSG00000107262	BAG1	BAG cochaperone 1	D5/D6	1.31695	13.6132
ENSG00000107263	RAPGEF1	Rap guanine nucleotide exchange factor 1	D5/D6	0.900068	9.54519
ENSG00000107281	NPDC1	neural proliferation, differentiation and control 1	D5/D6	11.7745	108.028
ENSG00000107331	ABCA2	ATP binding cassette subfamily A member 2	D5/D6	1.44098	15.1139
ENSG00000107338	SHB	SH2 domain containing adaptor protein B	D5/D6	0.496103	11.7426
ENSG00000107371	EXOSC3	exosome component 3	D5/D6	1.08025	10.4938
ENSG00000107372	ZFAND5	zinc finger AN1-type containing 5	D5/D6	1.28646	8.25978
ENSG00000107404	DVL1	dishevelled segment polarity protein 1	D5/D6	1.37844	18.3071
ENSG00000107438	PDLIM1	PDZ and LIM domain 1	D5/D6	0.888032	7.21508
ENSG00000107485	GATA3	GATA binding protein 3	D5/D6	0.259838	13.9446
ENSG00000107521	HPS1	HPS1 biogenesis of lysosomal organelles complex 3 subunit 1	D5/D6	1.2497	8.02523
ENSG00000107551	RASSF4	Ras association domain family member 4	D5/D6	0.341676	14.7433
ENSG00000107554	DNMBP	dynamin binding protein	D5/D6	1.37317	8.26344
ENSG00000107562	CXCL12	C-X-C motif chemokine ligand 12	D5/D6	0.560378	47.0296
ENSG00000107566	ERLIN1	ER lipid raft associated 1	D5/D6	1.12724	7.61495
ENSG00000107581	EIF3A	eukaryotic translation initiation factor 3 subunit A	D5/D6	1.26462	7.23061
ENSG00000107614	TRDMT1	tRNA aspartic acid methyltransferase 1	D5/D6	1.30106	17.1313
ENSG00000107625	DDX50	DExD-box helicase 50	D5/D6	1.2672	7.96223
ENSG00000107669	ATE1	arginyltransferase 1	D5/D6	1.30807	8.92443
ENSG00000107672	NSMCE4A	NSE4 homolog A, SMC5-SMC6 complex component	D5/D6	1.20698	12.2198
ENSG00000107679	PLEKHA1	pleckstrin homology domain containing A1	D5/D6	0.569455	11.3136
ENSG00000107719	PALD1	phosphatase domain containing paladin 1	D5/D6	4.12633	28.2434
ENSG00000107736	CDH23	cadherin related 23	D5/D6	1.23909	15.8541
ENSG00000107738	VSIR	V-set immunoregulatory receptor	D5/D6	0.660034	7.47466
ENSG00000107742	SPOCK2	SPARC (osteonectin), cwcv and kazal like domains proteoglycan 2	D5/D6	1.36506	20.7415
ENSG00000107758	PPP3CB	protein phosphatase 3 catalytic subunit beta	D5/D6	0.940992	10.7559
ENSG00000107779	BMPR1A	bone morphogenetic protein receptor type 1A	D5/D6	0.886351	6.92662
ENSG00000107789	MINPP1	multiple inositol-polyphosphate phosphatase 1	D5/D6	0.859814	8.24734
ENSG00000107815	TWNK	twinkle mtDNA helicase	D5/D6	1.57945	34.1689
ENSG00000107816	LZTS2	leucine zipper tumor suppressor 2	D5/D6	1.37442	9.55445
ENSG00000107821	KAZALD1	Kazal type serine peptidase inhibitor domain 1	D5/D6	0.640261	22.1625
ENSG00000107833	NPM3	nucleophosmin/nucleoplasmin 3	D5/D6	1.79023	13.9168
ENSG00000107854	TNKS2	tankyrase 2	D5/D6	1.03217	8.03038
ENSG00000107862	GBF1	golgi brefeldin A resistant guanine nucleotide exchange factor 1	D5/D6	0.835587	7.23758
ENSG00000107864	CPEB3	cytoplasmic polyadenylation element binding protein 3	D5/D6	0.546801	8.74181
ENSG00000107890	ANKRD26	ankyrin repeat domain 26	D5/D6	1.16235	14.1998
ENSG00000107902	LHPP	phospholysine phosphohistidine inorganic pyrophosphate phosphatase	D5/D6	0.697392	20.5432
ENSG00000107929	LARP4B	La ribonucleoprotein 4B	D5/D6	1.04669	7.37907
ENSG00000107937	GTPBP4	GTP binding protein 4	D5/D6	1.28131	6.61661
ENSG00000107949	BCCIP	BRCA2 and CDKN1A interacting protein	D5/D6	1.1985	8.09022
ENSG00000107951	MTPAP	mitochondrial poly(A) polymerase	D5/D6	1.35619	8.74202
ENSG00000107957	SH3PXD2A	SH3 and PX domains 2A	D5/D6	1.12571	42.3781
ENSG00000107959	PITRM1	pitrilysin metallopeptidase 1	D5/D6	0.949416	7.31775
ENSG00000107960	STN1	STN1 subunit of CST complex	D5/D6	1.14897	9.87502
ENSG00000107968	MAP3K8	mitogen-activated protein kinase kinase kinase 8	D5/D6	1.07858	7.769
ENSG00000108010	GLRX3	glutaredoxin 3	D5/D6	1.465	9.97508
ENSG00000108021	TASOR2	transcription activation suppressor family member 2	D5/D6	1.14341	8.02827
ENSG00000108039	XPNPEP1	X-prolyl aminopeptidase 1	D5/D6	0.89935	7.27822
ENSG00000108055	SMC3	structural maintenance of chromosomes 3	D5/D6	1.16298	9.05506
ENSG00000108064	TFAM	transcription factor A, mitochondrial	D5/D6	1.19033	8.95351
ENSG00000108100	CCNY	cyclin Y	D5/D6	1.20753	6.38993
ENSG00000108107	RPL28	ribosomal protein L28	D5/D6	1.25605	16.6603
ENSG00000108175	ZMIZ1	zinc finger MIZ-type containing 1	D5/D6	1.73641	17.893
ENSG00000108179	PPIF	peptidylprolyl isomerase F	D5/D6	1.24838	8.92054
ENSG00000108256	NUFIP2	nuclear FMR1 interacting protein 2	D5/D6	1.14101	9.14342
ENSG00000108262	GIT1	GIT ArfGAP 1	D5/D6	1.62009	13.4015
ENSG00000108298	RPL19	ribosomal protein L19	D5/D6	1.32811	8.2832
ENSG00000108306	FBXL20	F-box and leucine rich repeat protein 20	D5/D6	1.16693	8.22433
ENSG00000108309	RUNDC3A	RUN domain containing 3A	D5/D6	1.60086	22.557
ENSG00000108312	UBTF	upstream binding transcription factor	D5/D6	1.15381	7.68732
ENSG00000108352	RAPGEFL1	Rap guanine nucleotide exchange factor like 1	D5/D6	0.810565	21.9804
ENSG00000108375	RNF43	ring finger protein 43	D5/D6	0.816854	11.4415
ENSG00000108379	WNT3	Wnt family member 3	D5/D6	3.2518	38.2787
ENSG00000108381	ASPA	aspartoacylase	D5/D6	0.107049	16.8739
ENSG00000108387	SEPTIN4	septin 4	D5/D6	1.02824	53.6844
ENSG00000108389	MTMR4	myotubularin related protein 4	D5/D6	0.752337	6.76037
ENSG00000108395	TRIM37	tripartite motif containing 37	D5/D6	1.16291	8.63914
ENSG00000108405	P2RX1	purinergic receptor P2X 1	D5/D6	0.304337	7.5038
ENSG00000108424	KPNB1	karyopherin subunit beta 1	D5/D6	1.16697	6.41692
ENSG00000108433	GOSR2	golgi SNAP receptor complex member 2	D5/D6	0.915646	11.9833
ENSG00000108439	PNPO	pyridoxamine 5'-phosphate oxidase	D5/D6	1.4901	16.7164
ENSG00000108506	INTS2	integrator complex subunit 2	D5/D6	1.07033	9.28647
ENSG00000108510	MED13	mediator complex subunit 13	D5/D6	0.887778	8.54496
ENSG00000108515	ENO3	enolase 3	D5/D6	1.16931	7.66434
ENSG00000108518	PFN1	profilin 1	D5/D6	0.955636	9.46588
ENSG00000108556	CHRNE	cholinergic receptor nicotinic epsilon subunit	D5/D6	2.09382	36.5301
ENSG00000108557	RAI1	retinoic acid induced 1	D5/D6	1.20937	12.9883
ENSG00000108559	NUP88	nucleoporin 88	D5/D6	1.49553	6.4529
ENSG00000108561	C1QBP	complement C1q binding protein	D5/D6	1.61671	20.0406
ENSG00000108576	SLC6A4	solute carrier family 6 member 4	D5/D6	0.562423	16.5675
ENSG00000108578	BLMH	bleomycin hydrolase	D5/D6	1.15094	9.64356
ENSG00000108582	CPD	carboxypeptidase D	D5/D6	1.32532	13.4626
ENSG00000108587	GOSR1	golgi SNAP receptor complex member 1	D5/D6	0.871477	6.27578
ENSG00000108592	FTSJ3	FtsJ RNA 2'-O-methyltransferase 3	D5/D6	1.2572	7.34471
ENSG00000108622	ICAM2	intercellular adhesion molecule 2	D5/D6	1.31541	12.7661
ENSG00000108639	SYNGR2	synaptogyrin 2	D5/D6	0.893219	26.2951
ENSG00000108651	UTP6	UTP6 small subunit processome component	D5/D6	1.24534	7.97223
ENSG00000108654	DDX5	DEAD-box helicase 5	D5/D6	1.06228	7.22784
ENSG00000108679	LGALS3BP	galectin 3 binding protein	D5/D6	0.348545	13.4182
ENSG00000108771	DHX58	DExH-box helicase 58	D5/D6	0.913684	7.14919
ENSG00000108773	KAT2A	lysine acetyltransferase 2A	D5/D6	1.25124	8.6369
ENSG00000108774	RAB5C	RAB5C, member RAS oncogene family	D5/D6	0.86907	14.5472
ENSG00000108784	NAGLU	N-acetyl-alpha-glucosaminidase	D5/D6	1.11512	9.25687
ENSG00000108788	MLX	MAX dimerization protein MLX	D5/D6	1.15667	13.6862
ENSG00000108797	CNTNAP1	contactin associated protein 1	D5/D6	0.72934	7.26083
ENSG00000108798	ABI3	ABI family member 3	D5/D6	1.40501	14.0388
ENSG00000108799	EZH1	enhancer of zeste 1 polycomb repressive complex 2 subunit	D5/D6	1.14288	7.25727
ENSG00000108813	DLX4	distal-less homeobox 4	D5/D6	2.37414	80.2105
ENSG00000108819	PPP1R9B	protein phosphatase 1 regulatory subunit 9B	D5/D6	0.641484	6.37158
ENSG00000108821	COL1A1	collagen type I alpha 1 chain	D5/D6	0.416249	36.0391
ENSG00000108828	VAT1	vesicle amine transport 1	D5/D6	1.56821	12.6328
ENSG00000108840	HDAC5	histone deacetylase 5	D5/D6	1.27368	7.61656
ENSG00000108848	LUC7L3	LUC7 like 3 pre-mRNA splicing factor	D5/D6	1.19389	10.1862
ENSG00000108852	MPP2	membrane palmitoylated protein 2	D5/D6	0.460748	35.1672
ENSG00000108883	EFTUD2	elongation factor Tu GTP binding domain containing 2	D5/D6	1.1643	8.13897
ENSG00000108960	MMD	monocyte to macrophage differentiation associated	D5/D6	0.689447	8.73326
ENSG00000108963	DPH1	diphthamide biosynthesis 1	D5/D6	1.2116	9.22922
ENSG00000108984	MAP2K6	mitogen-activated protein kinase kinase 6	D5/D6	0.410532	10.4607
ENSG00000109016	DHRS7B	dehydrogenase/reductase 7B	D5/D6	0.777872	8.31563
ENSG00000109046	WSB1	WD repeat and SOCS box containing 1	D5/D6	0.826438	8.70627
ENSG00000109065	NAT9	N-acetyltransferase 9 (putative)	D5/D6	1.2483	9.59764
ENSG00000109084	TMEM97	transmembrane protein 97	D5/D6	1.31078	34.1568
ENSG00000109103	UNC119	unc-119 lipid binding chaperone	D5/D6	0.650019	11.2994
ENSG00000109107	ALDOC	aldolase, fructose-bisphosphate C	D5/D6	0.425606	7.4893
ENSG00000109111	SUPT6H	SPT6 homolog, histone chaperone and transcription elongation factor	D5/D6	1.07074	6.51209
ENSG00000109133	TMEM33	transmembrane protein 33	D5/D6	1.26526	40.0556
ENSG00000109163	GNRHR	gonadotropin releasing hormone receptor	D5/D6	0.832824	14.9371
ENSG00000109171	SLAIN2	SLAIN motif family member 2	D5/D6	0.919808	8.28721
ENSG00000109180	OCIAD1	OCIA domain containing 1	D5/D6	1.11663	9.38949
ENSG00000109184	DCUN1D4	defective in cullin neddylation 1 domain containing 4	D5/D6	1.09539	8.03917
ENSG00000109189	USP46	ubiquitin specific peptidase 46	D5/D6	0.866941	8.93283
ENSG00000109265	CRACD	capping protein inhibiting regulator of actin dynamics	D5/D6	1.79113	25.5791
ENSG00000109320	NFKB1	nuclear factor kappa B subunit 1	D5/D6	1.10777	7.40307
ENSG00000109332	UBE2D3	ubiquitin conjugating enzyme E2 D3	D5/D6	1.04365	8.35079
ENSG00000109381	ELF2	E74 like ETS transcription factor 2	D5/D6	0.914828	9.06292
ENSG00000109436	TBC1D9	TBC1 domain family member 9	D5/D6	0.89624	9.27748
ENSG00000109445	ZNF330	zinc finger protein 330	D5/D6	1.22132	7.37987
ENSG00000109452	INPP4B	inositol polyphosphate-4-phosphatase type II B	D5/D6	0.393666	8.14989
ENSG00000109458	GAB1	GRB2 associated binding protein 1	D5/D6	0.674395	7.98754
ENSG00000109466	KLHL2	kelch like family member 2	D5/D6	0.784144	7.64671
ENSG00000109475	RPL34	ribosomal protein L34	D5/D6	1.33492	11.1247
ENSG00000109501	WFS1	wolframin ER transmembrane glycoprotein	D5/D6	0.609401	19.1012
ENSG00000109519	GRPEL1	GrpE like 1, mitochondrial	D5/D6	1.20035	10.3799
ENSG00000109534	GAR1	GAR1 ribonucleoprotein	D5/D6	1.37258	8.24854
ENSG00000109606	DHX15	DEAH-box helicase 15	D5/D6	1.14281	7.5771
ENSG00000109618	SEPSECS	Sep (O-phosphoserine) tRNA:Sec (selenocysteine) tRNA synthase	D5/D6	1.10415	17.9183
ENSG00000109670	FBXW7	F-box and WD repeat domain containing 7	D5/D6	0.619561	7.69875
ENSG00000109684	CLNK	cytokine dependent hematopoietic cell linker	D5/D6	0.625309	8.43598
ENSG00000109685	NSD2	nuclear receptor binding SET domain protein 2	D5/D6	1.35968	11.8455
ENSG00000109689	STIM2	stromal interaction molecule 2	D5/D6	1.18372	10.6635
ENSG00000109756	RAPGEF2	Rap guanine nucleotide exchange factor 2	D5/D6	0.810523	7.54589
ENSG00000109762	SNX25	sorting nexin 25	D5/D6	1.30794	7.28787
ENSG00000109771	LRP2BP	LRP2 binding protein	D5/D6	1.20156	21.4619
ENSG00000109787	KLF3	Kruppel like factor 3	D5/D6	0.520527	6.87684
ENSG00000109794	FAM149A	family with sequence similarity 149 member A	D5/D6	0.313213	18.5073
ENSG00000109805	NCAPG	non-SMC condensin I complex subunit G	D5/D6	0.669123	15.3553
ENSG00000109814	UGDH	UDP-glucose 6-dehydrogenase	D5/D6	1.14286	8.5801
ENSG00000109854	HTATIP2	HIV-1 Tat interactive protein 2	D5/D6	0.809374	7.30974
ENSG00000109861	CTSC	cathepsin C	D5/D6	1.26811	9.37069
ENSG00000109881	CCDC34	coiled-coil domain containing 34	D5/D6	0.824609	16.5126
ENSG00000109911	ELP4	elongator acetyltransferase complex subunit 4	D5/D6	0.915106	9.1654
ENSG00000109917	ZPR1	ZPR1 zinc finger	D5/D6	1.21029	9.13799
ENSG00000109919	MTCH2	mitochondrial carrier 2	D5/D6	1.18155	8.47603
ENSG00000109920	FNBP4	formin binding protein 4	D5/D6	1.09463	6.20842
ENSG00000109927	TECTA	tectorin alpha	D5/D6	0.845712	18.4415
ENSG00000109944	JHY	junctional cadherin complex regulator	D5/D6	4.25326	49.1017
ENSG00000109971	HSPA8	heat shock protein family A (Hsp70) member 8	D5/D6	1.26018	11.4657
ENSG00000110002	VWA5A	von Willebrand factor A domain containing 5A	D5/D6	0.131559	11.3708
ENSG00000110011	DNAJC4	DnaJ heat shock protein family (Hsp40) member C4	D5/D6	0.901786	10.9286
ENSG00000110025	SNX15	sorting nexin 15	D5/D6	0.773729	11.4654
ENSG00000110031	LPXN	leupaxin	D5/D6	0.660857	8.8999
ENSG00000110042	DTX4	deltex E3 ubiquitin ligase 4	D5/D6	2.30588	15.3786
ENSG00000110046	ATG2A	autophagy related 2A	D5/D6	1.18081	8.89553
ENSG00000110047	EHD1	EH domain containing 1	D5/D6	0.683196	10.3843
ENSG00000110057	UNC93B1	unc-93 homolog B1, TLR signaling regulator	D5/D6	1.28164	10.6927
ENSG00000110074	FOXRED1	FAD dependent oxidoreductase domain containing 1	D5/D6	1.10753	10.9514
ENSG00000110075	PPP6R3	protein phosphatase 6 regulatory subunit 3	D5/D6	1.12204	8.11409
ENSG00000110080	ST3GAL4	ST3 beta-galactoside alpha-2,3-sialyltransferase 4	D5/D6	1.39929	15.1083
ENSG00000110090	CPT1A	carnitine palmitoyltransferase 1A	D5/D6	1.48268	6.62801
ENSG00000110092	CCND1	cyclin D1	D5/D6	0.365258	8.06475
ENSG00000110104	CCDC86	coiled-coil domain containing 86	D5/D6	1.53289	7.71087
ENSG00000110107	PRPF19	pre-mRNA processing factor 19	D5/D6	1.25539	7.69479
ENSG00000110108	TMEM109	transmembrane protein 109	D5/D6	1.09885	15.6119
ENSG00000110171	TRIM3	tripartite motif containing 3	D5/D6	0.841977	12.6616
ENSG00000110172	CHORDC1	cysteine and histidine rich domain containing 1	D5/D6	0.755463	9.23983
ENSG00000110237	ARHGEF17	Rho guanine nucleotide exchange factor 17	D5/D6	1.22095	7.87509
ENSG00000110315	RNF141	ring finger protein 141	D5/D6	0.905058	8.22501
ENSG00000110321	EIF4G2	eukaryotic translation initiation factor 4 gamma 2	D5/D6	0.913377	7.58827
ENSG00000110324	IL10RA	interleukin 10 receptor subunit alpha	D5/D6	0.574544	11.7656
ENSG00000110330	BIRC2	baculoviral IAP repeat containing 2	D5/D6	0.767961	12.2781
ENSG00000110367	DDX6	DEAD-box helicase 6	D5/D6	0.819231	10.1733
ENSG00000110400	NECTIN1	nectin cell adhesion molecule 1	D5/D6	1.13156	7.46925
ENSG00000110427	KIAA1549L	KIAA1549 like	D5/D6	2.46496	12.7801
ENSG00000110448	CD5	CD5 molecule	D5/D6	0.661651	19.8204
ENSG00000110492	MDK	midkine	D5/D6	2.22333	29.1955
ENSG00000110497	AMBRA1	autophagy and beclin 1 regulator 1	D5/D6	0.933894	7.87354
ENSG00000110583	NAA40	N-alpha-acetyltransferase 40, NatD catalytic subunit	D5/D6	1.19565	17.6004
ENSG00000110651	CD81	CD81 molecule	D5/D6	1.08635	10.6781
ENSG00000110660	SLC35F2	solute carrier family 35 member F2	D5/D6	1.09735	6.61752
ENSG00000110665	C11orf21	chromosome 11 open reading frame 21	D5/D6	1.09162	10.1335
ENSG00000110697	PITPNM1	phosphatidylinositol transfer protein membrane associated 1	D5/D6	1.18848	7.9512
ENSG00000110700	RPS13	ribosomal protein S13	D5/D6	1.315	10.0554
ENSG00000110711	AIP	aryl hydrocarbon receptor interacting protein	D5/D6	1.11878	8.51512
ENSG00000110713	NUP98	nucleoporin 98 and 96 precursor	D5/D6	1.18464	7.10944
ENSG00000110719	TCIRG1	T cell immune regulator 1, ATPase H+ transporting V0 subunit a3	D5/D6	0.830172	7.47257
ENSG00000110721	CHKA	choline kinase alpha	D5/D6	1.23992	9.50742
ENSG00000110723	EXPH5	exophilin 5	D5/D6	0.649873	14.5616
ENSG00000110756	HPS5	HPS5 biogenesis of lysosomal organelles complex 2 subunit 2	D5/D6	1.07397	7.97033
ENSG00000110768	GTF2H1	general transcription factor IIH subunit 1	D5/D6	1.21401	10.2321
ENSG00000110801	PSMD9	proteasome 26S subunit, non-ATPase 9	D5/D6	1.09991	9.27547
ENSG00000110841	PPFIBP1	PPFIA binding protein 1	D5/D6	2.12992	15.6892
ENSG00000110844	PRPF40B	pre-mRNA processing factor 40 homolog B	D5/D6	0.761189	8.4167
ENSG00000110848	CD69	CD69 molecule	D5/D6	0.526258	7.70348
ENSG00000110851	PRDM4	PR/SET domain 4	D5/D6	1.08276	8.71778
ENSG00000110852	CLEC2B	C-type lectin domain family 2 member B	D5/D6	0.240643	9.64989
ENSG00000110876	SELPLG	selectin P ligand	D5/D6	0.864045	6.78014
ENSG00000110880	CORO1C	coronin 1C	D5/D6	1.28753	7.72332
ENSG00000110881	ASIC1	acid sensing ion channel subunit 1	D5/D6	0.628727	26.9181
[truncated: 29,157 more rows]

## Sheet: supp_table_5
Supplementary Table 5. Ratio-based expressions of reference datasets across 13 high-quality batches
Ensembl Gene ID	Sample pair	logFC P_BGI_L3_B1	logFC P_BGI_L6_B1	logFC P_ILM_L1_B1	logFC P_ILM_L8_B1	logFC R_BGI_L3_B1	logFC R_BGI_L6_B1	logFC R_ILM_L1_B1	logFC R_ILM_L2_B2	logFC R_ILM_L4_B2	logFC R_ILM_L4_B3	logFC R_ILM_L5_B1	logFC R_ILM_L6_B1	logFC R_ILM_L8_B1	mean logFC
ENSG00000211640	D5/D6	-10.025	-10.202	-9.917	-10.403	-9.794	-9.243	-8.699	-9.996	-9.957	-10.333	-10.57	-9.382	-10.113	-9.895
ENSG00000211943	D5/D6	-7.738	-8.018	-8.088	-8.907	-7.024	-7.517	-6.954	-7.963	-7.765	-8.422	-8.72	-7.918	-7.548	-7.891
ENSG00000211666	D5/D6	-7.667	-8.921	-7.378	-8.253	-7.467	-9.037	-6.113	-7.306	-8.117	-7.446	-6.272	-7.575	-7.136	-7.591
ENSG00000211959	D5/D6	-7.577	-7.164	-7.371	-7.36	-7.764	-6.965	-7.231	-7.321	-7.871	-7.63	-8.925	-8.007	-7.452	-7.587
ENSG00000211895	D5/D6	6.649	6.631	6.718	6.628	6.735	6.517	6.28	6.59	6.353	6.246	6.317	6.331	6.242	6.48
ENSG00000224373	D5/D6	-6.572	-6.218	-6.544	-6.867	-6.383	-5.656	-6.52	-6.607	-7.282	-6.985	-6.148	-5.89	-6.588	-6.482
ENSG00000211934	D5/D6	-6.215	-5.749	-5.547	-5.633	-5.232	-6.039	-5.348	-6.197	-6.375	-6.195	-5.857	-5.205	-5.904	-5.807
ENSG00000211669	D5/D6	-6.074	-6.054	-6.15	-6.223	-6.45	-6.355	-6.859	-5.993	-6.112	-6.314	-6.057	-6.209	-6.261	-6.239
ENSG00000253755	D5/D6	-6.018	-4.537	-6.557	-6.261	-5.935	-5.876	-8.083	-6.66	-6.874	-5.981	-7.826	-8.272	-5.92	-6.523
ENSG00000239951	D5/D6	-5.947	-5.825	-5.659	-5.976	-5.669	-4.983	-5.123	-5.547	-5.576	-5.771	-5.12	-5.063	-5.912	-5.552
ENSG00000211663	D5/D6	-5.84	-5.688	-5.688	-5.808	-5.637	-6.036	-6.18	-5.836	-5.84	-5.204	-6.362	-5.676	-5.292	-5.776
ENSG00000211660	D5/D6	-5.782	-5.608	-5.776	-5.612	-5.471	-4.936	-4.937	-5.739	-5.401	-5.754	-5.153	-4.97	-5.706	-5.45
ENSG00000211670	D5/D6	5.625	5.447	5.916	5.187	5.552	6.095	5.832	5.588	5.482	5.327	6.707	5.478	5.047	5.637
ENSG00000243466	D5/D6	-5.309	-5.121	-5.185	-5.314	-5.382	-5.314	-5.742	-5.006	-5.411	-5.251	-4.971	-5.196	-5.187	-5.261
ENSG00000177494	D5/D6	-5.029	-4.911	-5.429	-4.596	-4.309	-4.134	-4.432	-4.521	-4.257	-4.852	-5.401	-4.684	-3.984	-4.657
ENSG00000239975	D5/D6	-5.025	-6.143	-5.889	-5.675	-5.543	-5.797	-5.456	-5.303	-5.217	-5.512	-4.89	-5.268	-5.209	-5.456
ENSG00000186212	D5/D6	5.012	5.414	4.498	4.398	3.993	4.476	4.587	4.152	4.539	3.988	4.242	5.86	3.135	4.484
ENSG00000115616	D5/D6	4.904	5.136	5.645	5.371	4.875	4.93	5.061	4.507	4.633	5.284	5.219	4.93	4.235	4.979
ENSG00000242076	D5/D6	-4.715	-5.638	-5.335	-5.197	-5.02	-5.483	-4.381	-5.04	-5.035	-5.312	-5.327	-4.574	-5.094	-5.089
ENSG00000114948	D5/D6	-4.705	-4.725	-4.26	-4.41	-4.516	-4.291	-4.574	-4.35	-4.141	-4.425	-4.313	-4.687	-3.858	-4.404
ENSG00000211893	D5/D6	-4.673	-4.54	-4.451	-4.285	-4.506	-4.777	-5.132	-4.682	-5.271	-5.138	-5.217	-5.234	-4.607	-4.809
ENSG00000211896	D5/D6	-4.66	-4.376	-4.477	-4.003	-4.337	-4.642	-4.489	-4.437	-4.749	-4.591	-4.381	-4.78	-4.61	-4.503
ENSG00000121742	D5/D6	-4.558	-3.082	-2.791	-2.922	-2.313	-2.618	-4.436	-3.384	-3.129	-2.508	-3.395	-3.716	-2.51	-3.182
ENSG00000211677	D5/D6	-4.541	-4.406	-4.51	-4.65	-4.488	-4.445	-4.555	-4.522	-4.426	-4.448	-4.854	-4.628	-4.438	-4.532
ENSG00000211947	D5/D6	4.496	5.177	5.083	4.806	4.394	4.497	4.423	4.192	4.645	4.357	4.904	4.295	4.407	4.591
ENSG00000135116	D5/D6	4.472	3.79	3.603	3.765	3.914	3.75	4.083	3.506	3.302	3.496	3.919	3.906	3.549	3.773
ENSG00000173110	D5/D6	-4.471	-3.916	-4.369	-4.257	-4.578	-4.237	-4.422	-4.69	-4.809	-4.724	-4.967	-4.643	-4.464	-4.504
ENSG00000229781	D5/D6	-4.423	-3.778	-4.611	-4.309	-4.11	-4.885	-4.629	-4.241	-3.383	-4.115	-5.615	-4.398	-3.829	-4.333
ENSG00000229186	D5/D6	4.392	0.586	0.085	0.455	3.855	0.351	4.325	2.353	-0.987	3.95	-0.082	0.043	2.257	1.66
ENSG00000189223	D5/D6	-4.373	-4.528	-4.896	-4.37	-4.313	-4.973	-4.606	-4.489	-4.814	-4.8	-4.518	-4.753	-4.481	-4.609
ENSG00000106952	D5/D6	-4.303	-4.78	-4.092	-4.196	-4.074	-4.881	-4.088	-4.251	-4.622	-4.053	-3.185	-3.893	-3.887	-4.177
ENSG00000211956	D5/D6	-4.299	-4.504	-4.406	-4.261	-3.997	-5.563	-4.55	-4.195	-4.036	-4.265	-3.712	-4.043	-3.209	-4.234
ENSG00000140297	D5/D6	-4.233	-3.216	-3.579	-2.977	-3.347	-3.976	-3.744	-3.785	-2.886	-3.248	-1.561	-2.725	-3.232	-3.27
ENSG00000170128	D5/D6	4.221	3.883	3.517	3.603	3.505	3.283	2.93	3.302	2.572	3.165	2.779	3.057	2.594	3.262
ENSG00000270550	D5/D6	-4.217	-3.817	-4.135	-3.958	-4.561	-3.929	-4.593	-4.327	-4.583	-4.039	-4.239	-4.726	-4.069	-4.246
ENSG00000174705	D5/D6	4.212	0.981	-1.52	2.385	1.414	0.786	-0.418	1.307	1.574	0.329	1.367	0.988	0.228	1.049
ENSG00000211679	D5/D6	-4.191	-4.03	-4.042	-4.217	-4.696	-4.288	-4.46	-4.178	-3.877	-4.175	-4.912	-4.672	-4.19	-4.302
ENSG00000143195	D5/D6	-4.185	-2.085	-2.328	-2.779	-2.74	-2.608	-2.997	-2.181	-1.863	-2.875	-1.875	-1.795	-2.779	-2.545
ENSG00000111490	D5/D6	4.166	4.663	3.217	3.404	4.33	3.945	3.987	4.116	4.36	3.831	4.098	4.215	3.936	4.021
ENSG00000179241	D5/D6	4.165	4.048	3.941	3.908	3.982	3.81	3.675	4.22	4.182	3.827	3.874	3.38	4.208	3.94
ENSG00000148926	D5/D6	-4.126	-3.177	-3.218	-2.272	-2.579	-2.932	-2.688	-3.542	-2.814	-3.744	-2.276	-3.669	-2.221	-3.02
ENSG00000278196	D5/D6	-4.114	-3.886	-3.928	-3.764	-3.766	-4.695	-4.636	-3.85	-3.94	-4.913	-3.649	-4.471	-4.147	-4.135
ENSG00000204389	D5/D6	-4.058	-3.874	-3.999	-4.044	-3.983	-3.939	-3.966	-4.013	-4.044	-4.124	-4.051	-4.103	-4.072	-4.021
ENSG00000125618	D5/D6	-4.016	-4.239	-3.719	-3.825	-4.157	-4.601	-4.398	-4.027	-3.477	-3.984	-4.351	-4.836	-3.716	-4.104
ENSG00000211955	D5/D6	-3.992	-4.185	-4.022	-4.142	-4	-3.85	-4.21	-3.896	-4.064	-4.121	-3.788	-3.383	-4.027	-3.975
ENSG00000203780	D5/D6	-3.967	-2.328	-1.977	-2.083	-1.615	-3.219	-3.208	-2.328	-1.109	-2.709	-2.676	-2.692	-1.467	-2.414
ENSG00000256582	D5/D6	-3.944	-2.699	-2.192	-2.292	-2.308	-2.184	-2.473	-2.546	-2.321	-2.036	-2.209	-2.555	-2.979	-2.518
ENSG00000137801	D5/D6	-3.941	-3.857	-3.828	-3.691	-3.364	-3.464	-3.271	-3.357	-3.309	-4.003	-3.377	-3.743	-2.844	-3.542
ENSG00000204388	D5/D6	-3.919	-3.754	-3.879	-3.967	-3.796	-3.707	-3.852	-3.883	-3.911	-3.995	-3.928	-3.86	-3.937	-3.876
ENSG00000137491	D5/D6	-3.891	-5.432	-3.226	-3.175	-4.059	-3.383	-2.602	-2.504	-2.012	-2.351	-1.797	-5.235	-1.701	-3.182
ENSG00000165617	D5/D6	-3.883	-4.03	-4.093	-3.858	-4.04	-4.438	-3.471	-4.303	-3.744	-3.858	-4.052	-4.237	-3.218	-3.94
ENSG00000111058	D5/D6	-3.87	-3.385	-1.717	-2.133	-2.658	-2.634	-2.664	-2.165	-2.04	-2.377	-2.173	-2.364	-1.677	-2.451
ENSG00000091656	D5/D6	-3.833	-4.727	-3.715	-3.976	-4.952	-4.227	-4.575	-4.182	-3.283	-4.776	-3.963	-5.49	-0.833	-4.041
ENSG00000198576	D5/D6	-3.831	-2.849	-4.667	-4.838	-3.68	-4.032	-3.26	-2.708	-2.071	-3.272	-0.381	-4.43	-3.087	-3.316
ENSG00000176595	D5/D6	3.82	3.777	3.394	3.296	3.602	3.649	2.856	3.48	3.32	3.454	4.029	2.611	2.854	3.395
ENSG00000180539	D5/D6	3.812	3.484	3.853	3.693	3.616	3.723	3.664	3.686	2.964	3.63	3.823	3.677	3.379	3.616
ENSG00000182463	D5/D6	-3.798	-4.42	-3.472	-3.294	-3.708	-3.513	-3.347	-3.556	-2.681	-3.443	-3.374	-3.743	-2.094	-3.419
ENSG00000225914	D5/D6	-3.765	-3.09	-4.037	-3.339	-3.171	-3.18	-3.465	-3.661	-2.642	-2.682	-2.975	-3.758	-2.788	-3.273
ENSG00000211653	D5/D6	-3.736	-3.531	-3.799	-3.624	-3.794	-2.05	-2.748	-3.915	-3.75	-3.659	-3.059	-2.587	-3.534	-3.368
ENSG00000107281	D5/D6	3.727	3.592	3.421	3.638	3.729	3.457	3.131	3.757	3.509	3.487	3.277	4.171	3.352	3.558
ENSG00000180828	D5/D6	-3.691	-3.487	-3.523	-3.656	-3.517	-3.603	-3.33	-3.288	-3.24	-3.457	-3.85	-2.991	-3.27	-3.454
ENSG00000211892	D5/D6	-3.663	-3.565	-3.349	-3.682	-3.843	-3.933	-3.646	-3.384	-3.591	-3.96	-3.462	-3.513	-4.176	-3.674
ENSG00000116106	D5/D6	-3.653	-3.954	-3.657	-5.723	-3.431	-3.883	-3.081	-3.644	-3.035	-4.391	-3.88	-4.381	-2.297	-3.77
ENSG00000124225	D5/D6	-3.612	-3.253	-3.29	-3.507	-3.511	-3.652	-3.477	-3.699	-2.948	-3.402	-3.217	-4.433	-3.373	-3.49
ENSG00000127329	D5/D6	-3.601	-3.765	-2.776	-2.818	-3.09	-3.193	-3.215	-3.143	-3.457	-3.851	-4.244	-2.829	-1.768	-3.212
ENSG00000198142	D5/D6	3.599	3.589	3.494	3.367	3.555	3.639	3.816	3.506	3.67	3.768	3.86	3.663	3.514	3.618
ENSG00000147862	D5/D6	-3.564	-2.507	-3.449	-2.949	-2.937	-3.324	-2.879	-3.029	-2.738	-2.809	-4.256	-3.256	-1.87	-3.044
ENSG00000079691	D5/D6	-3.56	-3.12	-3.158	-3.408	-3.259	-3.407	-3.188	-3.653	-3.223	-3.641	-3.705	-3.217	-2.994	-3.349
ENSG00000231475	D5/D6	-3.553	-3.614	-3.88	-3.742	-3.306	-2.534	-2.68	-3.03	-3.143	-3.515	-2.553	-2.361	-2.949	-3.143
ENSG00000250722	D5/D6	-3.529	-2.545	-1.907	-3.208	-2.84	-3.305	-2.33	-2.549	-2.912	-3.111	-3.232	-4.212	-1.394	-2.852
ENSG00000276476	D5/D6	-3.526	-2.924	-3.092	-3.004	-4.397	-3.326	-4.235	-3.463	-3.468	-3.261	-3.201	-4.316	-3.771	-3.537
ENSG00000254709	D5/D6	-3.523	-3.664	-3.804	-3.792	-3.753	-3.228	-3.258	-4.144	-3.985	-3.956	-3.658	-3.255	-3.59	-3.662
ENSG00000075275	D5/D6	3.506	3.211	3.608	3.594	3.658	3.598	3.415	2.96	3.188	2.879	3.566	3.715	2.626	3.348
ENSG00000234663	D5/D6	-3.485	-3.172	-3.849	-3.961	-3.231	-3.29	-3.349	-3.329	-3.383	-2.784	-3.503	-3.586	-3.392	-3.409
ENSG00000198846	D5/D6	-3.468	-3.396	-3.192	-3.412	-3.285	-3.327	-3.141	-3.357	-3.283	-3.277	-3.287	-3.32	-3.217	-3.305
ENSG00000134460	D5/D6	-3.464	-3.636	-3.592	-3.553	-3.586	-3.458	-3.717	-3.679	-3.507	-3.6	-3.934	-3.777	-3.597	-3.623
ENSG00000111262	D5/D6	3.463	3.628	3.996	4.124	4.465	4.158	3.406	3.862	3.07	3.575	3.751	3.927	3.151	3.737
ENSG00000106789	D5/D6	3.446	3.391	3.498	3.508	3.611	3.426	3.448	3.559	3.185	3.461	4.652	3.609	3.281	3.544
ENSG00000168334	D5/D6	-3.435	-3.111	-2.208	-2.434	-3.104	-3.573	-2.58	-2.502	-2.07	-2.004	-1.517	-3.179	-1.337	-2.543
ENSG00000183439	D5/D6	-3.381	-2.908	-3.087	-3.287	-2.879	-3.207	-3.082	-3.33	-3.108	-3.125	-2.946	-2.74	-2.869	-3.073
ENSG00000188641	D5/D6	-3.358	-3.712	-3.693	-3.629	-3.46	-3.565	-3.488	-3.507	-3.914	-3.559	-3.822	-3.629	-3.409	-3.596
ENSG00000237989	D5/D6	-3.347	-3.388	-3.235	-3.194	-3.909	-2.929	-3.131	-3.018	-2.553	-3.348	-2.571	-3.724	-2.814	-3.166
ENSG00000174607	D5/D6	3.346	2.985	3.175	3.279	2.901	3.07	2.956	3.037	2.983	3.395	2.795	3.162	2.905	3.076
ENSG00000124721	D5/D6	-3.338	-3.498	-3.072	-2.83	-3.222	-3.065	-2.842	-2.92	-2.786	-2.94	-2.917	-2.738	-2.246	-2.955
ENSG00000166025	D5/D6	-3.318	-3.872	-3.488	-3.526	-3.452	-3.426	-3.226	-3.396	-3.151	-3.285	-3.474	-3.389	-2.999	-3.385
ENSG00000134215	D5/D6	3.305	3.287	2.753	3.163	2.854	3.076	3.108	3.175	3.181	3.137	3.414	3.134	2.877	3.113
ENSG00000261786	D5/D6	3.301	3.005	3.383	3.097	3.249	3.083	3.146	3.34	3.033	3.003	3.522	3.226	3.44	3.218
ENSG00000153157	D5/D6	-3.29	-2.783	-2.74	-2.961	-2.806	-3.159	-2.923	-3.35	-3.485	-3.248	-4.263	-3.657	-2.926	-3.199
ENSG00000250227	D5/D6	-3.29	-3.176	-3.058	-3.002	-2.708	-2.872	-2.831	-2.811	-2.905	-2.8	-2.66	-2.825	-2.773	-2.901
ENSG00000173212	D5/D6	-3.272	-3.548	-3.676	-3.08	-2.672	-3.191	-2.376	-2.828	-3.132	-2.877	-2.936	-3.099	-2.441	-3.01
ENSG00000180549	D5/D6	3.271	3.349	3.188	2.835	2.324	2.412	2.383	3.303	2.724	2.365	2.014	3.176	2.234	2.737
ENSG00000228748	D5/D6	3.27	2.351	0.896	1.508	2.177	2.042	1.504	2.737	-0.252	0.719	-0.417	1.68	2.258	1.575
ENSG00000198734	D5/D6	3.269	2.624	3.188	2.803	2.554	3.13	3.103	3.073	2.521	3.341	3.357	2.974	0.952	2.838
ENSG00000214929	D5/D6	-3.258	-3.117	-3.704	-3.037	-4.094	-3.546	-3.721	-2.851	-2.817	-2.913	-2.317	-4.909	-1.31	-3.199
ENSG00000166532	D5/D6	-3.256	-3.339	-2.872	-3.008	-3.341	-2.659	-2.599	-2.416	-2.74	-3.351	-2.574	-2.307	-2.906	-2.874
ENSG00000169435	D5/D6	-3.249	-3.286	-3.081	-2.961	-3.096	-3.03	-3.215	-3.301	-3.268	-3.524	-3.159	-3.341	-3.212	-3.209
ENSG00000138083	D5/D6	3.248	2.514	2.503	2.507	2.498	2.549	2.357	2.509	2.314	2.094	3.19	2.636	1.854	2.521
ENSG00000137941	D5/D6	-3.245	-3.852	-2.182	-2.533	-3.626	-4.916	-1.484	-2.416	-2.615	-3.634	-1.368	-5.306	-2.399	-3.044
ENSG00000103569	D5/D6	-3.224	-3.244	-3.211	-3.47	-3.327	-3.156	-3.072	-3.246	-3.058	-3.277	-3.726	-2.958	-3.292	-3.251
ENSG00000110002	D5/D6	-3.223	-3.013	-2.896	-3.179	-2.948	-3.166	-2.916	-3.051	-3.015	-2.671	-2.712	-2.723	-2.527	-2.926
ENSG00000112309	D5/D6	-3.221	-1.669	0.845	-0.145	0.706	-0.14	-0.354	-0.094	-2.175	0.385	-1.565	-0.283	-0.019	-0.595
ENSG00000248632	D5/D6	-3.206	-2.892	-2.725	-2.957	-2.969	-2.904	-2.83	-2.798	-2.991	-2.887	-3.085	-4.136	-3.023	-3.031
ENSG00000167912	D5/D6	-3.203	-2.931	-3.072	-3.284	-3.187	-3.218	-3.2	-3.346	-3.251	-3.17	-3.695	-3.728	-3.133	-3.263
ENSG00000261520	D5/D6	-3.201	-2.859	-2.69	-2.627	-3.047	-3.418	-1.594	-2.856	-1.503	-2.586	-0.808	-2.358	-1.763	-2.408
ENSG00000196917	D5/D6	3.18	3.388	2.96	3.434	2.765	2.881	2.465	2.528	3.158	3.525	3.104	2.317	2.751	2.958
ENSG00000267270	D5/D6	-3.173	-2.278	-3.836	-3.168	-3.046	-2.631	-2.672	-2.579	-2.013	-2.621	-3.202	-3.461	-3.496	-2.937
ENSG00000250899	D5/D6	3.167	2.631	3.025	2.669	2.776	3.046	3.068	2.618	2.317	2.046	2.946	2.452	2.258	2.694
ENSG00000253853	D5/D6	-3.152	-2.853	-2.784	-3.201	-3.672	-3.439	-3.321	-3.234	-3.134	-2.923	-2.766	-2.927	-2.955	-3.105
ENSG00000189108	D5/D6	-3.145	-1.962	-1.454	-2.215	-1.713	-1.605	-1.609	-1.016	-2.538	-0.965	-1.168	-0.636	-0.919	-1.611
ENSG00000224559	D5/D6	3.141	2.249	2.001	2.331	2.385	2.105	2.097	2.149	1.66	2.708	2.151	2.155	1.879	2.232
ENSG00000244437	D5/D6	-3.137	-2.934	-3.154	-2.871	-3.304	-2.757	-3.214	-2.852	-2.851	-2.897	-3.24	-3.323	-2.689	-3.017
ENSG00000275393	D5/D6	3.132	2.647	3.102	2.298	1.759	2.101	2.039	2.042	2.388	1.3	1.383	1.921	1.91	2.156
ENSG00000197632	D5/D6	-3.13	-2.695	-3.802	-3.147	-3.471	-1.811	-1.826	-2.826	-3.283	-3.575	-1.449	-2.994	-1.694	-2.746
ENSG00000198865	D5/D6	-3.13	-3.173	-3.006	-3.093	-3.076	-2.886	-2.872	-3.113	-3.471	-2.908	-3.086	-2.974	-3.111	-3.069
ENSG00000114757	D5/D6	-3.128	-4.455	-3.295	-3.131	-2.725	-2.763	-3.483	-2.84	-2.66	-2.995	-2.912	-3.293	-2.839	-3.117
ENSG00000129009	D5/D6	-3.12	-3.414	-2.668	-2.863	-2.186	-3.219	-2.4	-2.854	-1.726	-2.764	-1.681	-4.023	-1.464	-2.645
ENSG00000160352	D5/D6	-3.114	-1.99	-2.22	-2.063	-1.651	-2.262	-2.461	-1.945	-2.135	-1.752	-3.19	-1.828	-2.47	-2.237
ENSG00000177301	D5/D6	-3.114	-2.372	-2.754	-2.21	-2.868	-2.824	-2.37	-2.481	-2.119	-1.568	-3.424	-3.234	-3.125	-2.651
ENSG00000151490	D5/D6	-3.107	-2.786	-2.706	-3.385	-2.54	-2.987	-2.289	-2.204	-2.313	-2.562	-2.917	-2.896	-1.932	-2.663
ENSG00000130635	D5/D6	-3.095	-3.363	-2.497	-2.48	-2.373	-2.496	-2.413	-2.5	-2.286	-3.421	-2.24	-3.263	-1.675	-2.623
ENSG00000243710	D5/D6	-3.085	-2.729	-2.896	-3.13	-3.033	-2.746	-3.166	-2.802	-2.845	-3.001	-2.987	-3.15	-2.641	-2.939
ENSG00000280435	D5/D6	3.074	2.79	2.985	2.934	3.402	3.167	2.795	3.457	3.169	3.338	2.69	3.088	3.02	3.07
ENSG00000111732	D5/D6	-3.073	-3.065	-2.819	-2.96	-3.053	-3.033	-2.949	-2.979	-2.974	-3.115	-2.922	-3.038	-3.018	-3
ENSG00000226777	D5/D6	-3.072	-3.136	-3.087	-3.059	-2.893	-2.815	-2.827	-2.833	-2.811	-2.887	-2.865	-2.971	-2.833	-2.93
ENSG00000232855	D5/D6	-3.071	-3.002	-2.298	-2.343	-2.8	-3.344	-2.944	-2.782	-2.433	-2.722	-3.669	-2.96	-2.964	-2.872
ENSG00000073861	D5/D6	-3.069	-2.787	-3.303	-3.158	-3.077	-3.067	-3.146	-3.185	-2.9	-3.112	-2.901	-3.028	-2.764	-3.038
ENSG00000103316	D5/D6	-3.069	-2.068	-1.947	-1.796	-2.145	-1.233	-1.885	-1.757	-1.286	-2.08	-0.961	-2.19	-1.062	-1.806
ENSG00000123689	D5/D6	-3.066	-3.033	-2.96	-3.042	-3.137	-3.065	-3.143	-3.058	-3.16	-3.209	-3.338	-2.901	-3.103	-3.093
ENSG00000116667	D5/D6	-3.06	-4.088	-3.58	-3.477	-4.45	-3.094	-2.943	-2.81	-2.061	-4.361	-2.993	-3.47	-3.379	-3.367
ENSG00000177606	D5/D6	-3.054	-2.997	-2.951	-3.034	-2.812	-2.734	-2.872	-2.934	-2.806	-2.938	-2.925	-2.778	-2.78	-2.893
ENSG00000130508	D5/D6	-3.032	-3.516	-2.934	-3.029	-3.107	-3.432	-2.564	-2.655	-2.559	-3.065	-3.598	-3.027	-2.422	-2.996
ENSG00000259084	D5/D6	-3.027	-2.541	-2.125	-2.305	-2.017	-2.472	-1.914	-4	-3.014	-3.265	-2.176	-3.413	-3.507	-2.752
ENSG00000283554	D5/D6	-3.026	-3.024	-2.693	-3.091	-2.826	-3.011	-3.094	-2.778	-3.004	-2.982	-3.086	-2.703	-3.091	-2.955
ENSG00000213859	D5/D6	3.024	-0.059	-0.084	-1.122	-0.12	-0.302	-0.34	-0.427	-0.434	-0.437	0.111	-0.24	1.019	0.045
ENSG00000254319	D5/D6	-3.014	-3.919	-3.542	-3.39	-3.205	-3.029	-2.909	-3.519	-2.789	-3.068	-3.12	-3.339	-3.335	-3.244
ENSG00000174015	D5/D6	-3.013	-1.029	-1.652	-0.818	-1.384	-0.999	-1.552	-1.517	-0.946	-1.607	-1.343	-1.658	-0.853	-1.413
ENSG00000259439	D5/D6	3.007	3.355	2.445	3.554	2.803	3.613	2.198	2.974	1.833	3.693	3.742	4.212	1.978	3.031
ENSG00000058866	D5/D6	-2.985	-2.924	-2.736	-2.916	-3.074	-2.928	-2.832	-2.779	-2.727	-2.894	-3.177	-3.094	-2.761	-2.91
ENSG00000076344	D5/D6	2.985	2.741	1.913	2.158	2.078	1.483	1.161	1.262	1.891	1.691	2.905	1.375	0.426	1.851
ENSG00000113494	D5/D6	-2.984	-2.876	-2.648	-2.605	-2.435	-3.478	-2.293	-2.671	-2.445	-3.215	-2.43	-3.661	-2.319	-2.774
ENSG00000095739	D5/D6	-2.978	-2.776	-2.859	-2.885	-3.077	-3.099	-2.638	-3.524	-2.636	-3.264	-2.803	-3.35	-2.861	-2.981
ENSG00000250831	D5/D6	-2.971	-3.251	-3.065	-2.995	-3.45	-2.872	-2.675	-3.371	-3.381	-3.208	-2.395	-2.616	-2.883	-3.01
ENSG00000182240	D5/D6	2.96	2.792	3.345	3.16	3.531	3.256	2.972	3.351	2.856	2.788	3.959	3.04	2.578	3.122
ENSG00000084710	D5/D6	2.948	2.039	1.72	2.339	2.069	1.921	2.283	2.14	2.109	2.411	2.436	2.231	1.982	2.202
ENSG00000211899	D5/D6	-2.942	-2.778	-2.904	-2.965	-2.932	-2.706	-2.931	-2.958	-2.989	-3.082	-2.921	-2.897	-3.051	-2.927
ENSG00000082781	D5/D6	2.941	2.969	2.854	2.794	2.879	2.677	2.661	2.742	2.657	2.652	2.853	2.684	2.612	2.767
ENSG00000186522	D5/D6	2.937	2.448	2.784	2.517	2.604	2.167	2.46	2.445	2.414	2.357	2.599	2.05	2.649	2.495
ENSG00000165507	D5/D6	-2.936	-2.951	-3.089	-3.317	-2.73	-3.1	-2.897	-2.889	-3.329	-3.38	-3.616	-2.908	-2.999	-3.088
ENSG00000175556	D5/D6	2.935	2.358	2.554	2.189	2.557	2.975	2.939	2.386	2.096	2.31	2.07	2.574	2.176	2.471
ENSG00000154025	D5/D6	-2.932	3.392	2.171	3.001	1.058	-0.492	-0.08	1.175	0.993	-1.429	-0.526	-0.534	-0.807	0.384
ENSG00000277218	D5/D6	2.93	1.37	1.439	0.337	0.735	0.636	0.235	1.063	1.143	0.994	0.706	0.698	0.12	0.954
ENSG00000279713	D5/D6	2.921	2.201	2.963	2.285	2.262	2.389	2.133	2.151	2.564	2.612	2.56	2.315	1.737	2.392
ENSG00000260896	D5/D6	2.908	3.031	2.898	2.862	2.859	2.884	2.883	2.887	3.039	2.845	2.859	2.851	2.851	2.897
ENSG00000006210	D5/D6	-2.903	-1.205	-2.658	-0.77	-1.311	-3.311	-2.172	-1.632	-2.38	-2.024	-1.905	-1.864	-2.576	-2.055
ENSG00000186652	D5/D6	-2.899	-1.124	-1.075	-2.813	-1.412	-1.673	-1.549	-0.597	-0.87	-0.056	1.586	-2.689	-1.291	-1.266
ENSG00000069493	D5/D6	-2.851	-2.833	-2.699	-2.787	-2.634	-2.672	-2.433	-2.584	-2.636	-2.749	-2.719	-2.553	-2.543	-2.669
ENSG00000211935	D5/D6	-2.847	-2.956	-2.876	-3.533	-2.443	-3.498	-2.172	-3.142	-2.736	-3.189	-2.482	-3.118	-2.184	-2.86
ENSG00000049323	D5/D6	2.847	2.534	2.476	2.715	2.744	2.75	2.484	2.319	2.539	2.767	2.582	2.343	1.808	2.531
ENSG00000125378	D5/D6	2.827	4.016	3.03	2.287	2.911	3.415	2.89	3.175	1.956	2.081	3.418	3.042	2.072	2.855
ENSG00000236668	D5/D6	2.813	2.254	-0.535	0.649	2.235	2.024	1.749	2.319	1.059	1.528	0.163	1.941	1.336	1.503
ENSG00000268744	D5/D6	-2.809	-1.977	0.003	-0.762	-0.217	-1.878	-0.401	-0.536	-0.565	-0.393	-2.248	0.447	-0.444	-0.906
ENSG00000142494	D5/D6	-2.803	-2.888	-2.706	-3.568	-3.07	-3.514	-3.253	-2.795	-3.007	-3.125	-3.876	-3.728	-2.453	-3.137
ENSG00000132170	D5/D6	-2.797	-2.655	-3.017	-2.782	-3.63	-2.764	-2.694	-2.836	-2.775	-2.856	-2.652	-2.608	-2.64	-2.823
ENSG00000007038	D5/D6	-2.796	-2.008	-2.624	-2.915	-2.769	-2.769	-1.917	-2.691	-2.171	-2.708	-2.473	-3.002	-1.911	-2.52
ENSG00000163637	D5/D6	-2.792	-2.801	-2.789	-2.435	-2.474	-2.711	-2.557	-2.493	-1.868	-2.187	-2.397	-2.258	-2.129	-2.453
ENSG00000282122	D5/D6	-2.783	-2.724	-2.656	-3.133	-2.53	-2.759	-2.632	-2.593	-2.332	-2.838	-2.899	-2.036	-2.811	-2.671
ENSG00000105642	D5/D6	-2.78	-2.543	-2.827	-2.898	-2.493	-2.384	-2.625	-2.235	-2.772	-2.559	-2.264	-2.521	-2.433	-2.564
ENSG00000135077	D5/D6	2.774	3.001	2.992	3.092	2.689	2.706	2.939	3.019	2.696	2.688	2.387	2.7	2.641	2.794
ENSG00000102962	D5/D6	-2.77	-2.559	-2.725	-2.712	-2.69	-2.677	-2.74	-2.654	-2.754	-2.75	-2.741	-2.749	-2.749	-2.713
ENSG00000128641	D5/D6	-2.768	-2.867	-2.889	-2.687	-2.896	-2.658	-2.832	-2.983	-2.855	-2.56	-2.731	-2.58	-2.365	-2.744
ENSG00000263961	D5/D6	-2.759	-1.771	-2.32	-1.681	-2.56	-2.746	-2.611	-2.219	-1.755	-1.776	-2.761	-1.048	-1.422	-2.11
ENSG00000237352	D5/D6	-2.757	-2.865	-2.556	-3.058	-2.4	-2.656	-2.384	-2.907	-2.473	-2.765	-2.789	-2.47	-2.406	-2.653
ENSG00000105967	D5/D6	2.75	3.884	3.923	3.353	3.16	3.169	3.776	4.201	3.025	3.91	3.288	3.833	3.082	3.489
ENSG00000162594	D5/D6	-2.746	-3.073	-2.637	-2.495	-2.986	-3.034	-2.659	-2.877	-2.951	-3.218	-2.672	-3.392	-2.43	-2.859
ENSG00000074964	D5/D6	2.735	2.768	2.853	2.472	2.681	2.643	2.637	2.5	2.877	2.389	2.483	2.568	2.039	2.588
ENSG00000168779	D5/D6	-2.733	-2.727	-2.403	-1.979	-2.084	-1.881	-2.012	-2.232	-2.027	-1.648	-1.7	-2.052	-2.038	-2.117
ENSG00000149418	D5/D6	2.717	3.124	3.105	2.815	2.868	3.094	2.813	2.884	3.091	3.505	3.523	2.849	2.621	3.001
ENSG00000105855	D5/D6	-2.712	-3.037	-2.508	-2.258	-2.011	-1.86	-1.664	-1.633	-1.78	-1.678	-2.063	-1.968	-2.024	-2.092
ENSG00000132321	D5/D6	2.7	1.01	2.333	1.273	1.799	2.592	1.874	1.721	1.44	1.295	-0.419	1.972	0.078	1.513
ENSG00000073737	D5/D6	-2.697	-2.143	-2.188	-2.141	-2.809	-2.124	-2.529	-2.712	-2.343	-2.73	-2.324	-2.839	-2.485	-2.466
ENSG00000233538	D5/D6	2.695	0.663	0.909	1.031	0.618	0.816	0.579	0.867	0.661	0.778	0.254	0.49	0.661	0.848
ENSG00000137266	D5/D6	2.69	1.748	1.498	1.82	1.713	0.939	1.262	1.107	1.208	0.98	0.635	0.771	0.888	1.328
ENSG00000270069	D5/D6	-2.68	-2.615	-2.616	-2.587	-2.822	-2.79	-2.681	-2.535	-2.777	-2.932	-2.681	-2.41	-2.796	-2.686
ENSG00000117228	D5/D6	-2.679	-2.614	-2.736	-2.715	-2.495	-2.598	-2.622	-2.664	-2.57	-2.672	-2.934	-2.527	-2.629	-2.65
ENSG00000105647	D5/D6	2.675	0.286	-0.343	-0.016	0.33	0.339	0.441	0.321	-0.169	-0.262	0.033	0.031	0.479	0.319
ENSG00000104611	D5/D6	-2.673	-2.783	-2.005	-3.037	-2.12	-2.838	-1.927	-2.299	-1.586	-2.245	-2.451	-2.332	-1.86	-2.32
ENSG00000151491	D5/D6	-2.666	-2.809	-3.297	-3.113	-2.789	-2.453	-2.792	-2.623	-2.857	-2.304	-2.93	-2.653	-2.562	-2.758
ENSG00000108381	D5/D6	-2.665	-2.988	-3.137	-3.572	-3.327	-3.221	-2.877	-3.066	-3.272	-2.94	-3.42	-4.505	-2.917	-3.224
ENSG00000162896	D5/D6	-2.649	-2.583	-2.341	-2.477	-2.428	-2.509	-2.694	-2.539	-2.371	-2.574	-2.598	-2.44	-2.449	-2.512
ENSG00000128918	D5/D6	-2.647	-1.99	-1.371	-1.129	-1.639	-1.716	-1.399	-1.804	-1.443	-1.469	-1.639	-1.731	-1.493	-1.651
ENSG00000109944	D5/D6	2.637	2.039	2.142	2.049	2.23	2.365	1.726	2.134	2.17	2.011	1.707	2.128	1.814	2.089
ENSG00000179165	D5/D6	-2.637	-1.913	-1.791	-1.741	-2.117	-1.439	-1.707	-1.774	-1.971	-1.888	-2.89	-2.169	-1.291	-1.948
ENSG00000137962	D5/D6	-2.623	-3.023	-2.34	-2.975	-2.719	-3.038	-2.422	-2.65	-3.007	-2.505	-3.107	-2.951	-1.862	-2.709
ENSG00000092445	D5/D6	2.622	1.929	1.601	2.499	3.493	2.934	1.221	2.268	1.681	2.375	2.657	2.833	0.739	2.219
ENSG00000251484	D5/D6	2.621	0.779	0.792	0.394	0.689	1.03	0.452	0.393	0.061	0.623	0.05	0.232	0.72	0.68
ENSG00000169026	D5/D6	-2.62	-2.448	-2.38	-2.264	-1.368	-1.515	-1.82	-1.314	-2.21	-2.301	-1.992	-2.144	-2.252	-2.048
ENSG00000186583	D5/D6	-2.619	-2.373	-2.671	-2.852	-2.662	-2.359	-2.619	-2.51	-2.279	-2.807	-3.41	-3.338	-1.715	-2.632
ENSG00000179431	D5/D6	2.609	2.699	2.542	2.995	2.562	2.474	2.611	2.262	2.422	2.522	2.583	2.46	2.334	2.544
ENSG00000144724	D5/D6	-2.602	-3.392	-2.495	-3.291	-2.541	-2.566	-2.384	-2.725	-2.825	-2.841	-2.743	-2.385	-2.562	-2.719
ENSG00000236790	D5/D6	-2.601	-3.013	-3.16	-2.819	-1.885	-2.767	-2.784	-1.981	-1.92	-2.292	-1.125	-2.533	-2.403	-2.407
ENSG00000188906	D5/D6	-2.601	-2.729	-2.369	-2.581	-2.394	-2.484	-2.398	-2.327	-2.413	-2.389	-2.431	-2.342	-2.234	-2.438
ENSG00000178826	D5/D6	-2.598	-0.736	-0.271	-0.481	-1.242	-1.418	-1.208	-1.194	-0.803	-0.674	0.076	-1.367	-0.62	-0.964
ENSG00000266929	D5/D6	2.596	0.95	0.236	0.983	0.94	0.855	0.851	1.367	1.922	0.521	0.703	-0.483	0.697	0.934
ENSG00000143494	D5/D6	-2.593	-3.104	-1.809	-2.216	-1.987	-1.536	-1.765	-1.624	-1.884	-1.918	-0.674	-0.622	-1.5	-1.787
ENSG00000274767	D5/D6	2.593	2.162	1.889	2.647	1.879	2.199	1.654	1.849	1.88	1.933	2.229	2.161	2.3	2.106
ENSG00000115008	D5/D6	-2.589	-2.477	-2.343	-2.497	-1.609	-1.73	-1.462	-1.638	-2.46	-2.264	-1.752	-1.799	-2.301	-2.071
ENSG00000155158	D5/D6	-2.589	-2.711	-2.623	-2.627	-2.497	-2.527	-2.786	-2.331	-2.592	-2.696	-2.495	-2.504	-2.629	-2.585
ENSG00000249738	D5/D6	-2.58	-2.347	-3.004	-2.498	-2.125	-2.538	-2.364	-2.381	-2.1	-2.341	-3.244	-2.572	-2.467	-2.505
ENSG00000272502	D5/D6	-2.573	-2.511	-2.33	-2.568	-1.739	-2.59	-2.496	-3.029	-2.835	-3.088	-2.016	-2.589	-3.215	-2.583
ENSG00000174600	D5/D6	-2.571	-1.877	-2.434	-2.156	-2.225	-2.139	-2.319	-2.52	-2.016	-2.05	-1.484	-1.484	-1.852	-2.087
ENSG00000273018	D5/D6	2.569	1.688	1.61	2.021	2.178	2.179	2.271	1.843	2.151	2.206	2.53	1.996	2.457	2.131
ENSG00000204616	D5/D6	-2.565	-2.339	-2.391	-1.797	-3.169	-2.62	-2.1	-2.867	-2.234	-2.344	-2.945	-3.54	-1.454	-2.49
ENSG00000139679	D5/D6	-2.561	-2.553	-3.211	-1.029	-1.019	-1.662	-1.606	-1.215	-1.869	-1.102	-1.864	-1.358	-0.639	-1.668
ENSG00000205213	D5/D6	-2.554	-2.525	-2.305	-2.434	-2.093	-2.149	-1.862	-2.573	-2.415	-2.314	-2.313	-2.349	-1.916	-2.292
ENSG00000039068	D5/D6	-2.551	-2.905	-1.972	-2.043	-1.572	-1.941	-2.031	-1.765	-2.151	-2.32	-1.84	-1.87	-1.748	-2.055
ENSG00000123610	D5/D6	-2.549	-2.273	-2.194	-2.476	-2.525	-2.628	-2.341	-2.609	-2.528	-2.416	-1.816	-2.144	-2.16	-2.358
ENSG00000225342	D5/D6	-2.549	-2.443	-2.29	-2.64	-2.567	-2.958	-2.57	-2.511	-2.894	-2.421	-2.264	-3.807	-2.74	-2.666
ENSG00000072682	D5/D6	-2.548	-2.53	-2.469	-2.639	-2.532	-2.601	-2.494	-2.625	-2.548	-2.38	-2.134	-2.521	-2.237	-2.481
ENSG00000140022	D5/D6	-2.548	-1.461	-2.125	-0.15	-1.985	-1.569	-1.362	-1.238	-1.594	-1.287	-2.239	-1.126	-1.211	-1.53
ENSG00000185271	D5/D6	-2.544	-2.563	-0.678	-1.739	-1.481	-2.357	-1.096	-1.436	-2.166	-1.949	-2.059	-1.975	-0.849	-1.761
ENSG00000265612	D5/D6	-2.543	-3.106	-2.572	-3.137	-2.431	-2.582	-2.834	-2.473	-2.166	-2.193	-2.792	-2.667	-1.989	-2.576
ENSG00000086288	D5/D6	-2.535	-2.174	-2.425	-2.456	-2.055	-1.977	-2.081	-2.995	-2.54	-2.555	-2.166	-2.521	-1.985	-2.343
ENSG00000111057	D5/D6	-2.53	-2.083	-1.712	-2.804	-2.234	-2.024	-0.791	-2.268	-2.589	-2.606	-1.866	-2.296	-2.261	-2.159
ENSG00000125430	D5/D6	2.522	2.36	2.147	2.179	2.179	2.144	2.03	1.947	1.938	1.896	1.991	2.366	1.693	2.107
ENSG00000176490	D5/D6	2.516	2.337	2.457	2.479	2.293	2.279	2.355	2.367	2.419	2.337	2.663	2.28	2.415	2.4
ENSG00000120256	D5/D6	2.512	2.768	2.647	2.643	1.974	1.461	2.086	1.891	2.1	2.315	1.88	2.286	2.042	2.2
ENSG00000151364	D5/D6	2.51	2.315	2.403	2.365	1.87	1.88	2.032	1.992	2.911	1.912	1.123	2.705	2.275	2.176
ENSG00000231327	D5/D6	-2.506	-1.163	-1.493	-1.267	-0.942	-0.219	-0.992	-0.999	-1.324	-1.278	-2.348	-1.242	-0.251	-1.233
ENSG00000126947	D5/D6	-2.504	-2.356	-2.359	-2.47	-2.953	-2.866	-2.328	-2.281	-2.642	-3.008	-1.956	-2.796	-2.205	-2.517
ENSG00000183971	D5/D6	2.498	2.274	2.575	1.808	1.506	2.178	1.457	1.35	1.609	0.764	1.519	1.139	1.416	1.7
ENSG00000124203	D5/D6	-2.49	-2.188	-1.703	-1.867	-1.71	-1.826	-1.672	-1.559	-2.096	-2.172	-1.963	-1.638	-1.368	-1.866
ENSG00000225556	D5/D6	2.489	1.559	1.36	1.972	1.412	1.9	1.695	1.276	1.902	1.771	1.635	1.854	1.287	1.701
ENSG00000111052	D5/D6	-2.481	-2.657	-2.488	-2.503	-2.498	-2.519	-2.336	-2.54	-2.515	-2.452	-2.424	-2.408	-2.443	-2.482
ENSG00000154277	D5/D6	2.473	2.528	2.381	2.254	2.267	2.203	2.327	2.357	2.172	2.137	2.125	2.347	2.137	2.285
ENSG00000197905	D5/D6	2.472	2.601	2.441	2.472	2.368	2.522	2.342	2.385	2.396	2.328	2.377	2.353	2.269	2.41
ENSG00000071909	D5/D6	-2.468	-2.449	-2.077	-2.253	-2.197	-2.342	-2.277	-2.219	-2.087	-2.194	-2.76	-2.16	-1.809	-2.253
ENSG00000111863	D5/D6	-2.464	-3.124	-2.756	-2.556	-2.899	-2.737	-2.215	-2.964	-2.233	-2.782	-3.501	-2.5	-2.67	-2.723
ENSG00000101298	D5/D6	-2.462	-2.543	-2.521	-2.377	-2.265	-2.785	-2.075	-1.83	-2.175	-2.417	-2.285	-2.023	-1.988	-2.288
ENSG00000149212	D5/D6	-2.462	-2.425	-2.242	-2.163	-2.138	-2.208	-2.065	-2.018	-1.937	-2.057	-1.893	-2.173	-2.008	-2.138
ENSG00000174255	D5/D6	-2.461	-1.858	-1.594	-0.758	-1.617	-1.086	-1.93	-1.698	-0.494	-1.332	-1.732	-1.368	-0.548	-1.421
ENSG00000152990	D5/D6	-2.46	-2.711	-2.317	-2.96	-2.914	-2.638	-2.645	-2.37	-2.745	-2.449	-1.77	-3.661	-2.03	-2.59
ENSG00000010610	D5/D6	-2.454	-2.591	-2.264	-2.733	-2.487	-2.267	-2.964	-3.229	-2.077	-3.001	-2.228	-2.189	-1.992	-2.498
ENSG00000146373	D5/D6	-2.445	-2.927	-2.619	-2.918	-3.063	-2.594	-2.618	-3.175	-2.057	-2.763	-1.846	-2.275	-1.212	-2.501
ENSG00000136235	D5/D6	2.443	2.48	2.81	2.869	2.67	2.804	2.666	2.551	2.662	2.489	3.125	2.991	2.685	2.711
ENSG00000049247	D5/D6	-2.442	-2.483	-2.5	-2.843	-3.038	-2.927	-3.027	-3.131	-2.172	-2.431	-3.09	-2.908	-2.187	-2.706
ENSG00000236785	D5/D6	2.441	1.051	-0.423	1.003	1.509	1.632	2.334	2.061	1.66	1.678	1.833	1.69	0.99	1.497
ENSG00000257671	D5/D6	-2.427	-1.585	-2.336	-2.054	-1.578	-1.562	-1.516	-1.403	-1.38	-1.641	-1.758	-1.211	-1.582	-1.695
ENSG00000167994	D5/D6	2.426	2.074	2.419	2.118	2.132	2.388	2.736	2.489	1.923	2.276	1.894	2.81	1.601	2.253
ENSG00000124216	D5/D6	-2.42	-2.426	-2.368	-2.772	-2.653	-1.568	-1.404	-2.644	-1.698	-2.153	-3.31	-2.093	-1.768	-2.252
ENSG00000163121	D5/D6	-2.42	-2.01	-2.666	-2.594	-2.067	-2.456	-2.635	-2.291	-2.529	-2.663	-2.624	-2.002	-2.598	-2.427
ENSG00000148498	D5/D6	-2.414	-2.285	-2.313	-2.341	-2.28	-2.416	-2.319	-2.444	-2.396	-2.434	-2.089	-2.547	-2.233	-2.347
ENSG00000269190	D5/D6	-2.41	-2.956	-3.016	-3.372	-2.567	-2.105	-1.449	-2.265	-2.906	-2.656	-1.512	-1.977	-2.171	-2.412
ENSG00000211898	D5/D6	-2.409	-2.229	-2.385	-2.425	-2.453	-2.168	-2.494	-2.408	-2.429	-2.555	-2.405	-2.4	-2.51	-2.405
ENSG00000164197	D5/D6	-2.408	-2.141	-1.797	-1.599	-1.747	-2.215	-1.669	-2.004	-1.905	-2.106	-1.782	-1.735	-1.833	-1.918
ENSG00000249534	D5/D6	-2.406	-3.397	-2.978	-2.964	-2.31	-2.547	-2.835	-2.892	-2.278	-3.014	-3.577	-2.344	-2.489	-2.772
ENSG00000259436	D5/D6	-2.402	-1.913	-2.096	-1.884	-1.072	-1.743	-1.592	-1.771	-2.022	-1.962	-1.508	-1.86	-2.286	-1.855
ENSG00000186567	D5/D6	2.4	2.441	1.814	2.16	1.997	2.67	2.148	2.136	0.56	1.113	0.332	1.595	0.833	1.708
ENSG00000073464	D5/D6	-2.393	-2.337	-2.668	-2.642	-2.343	-1.663	-1.609	-2.523	-2.174	-2.619	-2.2	-1.811	-2.123	-2.239
ENSG00000229754	D5/D6	-2.382	-2.127	-1.788	-1.84	-1.5	-1.476	-1.691	-1.763	-1.538	-1.836	-1.282	-2.044	-1.475	-1.749
ENSG00000152582	D5/D6	-2.38	-2.768	-2.589	-2.783	-3.057	-3.269	-3.287	-2.866	-2.564	-3.141	-2.456	-3.674	-1.544	-2.798
ENSG00000164199	D5/D6	2.379	2.32	1.995	2.463	2.432	2.541	2.25	1.909	1.759	2.468	2.107	3.123	1.401	2.242
ENSG00000136261	D5/D6	2.375	2.189	2.058	1.916	2.188	2.129	2.062	1.918	1.712	2.248	2.286	1.784	1.973	2.064
ENSG00000143776	D5/D6	-2.372	-2.82	-2.349	-2.392	-2.368	-2.403	-2.23	-2.304	-2.416	-2.216	-2.37	-2.44	-2.2	-2.375
ENSG00000140563	D5/D6	-2.367	-3.09	-2.32	-2.352	-2.26	-2.463	-2.323	-2.479	-2.473	-2.437	-2.31	-2.407	-2.315	-2.43
ENSG00000172164	D5/D6	-2.366	-2.344	-2.23	-2.338	-2.384	-2.363	-2.248	-2.245	-2.317	-2.262	-2.212	-2.119	-2.33	-2.289
ENSG00000080200	D5/D6	2.364	1.914	2.218	2.19	2.222	2.279	2.346	2.097	2.518	2.372	2.49	2.278	2.283	2.275
ENSG00000049249	D5/D6	-2.358	-2.623	-2.505	-2.459	-2.3	-2.494	-2.304	-2.548	-2.361	-2.492	-2.439	-2.329	-2.512	-2.44
ENSG00000177272	D5/D6	-2.355	-2.739	-2.428	-2.234	-1.943	-1.842	-1.965	-2.032	-2.09	-2.048	-2.19	-1.915	-1.991	-2.136
ENSG00000232411	D5/D6	2.353	-1.046	-0.25	0.963	0.035	0.6	0.48	-0.195	0.665	0.772	-0.118	0.456	0.344	0.389
ENSG00000047644	D5/D6	-2.351	-2.498	-2.461	-2.335	-2.313	-2.315	-2.355	-2.206	-2.246	-2.248	-2.31	-2.323	-2.287	-2.327
ENSG00000169891	D5/D6	-2.347	-1.617	-2.577	-2.495	-1.77	-1.62	-2.039	-1.322	-2.264	-2.369	-1.442	-2.208	-1.574	-1.973
ENSG00000235033	D5/D6	-2.347	-2.174	-2.374	-1.688	-2.308	-1.984	-2.403	-2.866	-0.864	-1.662	-1.603	-1.939	-1.403	-1.97
ENSG00000258987	D5/D6	-2.345	-2.703	-2.32	-2.151	-2.313	-2.602	-2.034	-2.043	-1.679	-3.052	-2.519	-3.387	-1.838	-2.384
ENSG00000132002	D5/D6	-2.343	-2.335	-2.387	-2.576	-2.607	-2.608	-2.642	-2.592	-2.497	-2.544	-2.483	-2.62	-2.5	-2.518
ENSG00000101197	D5/D6	2.343	2.329	2.013	2.205	2.082	2.197	1.967	1.862	2.03	2.199	2.177	2.099	1.948	2.112
ENSG00000157107	D5/D6	2.342	2.126	2.235	2.28	2.339	2.342	2.356	2.537	2.393	2.409	2.589	2.243	2.217	2.339
ENSG00000244620	D5/D6	-2.342	-2.686	-2.466	-2.22	-2.396	-2.711	-2.743	-2.471	-2.588	-2.979	-2.755	-3.275	-2.544	-2.629
ENSG00000214435	D5/D6	-2.338	-1.924	-1.786	-1.904	-1.932	-3.994	1.291	-1.39	-1.742	-1.986	-0.122	-4.366	-4.209	-2.031
ENSG00000088387	D5/D6	2.337	2.159	2.248	2.334	2.353	2.446	2.33	2.571	2.217	2.338	2.266	2.399	2.231	2.325
ENSG00000169129	D5/D6	-2.336	-2.448	-2.819	-2.514	-2.617	-2.17	-2.877	-3.286	-2.151	-2.206	-2.723	-2.287	-1.735	-2.475
ENSG00000170160	D5/D6	2.331	-0.139	-0.527	1.088	0.876	1.531	0.14	1.004	0.654	2.06	1.609	1.315	2.019	1.074
ENSG00000092607	D5/D6	-2.33	-2.461	-2.286	-2.533	-2.199	-2.364	-2.208	-2.14	-2.23	-2.352	-2.268	-2.125	-2.171	-2.282
ENSG00000184293	D5/D6	-2.329	-2.556	-2.4	-2.486	-2.487	-2.64	-2.453	-2.396	-2.511	-2.411	-2.385	-2.38	-2.362	-2.446
ENSG00000238213	D5/D6	2.328	0.98	0.705	0.946	0.731	0.57	1.343	0.767	1.536	0.54	2.575	0.692	0.785	1.115
ENSG00000213949	D5/D6	-2.324	-2.324	-2.342	-2.264	-2.102	-2.233	-2.164	-2.177	-2.175	-2.131	-1.892	-2.024	-1.921	-2.159
ENSG00000007264	D5/D6	2.322	2.33	1.371	1.599	2.077	1.976	1.533	3.57	1.824	1.7	0.46	0.867	1.875	1.808
ENSG00000196407	D5/D6	2.322	1.889	2.179	2.292	2.284	2.004	2.039	2.081	1.816	1.962	1.94	2.402	1.748	2.074
ENSG00000139926	D5/D6	-2.315	-2.449	-1.98	-2.849	-2.424	-2.313	-2.372	-2.467	-2.079	-2.246	-1.831	-2.654	-2.421	-2.338
ENSG00000154451	D5/D6	-2.305	-2.339	-2.351	-2.265	-2.268	-2.171	-2.23	-2.296	-2.277	-2.325	-2.236	-2.391	-2.392	-2.296
ENSG00000148935	D5/D6	-2.302	-2.148	-2.275	-2.552	-2.009	-2.243	-2.364	-2.244	-2.414	-2.175	-2.288	-2.323	-2.191	-2.271
ENSG00000127533	D5/D6	-2.301	-2.075	-2.169	-2.299	-2.065	-2.102	-2.208	-2.494	-1.927	-2.187	-1.377	-2.589	-1.666	-2.112
ENSG00000205683	D5/D6	-2.296	-2.258	-2.308	-2.535	-1.978	-2.415	-2.294	-1.801	-2.059	-2.394	-2.282	-2.185	-1.912	-2.209
ENSG00000011028	D5/D6	2.293	2.275	2.288	2.252	2.255	2.418	2.328	2.262	2.387	2.232	2.344	2.367	2.283	2.307
ENSG00000185585	D5/D6	-2.29	-4.269	-1.894	-2.623	-2.512	-2.637	-1.96	-2.182	-1.474	-2.726	-2.806	-2.422	-1.668	-2.42
ENSG00000069020	D5/D6	2.29	1.839	1.981	1.824	1.82	1.892	1.714	1.894	1.558	1.441	1.87	1.815	1.066	1.769
ENSG00000076864	D5/D6	2.289	2.406	2.224	2.35	2.036	2.431	1.885	1.995	2.442	2.302	2.699	2.343	1.558	2.228
ENSG00000196353	D5/D6	-2.289	-2.366	-2.103	-2.722	-2.042	-2.236	-1.9	-1.877	-1.434	-2.383	-1.632	-2.222	-1.448	-2.05
ENSG00000118997	D5/D6	-2.285	-2.154	-1.462	-0.917	-1.828	-2.237	-2.277	-1.698	-1.764	-1.756	-2.359	-2.534	-1.181	-1.881
ENSG00000227176	D5/D6	-2.284	-1.527	-1.532	-0.928	-0.797	-0.854	-0.915	-0.638	-0.672	-0.587	-0.956	-1.029	-0.896	-1.047
ENSG00000081985	D5/D6	-2.283	-2.594	-2.219	-2.633	-2.094	-1.672	-1.669	-2.11	-2.233	-1.631	-1.881	-1.488	-1.781	-2.022
ENSG00000137868	D5/D6	-2.283	-2.338	-2.537	-2.339	-2.511	-2.686	-3.052	-2.748	-2.029	-2.27	-1.756	-3.201	-1.807	-2.428
ENSG00000275410	D5/D6	-2.281	-2.307	-2.324	-2.43	-2.189	-2.313	-2.34	-2.327	-2.217	-2.428	-2.29	-2.473	-2.107	-2.31
ENSG00000177335	D5/D6	-2.279	-2.37	-2.323	-2.364	-2.034	-2.61	-2.644	-2.421	-2.45	-2.304	-2.501	-2.335	-2.204	-2.372
ENSG00000135929	D5/D6	-2.27	-2.283	-2.177	-2.376	-2.031	-2.351	-2.398	-2.397	-2.194	-1.934	-2.088	-2.689	-2.021	-2.247
ENSG00000151929	D5/D6	-2.269	-2.11	-2.069	-2.374	-2.212	-2.228	-2.439	-2.604	-2.457	-2.511	-2.236	-2.06	-2.246	-2.294
ENSG00000125355	D5/D6	-2.268	-2.404	-1.762	-1.811	-1.453	-1.315	-1.416	-1.448	-0.782	-1.038	-1.449	-0.942	-1.4	-1.499
ENSG00000157214	D5/D6	-2.267	-2.255	-1.798	-2.168	-1.454	-2.13	-2.179	-2.278	-1.976	-1.281	-2.114	-2.677	-2.057	-2.049
ENSG00000259674	D5/D6	-2.267	-2.149	-1.972	-2.288	-2.019	-2.322	-2.083	-2.088	-2.398	-2.482	-1.818	-1.955	-2.408	-2.173
ENSG00000225422	D5/D6	-2.265	-2.285	-1.91	-1.539	-1.911	-1.754	-1.704	-1.937	-1.663	-1.882	-1.6	-1.44	-1.866	-1.827
ENSG00000008405	D5/D6	2.264	2.307	2.436	2.35	2.34	2.264	2.428	2.296	2.449	2.446	2.275	2.28	2.179	2.332
ENSG00000010030	D5/D6	-2.262	-2.239	-2.444	-2.412	-2.274	-2.219	-2.508	-2.18	-2.482	-2.361	-2.377	-2.409	-2.402	-2.351
ENSG00000056487	D5/D6	2.258	1.965	1.898	2.3	2.043	2.143	1.782	1.64	1.575	2.15	2.932	1.775	2.129	2.045
ENSG00000120915	D5/D6	-2.258	-2.054	-1.897	-2.098	-2.416	-2.27	-2.133	-2.051	-1.966	-2.233	-2.16	-1.997	-2.296	-2.141
ENSG00000010278	D5/D6	-2.257	-2.056	-2.216	-2.145	-2.327	-2.368	-1.976	-2.102	-2.155	-2.164	-2.686	-2.107	-2.085	-2.203
ENSG00000128805	D5/D6	2.255	2.045	2.03	1.932	2.112	2.983	1.503	1.993	2.016	2.296	1.125	2.584	1.345	2.017
ENSG00000119946	D5/D6	2.25	2.14	1.922	2.27	1.802	1.723	1.619	1.68	1.782	1.776	1.907	1.692	1.679	1.865
ENSG00000183780	D5/D6	2.25	2.648	2.273	2.534	2.656	2.807	2.397	2.983	2.627	2.091	2.08	2.944	1.833	2.471
ENSG00000273824	D5/D6	-2.25	-2.06	-2.757	-2.295	-2.72	-2.27	-2.408	-2.471	-2.529	-1.99	-2.035	-2.075	-2.192	-2.312
ENSG00000082074	D5/D6	2.249	2.156	2.501	2.144	1.982	2.647	2.224	2.191	1.491	1.819	1.859	3.106	1.169	2.118
ENSG00000113916	D5/D6	-2.248	-2.272	-2.788	-2.731	-3.091	-2.786	-1.98	-3.365	-2.426	-3.414	-3.324	-1.781	-2.166	-2.644
ENSG00000267801	D5/D6	2.247	2.225	3.169	2.099	1.759	1.654	1.913	1.37	1.823	1.856	1.633	3.703	1.429	2.068
ENSG00000116183	D5/D6	-2.247	-1.745	-1.07	-1.664	-1.726	-1.269	-2.19	-1.079	-1.048	-1.535	-0.477	-2.01	-0.716	-1.444
ENSG00000104970	D5/D6	2.243	1.549	1.157	0.35	1.624	1.614	0.312	1.089	0.805	0.972	0.997	0.724	0.862	1.1
ENSG00000125675	D5/D6	-2.239	-2.401	-3.102	-2.733	-2.251	-2.175	-1.933	-2.582	-2.075	-2.04	-2.722	-2.357	-1.823	-2.341
ENSG00000234026	D5/D6	-2.236	-1.205	-2.353	-0.363	-0.854	-0.882	-0.709	-0.977	-1.07	-0.573	0.161	-1.057	-1.028	-1.011
ENSG00000228590	D5/D6	-2.231	-1.731	-1.429	-1.737	-1.531	-1.49	-1.833	-1.282	-1.6	-1.824	-3.773	-1.428	-1.604	-1.807
ENSG00000147570	D5/D6	-2.228	-2.41	-3.001	-2.361	-1.984	-2.49	-2.046	-2.416	-1.808	-1.924	-2.789	-2.106	-2.294	-2.297
ENSG00000166257	D5/D6	2.226	2.159	0.843	1.794	1.789	0.922	0.756	0.358	0.655	1.032	0.274	1.457	1.641	1.223
ENSG00000264781	D5/D6	-2.224	-2.224	-2.137	-2.065	-2.275	-2.289	-2.203	-2.429	-1.471	-1.82	-2.298	-2.215	-1.781	-2.11
ENSG00000107249	D5/D6	-2.218	-2.521	-2.313	-1.596	-1.854	-2.011	-1.857	-1.711	-1.611	-2.105	-2.318	-1.985	-1.626	-1.979
ENSG00000126010	D5/D6	-2.217	-2.23	-1.959	-2.191	-1.989	-1.877	-1.858	-1.501	-1.755	-1.966	-2.372	-1.32	-1.79	-1.925
ENSG00000226220	D5/D6	-2.213	-0.411	-1.331	-0.839	-0.693	-0.705	-0.516	-0.318	-1.458	-0.901	-1.041	-0.886	-0.658	-0.921
ENSG00000188064	D5/D6	2.213	2.136	2.258	2.201	2.17	2.176	1.974	2.085	2.331	2.941	2.082	2.013	2.305	2.222
ENSG00000237484	D5/D6	-2.212	-2.693	-2.504	-2.368	-2.351	-2.341	-2.51	-2.579	-2.481	-2.218	-2.683	-2.094	-2.329	-2.413
ENSG00000151967	D5/D6	-2.207	-1.879	-1.969	-1.846	-2.08	-2.189	-1.465	-1.98	-1.765	-1.701	-1.624	-1.584	-1.907	-1.861
ENSG00000121690	D5/D6	-2.206	-2.049	-1.856	-2.214	-2.381	-1.869	-2.266	-2.109	-2.385	-1.906	-1.966	-2.206	-1.898	-2.101
ENSG00000258168	D5/D6	-2.205	-2.909	-2.579	-2.915	-2.994	-3.211	-3.634	-2.928	-2.252	-2.841	-2.418	-3.516	-2.233	-2.818
ENSG00000279675	D5/D6	-2.2	-2.339	-1.801	-2.54	-2.431	-1.97	-1.934	-1.876	-1.84	-2.138	-1.94	-1.686	-1.739	-2.033
ENSG00000181104	D5/D6	-2.196	-2.22	-1.864	-2.195	-2.307	-2.315	-2.067	-2.574	-1.54	-2.546	-1.792	-2.093	-1.683	-2.107
ENSG00000258875	D5/D6	-2.191	-2.2	-1.533	-2.337	-1.367	-2.134	-1.117	-1.985	-1.061	-2.985	-1.843	-2.004	-0.936	-1.822
ENSG00000100033	D5/D6	2.19	1.797	1.208	1.634	1.918	1.34	1.733	1.173	1.495	1.656	3.162	1.605	0.921	1.679
ENSG00000235374	D5/D6	2.189	1.315	0.92	0.588	1.416	1.523	0.243	1.26	1.875	0.725	-0.166	-0.052	0.14	0.921
ENSG00000198829	D5/D6	-2.188	-3.29	-2.027	-2.479	-2.988	-2.512	-2.064	-4.413	-2.17	-2.623	-2.025	-3.089	-2.094	-2.613
ENSG00000117013	D5/D6	2.188	1.497	1.565	0.987	1.717	1.782	1.642	1.707	0.926	0.459	1.844	1.137	0.35	1.369
ENSG00000154721	D5/D6	-2.186	-1.959	-2.256	-2.04	-1.848	-1.482	-1.131	-1.659	-1.362	-1.751	-1.625	-1.274	-1.592	-1.705
ENSG00000151948	D5/D6	-2.178	-2.087	-2.129	-2.112	-1.954	-2.255	-1.968	-1.98	-1.875	-2.187	-1.981	-2.166	-2.156	-2.079
ENSG00000174233	D5/D6	-2.178	-1.994	-2.053	-2.069	-1.842	-2.154	-1.888	-2.151	-2.019	-1.818	-2.192	-2.008	-1.835	-2.016
ENSG00000126759	D5/D6	-2.173	-1.709	-1.809	-2.044	-1.72	-1.551	-2.169	-1.855	-2.186	-2.275	-1.932	-1.519	-1.777	-1.902
ENSG00000173641	D5/D6	-2.172	-1.985	-1.593	-2.017	-1.994	-1.842	-1.166	-1.796	-1.747	-1.591	-1.532	-1.643	-1.297	-1.721
ENSG00000188848	D5/D6	-2.171	-2.779	-2.739	-2.685	-2.699	-3.118	-2.277	-2.588	-2.436	-2.632	-2.801	-1.929	-2.46	-2.563
ENSG00000253690	D5/D6	-2.17	-1.823	-1.495	-1.987	-1.561	-1.326	-1.232	-1.36	-1.27	-1.053	-1.363	-1.185	-1.245	-1.467
ENSG00000113645	D5/D6	2.166	2.02	2.22	1.912	2.132	2.085	1.907	1.985	1.844	1.761	2.193	2.01	1.869	2.008
ENSG00000256235	D5/D6	-2.165	-2.032	-2.045	-2.161	-2.104	-1.963	-1.812	-1.965	-2.033	-2.209	-2.058	-1.955	-1.986	-2.038
ENSG00000225783	D5/D6	-2.164	-2.625	-2.068	-1.901	-1.821	-1.632	-1.544	-1.481	-1.573	-1.805	-1.934	-1.594	-1.902	-1.849
ENSG00000057657	D5/D6	-2.161	-2.187	-2.076	-2.1	-1.804	-1.9	-2.08	-1.839	-1.823	-1.862	-1.906	-1.997	-1.985	-1.978
ENSG00000259834	D5/D6	-2.161	-1.936	-1.897	-2	-2.091	-2.047	-1.923	-1.951	-2.166	-1.997	-2.276	-1.91	-1.992	-2.027
ENSG00000250751	D5/D6	-2.16	-0.894	-1.411	-2.631	-0.781	-0.806	-0.954	-0.915	-0.663	-0.785	-1.904	-1.553	-0.412	-1.221
ENSG00000175899	D5/D6	-2.159	-3.228	-0.743	-2.091	-0.922	-1.616	-0.643	-0.992	-1.889	-2.209	-2.287	-2.497	-0.708	-1.691
ENSG00000145934	D5/D6	-2.159	-1.589	-1.572	-1.895	-1.573	-1.539	-1.983	-0.882	-1.024	-1.217	-1.823	-1.275	-0.268	-1.446
ENSG00000100628	D5/D6	-2.155	-2.067	-2.077	-2.223	-2.255	-2.152	-1.875	-2.123	-2.103	-2.19	-2.11	-2.215	-1.914	-2.112
ENSG00000233785	D5/D6	-2.155	-1.784	-1.927	-2.207	-2.397	-1.865	-2.044	-2.345	-1.616	-1.643	-1.463	-1.324	-2.172	-1.918
ENSG00000134061	D5/D6	-2.154	-2.101	-2.003	-2.079	-1.898	-1.968	-1.865	-1.936	-1.841	-1.874	-1.831	-1.834	-1.904	-1.945
ENSG00000245848	D5/D6	2.154	2.204	0.998	1.861	1.426	1.675	0.713	0.947	1.45	1.503	0.923	1.812	1.138	1.447
ENSG00000095203	D5/D6	2.153	2.077	1.919	2.043	1.961	2.128	1.919	2.109	1.94	1.98	2.442	2.246	2.072	2.076
ENSG00000269919	D5/D6	-2.151	-1.522	-0.849	-1.647	-1.915	-1.781	-1.603	-2.389	-1.728	-1.449	-2.71	-1.803	-1.254	-1.754
ENSG00000241163	D5/D6	-2.151	-2.293	-2.278	-2.19	-2.388	-2.324	-2.483	-2.489	-2.258	-2.427	-2.307	-2.704	-2.301	-2.353
ENSG00000067606	D5/D6	2.148	2.168	2.076	2.123	2.039	2.044	1.633	1.768	1.963	1.716	1.835	2.365	1.474	1.95
ENSG00000117266	D5/D6	2.148	1.405	1.693	1.311	1.531	1.674	0.976	1.833	0.904	1.032	0.733	1.821	0.692	1.366
ENSG00000152104	D5/D6	-2.147	-3.35	-3.213	-2.329	-1.753	-1.739	-1.252	-2.87	-1.221	-1.526	-4.984	-1.357	-1.006	-2.211
ENSG00000183722	D5/D6	-2.147	-2.731	-1.753	-2.253	-2.092	-2.343	-2.497	-1.984	-3.034	-2.102	-2.701	-2.211	-2.24	-2.314
ENSG00000117586	D5/D6	-2.144	-2.04	-2.216	-2.077	-2.088	-2.336	-2.042	-1.996	-2.06	-2.013	-2.091	-1.904	-2.095	-2.085
ENSG00000131016	D5/D6	2.14	1.474	1.861	2.009	1.803	1.667	1.771	2.595	1.941	2.12	1.566	1.73	1.873	1.888
ENSG00000284543	D5/D6	-2.14	-2.023	-2.152	-1.861	-2.229	-2.049	-1.942	-2.154	-1.928	-2.032	-1.73	-2.329	-2.138	-2.054
ENSG00000164904	D5/D6	2.14	2.214	2.271	2.117	1.941	2.358	2.118	2.173	1.718	2.001	2.309	2.222	2.076	2.127
ENSG00000183813	D5/D6	-2.139	-2.315	-2.17	-2.065	-2.088	-2.283	-2.089	-2.142	-2.164	-2.16	-2.325	-2.457	-2.267	-2.205
ENSG00000100024	D5/D6	-2.136	-2.035	-2.167	-2.214	-2.168	-2.283	-1.916	-2.47	-2.061	-2.024	-2.065	-2.301	-2.323	-2.166
ENSG00000233327	D5/D6	2.131	2.414	2.3	2.282	2.184	2.418	2.817	2.129	2.123	2.363	2.18	2.341	2.032	2.286
ENSG00000157613	D5/D6	-2.129	-2.452	-2.228	-2.312	-1.841	-2.052	-2.004	-2.467	-1.733	-3.271	-1.775	-2.194	-1.709	-2.167
ENSG00000188306	D5/D6	2.127	1.176	2.384	0.936	1.371	0.988	0.016	0.798	0.859	1.308	1.001	0.678	0.413	1.081
ENSG00000278561	D5/D6	-2.123	-2.876	-2.504	-3.165	-2.439	-2.355	-2.658	-2.601	-2.343	-2.208	-3.564	-2.726	-1.814	-2.567
ENSG00000136869	D5/D6	-2.12	-2.066	-2.894	-1.674	-1.99	-2.22	-1.459	-1.791	-2.045	-0.655	-1.33	-2.704	-1.693	-1.895
ENSG00000141519	D5/D6	2.119	0.948	0.528	0.951	1.514	1.436	0.19	0.861	0.813	1.308	0.888	0.648	0.171	0.952
ENSG00000198722	D5/D6	2.115	1.994	2.091	2.044	2.284	2.009	2.112	2.185	2.065	2.227	2.221	2.11	2.053	2.116
ENSG00000197410	D5/D6	-2.113	-2.619	-2.136	-2.429	-2.055	-2.344	-1.679	-2.12	-1.946	-2.076	-1.779	-2.446	-1.335	-2.083
ENSG00000226571	D5/D6	-2.109	-1.741	-2.021	-1.827	-1.401	-1.95	-1.607	-1.687	-1.685	-2.056	-1.432	-1.67	-2.096	-1.791
ENSG00000235217	D5/D6	2.108	-0.152	3.281	1.361	0.548	0.494	0.419	0.542	1.523	1.076	0.398	0.533	1.121	1.019
ENSG00000124429	D5/D6	2.108	1.82	2.107	2.129	2.058	2.197	1.824	1.973	2.05	1.883	2.657	2.572	1.996	2.106
ENSG00000022267	D5/D6	-2.107	-2.559	-1.717	-1.969	-1.164	-0.857	-1.638	-1.886	-1.321	-1.312	-1.142	-1.279	-1.307	-1.558
ENSG00000116675	D5/D6	-2.107	-1.984	-2.142	-2.314	-2.203	-2.218	-1.409	-1.947	-2.683	-2.151	-1.872	-2.499	-1.926	-2.112
ENSG00000141655	D5/D6	-2.104	-2.555	-2.161	-1.996	-1.869	-2.136	-2.53	-2.006	-1.852	-1.781	-1.77	-2.191	-1.916	-2.067
ENSG00000181418	D5/D6	2.099	2.068	2.061	2.016	1.962	2.011	1.869	1.895	1.868	1.866	1.667	1.772	1.952	1.931
ENSG00000251301	D5/D6	-2.099	-2.297	-2.281	-2.483	-2.419	-2.428	-2.524	-2.218	-2.309	-2.479	-2.174	-2.095	-2.238	-2.311
ENSG00000186235	D5/D6	2.099	0.677	0.537	0.975	1.296	0.285	0.86	0.541	0.823	0.322	1.118	0.693	0.38	0.816
ENSG00000054179	D5/D6	2.094	2.24	2.133	2.106	2.14	2.343	2.139	2.005	1.904	1.689	3.117	1.997	2.028	2.149
ENSG00000272967	D5/D6	-2.094	-1.814	-0.968	-0.595	-0.72	-0.174	-0.857	-1.213	-1.01	-0.375	-0.691	-0.734	-1.064	-0.947
ENSG00000107719	D5/D6	2.094	2.13	2.038	2.142	2.032	2.337	2.087	2.075	2.068	1.896	1.76	2.051	1.873	2.045
ENSG00000186510	D5/D6	-2.094	-2.647	-2.808	-2.866	-2.372	-2.836	-1.348	-1.68	-1.575	-2.192	-1.762	-2.364	-1.712	-2.173
ENSG00000142185	D5/D6	2.088	2.149	2.007	2.086	2.043	2.125	2.057	2.065	2.09	1.87	1.998	2.067	1.726	2.028
ENSG00000230033	D5/D6	-2.084	-1.955	-1.72	-2.326	-0.918	-1.459	-2.77	-1.474	-1.649	-2.38	-0.44	-3.049	-2.535	-1.904
ENSG00000262585	D5/D6	-2.078	-1.88	-1.629	-1.916	-2.029	-2.009	-1.668	-2.139	-1.792	-1.933	-1.811	-1.72	-1.976	-1.891
ENSG00000143382	D5/D6	-2.076	-1.386	-1.501	-1.668	-1.139	-1.141	-1.007	-1.05	-0.876	-0.943	-0.863	-1.201	-1.214	-1.236
ENSG00000080823	D5/D6	2.074	2.299	1.978	2.085	1.806	1.585	1.704	1.58	1.756	1.912	1.327	1.813	1.631	1.812
ENSG00000164749	D5/D6	-2.072	-2.566	-2.289	-2.555	-2.132	-2.691	-2.618	-2.525	-1.75	-1.611	-1.829	-2.471	-2.496	-2.277
ENSG00000158106	D5/D6	2.072	1.817	1.898	1.76	1.813	1.699	1.958	1.575	1.675	1.599	1.9	1.469	1.595	1.756
ENSG00000066056	D5/D6	-2.066	-2.308	-2.147	-2.394	-1.819	-2.177	-2.028	-2.012	-1.172	-1.869	-2.313	-2.346	-1.717	-2.028
ENSG00000159618	D5/D6	-2.066	-1.866	-2.079	-1.97	-1.957	-1.644	-2.094	-1.732	-1.943	-1.616	-1.53	-1.725	-1.788	-1.847
ENSG00000115297	D5/D6	2.065	1.494	1.7	1.428	1.386	0.254	1.133	1.273	1.457	2.395	1.717	1.386	1.622	1.485
ENSG00000062370	D5/D6	-2.064	-2.002	-2.131	-2.121	-2.1	-1.948	-2.441	-2.071	-1.757	-2.092	-1.868	-2.403	-1.666	-2.051
ENSG00000071575	D5/D6	2.063	1.936	1.931	1.941	1.919	1.934	2.08	2.062	1.959	1.869	1.985	2.119	1.87	1.974
ENSG00000174292	D5/D6	2.062	1.945	1.87	2	1.425	1.227	1.271	1.504	1.756	1.692	1.161	0.971	1.117	1.539
ENSG00000271009	D5/D6	2.058	1.263	0.805	0.682	1.15	1.106	1.844	1.059	0.235	1.177	2.146	1.655	0.366	1.196
ENSG00000187621	D5/D6	-2.057	-2.278	-2.525	-2.064	-2.4	-2.519	-2.162	-2.32	-2.174	-2.52	-2.157	-2.285	-1.896	-2.258
ENSG00000259904	D5/D6	2.056	1.101	1.739	0.813	0.317	0.741	1.301	0.511	0.109	-0.392	0.526	1.109	0.181	0.778
ENSG00000179403	D5/D6	-2.056	-2.468	-2.388	-2.545	-2.241	-2.653	-2.293	-2.565	-2.692	-2.73	-3.145	-3.101	-2.122	-2.538
ENSG00000133454	D5/D6	-2.054	-2.143	-2.67	-2.293	-2.467	-2.917	-3.417	-3.299	-2.236	-2.762	-3.663	-3.827	-1.78	-2.733
ENSG00000160683	D5/D6	-2.051	-2.927	-2.597	-3.064	-2.484	-1.565	-2.358	-3.116	-2.626	-2.633	-2.076	-3.156	-2.261	-2.532
ENSG00000146072	D5/D6	-2.05	-2.314	-1.855	-1.892	-1.382	-1.493	-1.439	-1.602	-2.067	-2.404	-3.282	-1.081	-1.683	-1.888
ENSG00000099625	D5/D6	2.048	1.868	1.529	1.858	1.299	1.663	1.553	1.618	1.87	1.331	1.853	1.42	1.176	1.622
ENSG00000242551	D5/D6	2.048	0.982	0.396	0.597	0.505	0.464	0.495	0.602	0.685	0.995	1.929	0.434	0.735	0.836
ENSG00000147642	D5/D6	2.045	2.016	1.829	2.244	1.96	2.015	1.422	2.046	1.65	1.902	1.723	1.735	1.683	1.867
ENSG00000104899	D5/D6	2.045	0.767	1.088	0.592	0.418	1.059	0.352	0.642	0.81	1.121	0.123	0.84	0.278	0.78
ENSG00000230438	D5/D6	-2.042	-2.165	-2.175	-2.098	-2.221	-2.111	-1.954	-1.812	-1.746	-2.001	-2.031	-1.831	-1.981	-2.013
ENSG00000225434	D5/D6	-2.039	-1.838	-0.204	-1.561	-1.287	-0.949	-0.701	-0.866	-2.551	-0.625	-1.285	-2.238	-2.998	-1.472
ENSG00000235770	D5/D6	-2.038	-1.734	-1.887	-1.547	-1.535	-1.813	-1.18	-1.513	-1.059	-1.139	-1.623	-1.897	-1.404	-1.567
ENSG00000047648	D5/D6	-2.035	-1.709	-1.904	-2.008	-1.753	-1.657	-1.835	-1.758	-1.471	-1.919	-2.041	-1.518	-1.78	-1.799
ENSG00000115507	D5/D6	2.035	1.908	1.731	1.745	1.962	2.052	1.867	2.018	1.99	1.184	1.534	1.991	1.424	1.803
ENSG00000166104	D5/D6	2.033	1.879	1.744	1.814	2.043	1.889	1.667	1.931	2.117	2.264	2.358	1.981	1.512	1.941
ENSG00000137486	D5/D6	2.031	1.716	1.987	2.098	2.042	2.24	2.553	2.586	1.644	1.881	2.947	1.793	1.701	2.094
ENSG00000170624	D5/D6	-2.03	-3.621	-2.067	-2.239	-3.061	-2.42	-2.292	-2.196	-2.036	-2.031	-3.008	-1.776	-1.69	-2.344
ENSG00000232040	D5/D6	-2.03	-2.546	-2.121	-2.058	-2.269	-2.129	-2.324	-2.19	-2.083	-2.115	-2.097	-2.315	-2.095	-2.182
ENSG00000148948	D5/D6	-2.029	-1.997	-1.933	-2.109	-2.052	-2.272	-2.122	-2.108	-1.866	-1.853	-2.047	-1.95	-1.807	-2.011
ENSG00000172840	D5/D6	2.028	0.241	0.505	0.48	1.447	0.53	0.641	0.503	1.51	-0.419	1.942	0.596	0.555	0.812
ENSG00000267892	D5/D6	2.025	2.026	1.782	1.99	1.428	1.597	1.221	2.255	1.865	2.285	2.549	1.224	1.933	1.86
ENSG00000184788	D5/D6	2.021	2.011	1.119	1.539	1.892	1.777	2.534	1.86	1.267	1.748	2.5	1.559	0.517	1.719
ENSG00000152894	D5/D6	-2.02	-2.192	-1.828	-1.647	-2.016	-1.758	-1.616	-1.543	-1.606	-1.915	-1.905	-2.287	-1.399	-1.825
ENSG00000215915	D5/D6	2.019	1.892	1.855	1.591	1.893	0.869	1.413	1.64	1.631	1.341	1.079	1.394	1.106	1.517
ENSG00000144893	D5/D6	-2.018	-2.245	-1.541	-1.71	-1.645	-1.406	-1.478	-1.46	-1.353	-1.194	-1.956	-1.917	-1.082	-1.616
ENSG00000135625	D5/D6	2.014	3.073	1.614	2.363	2.709	2.241	3.189	1.543	2.163	2.884	1.39	3.313	0.93	2.264
ENSG00000279565	D5/D6	-2.013	-1.223	-0.76	-1.308	-1.288	-1.495	-1.336	-1.596	-1.284	-0.747	-3.076	-1.386	-1.6	-1.47
ENSG00000162105	D5/D6	-2.012	-3.325	-2.445	-2.001	-2.135	-3.448	-2.834	-2.345	-1.35	-2.554	-2.663	-2.378	-0.764	-2.327
ENSG00000230301	D5/D6	-2.011	-1.412	-1.172	-0.697	-1.614	-1.313	-0.905	-0.831	-1.772	-1.08	-1.68	-1.379	-1.248	-1.316
ENSG00000100427	D5/D6	-2.011	-2.036	-1.623	-1.912	-1.99	-1.985	-1.555	-2.357	-2.199	-1.752	-2.896	-1.988	-1.955	-2.02
ENSG00000104490	D5/D6	-2.008	-1.555	-1.747	-1.537	-1.865	-2.123	-1.992	-1.847	-2.345	-2.115	-1.668	-2.108	-1.886	-1.907
ENSG00000228594	D5/D6	2.008	1.933	1.892	1.673	1.401	1.373	1.19	1.784	1.433	1.862	1.279	1.314	1.418	1.582
ENSG00000244586	D5/D6	2.004	1.327	1.46	1.47	2.079	1.923	1.94	1.591	1.669	1.561	1.312	2.219	2.075	1.741
ENSG00000188816	D5/D6	2.001	1.933	1.939	1.868	1.927	1.762	1.701	1.845	1.989	1.663	1.89	2.13	1.78	1.879
ENSG00000261448	D5/D6	-2.001	-1.933	-1.837	-1.967	-2.123	-1.987	-2.042	-2.233	-2.137	-2.119	-2.082	-2.233	-1.965	-2.051
ENSG00000240875	D5/D6	-1.998	-1.767	-1.716	-1.803	-1.631	-1.718	-1.734	-1.717	-1.961	-1.57	-1.354	-1.759	-1.517	-1.711
ENSG00000135046	D5/D6	-1.997	-2.041	-1.943	-1.929	-1.916	-2.116	-1.843	-2.111	-2.373	-2.018	-2.117	-2.058	-1.952	-2.032
ENSG00000273084	D5/D6	-1.995	-1.509	-1.416	-2.646	-2.081	-1.77	-1.442	-1.731	-1.983	-2.162	-2.253	-1.888	-1.465	-1.872
ENSG00000284634	D5/D6	-1.991	-1.703	-1.884	-2.096	-1.351	-1.186	-0.572	-1.002	-1.574	-0.557	-1.907	-1.912	-1.589	-1.486
ENSG00000134909	D5/D6	1.991	1.82	1.92	1.592	1.858	2.114	1.588	2.47	2.224	1.957	2.328	2.268	1.312	1.957
ENSG00000198853	D5/D6	1.99	2.007	1.785	1.898	2.294	2.115	1.992	1.774	2.031	1.984	2.425	1.465	1.324	1.93
ENSG00000272841	D5/D6	-1.989	-2.146	-2.248	-1.957	-1.815	-1.663	-1.845	-2.05	-2.032	-2.041	-1.676	-2.023	-1.971	-1.958
ENSG00000166681	D5/D6	1.989	2.015	1.96	1.846	1.732	1.754	1.675	1.927	2.036	1.802	1.441	1.39	1.982	1.811
ENSG00000141485	D5/D6	-1.989	-1.531	-0.754	-0.937	-0.739	-1.259	-1.172	-0.805	-0.266	0.473	-1.593	-1.768	-0.522	-0.989
ENSG00000162496	D5/D6	-1.988	-1.821	-1.74	-2.046	-2.601	-1.89	-2.159	-2.572	-1.561	-2.292	-2.406	-2.426	-1.866	-2.105
ENSG00000153093	D5/D6	-1.987	-2.217	-2.239	-2.215	-2.107	-2.292	-2.019	-2.021	-1.993	-2.063	-2.355	-2.261	-1.836	-2.123
ENSG00000187987	D5/D6	-1.987	-2.869	-2.364	-1.774	-2.052	-2.055	-2.133	-1.882	-2.144	-1.713	-2.424	-2.396	-1.834	-2.125
ENSG00000108379	D5/D6	1.98	2.029	1.823	1.778	1.82	1.67	1.71	1.564	1.734	1.449	1.361	1.566	1.633	1.701
ENSG00000234432	D5/D6	-1.979	-2.129	-2.055	-1.856	-1.999	-1.626	-2.306	-2.123	-2.067	-1.965	-1.825	-2.16	-1.641	-1.979
ENSG00000206579	D5/D6	1.978	1.934	2.853	1.97	2.278	2.37	1.708	2.595	0.989	1.461	1.252	3.016	0.986	1.953
ENSG00000111961	D5/D6	-1.977	-2.14	-2.075	-1.849	-1.751	-1.921	-1.977	-2.048	-1.856	-1.824	-1.944	-2.075	-1.769	-1.939
ENSG00000158869	D5/D6	-1.976	-1.122	-1.164	-1.175	-0.708	-0.892	-0.551	-1.008	-0.742	-0.834	-0.661	-0.994	-1.208	-1.003
ENSG00000133104	D5/D6	-1.974	-1.984	-1.806	-1.863	-1.677	-1.843	-1.565	-2.203	-1.794	-2.099	-2.293	-1.648	-1.777	-1.887
ENSG00000180871	D5/D6	-1.969	-3.084	-3.798	-2.681	-3.438	-2.567	-3.738	-3.748	-2.547	-1.802	-2.126	-2.544	-1.881	-2.763
ENSG00000074706	D5/D6	-1.966	-2.278	-1.773	-2.126	-2.253	-2.022	-1.823	-1.941	-1.731	-1.89	-1.725	-1.889	-1.981	-1.954
ENSG00000279489	D5/D6	-1.965	-1.732	-1.075	-0.521	-1.302	-1.866	-1.064	-1.312	-0.417	-0.765	-1.228	-0.929	-1.321	-1.192
ENSG00000138772	D5/D6	-1.964	-1.674	-1.893	-1.957	-1.808	-1.7	-2.159	-2.17	-1.771	-1.775	-1.144	-1.164	-1.712	-1.761
ENSG00000125740	D5/D6	-1.962	-1.153	-2.516	-1.533	-0.652	-1.233	-1.14	-1.444	-0.648	-1.334	-1.365	-1.612	-1.511	-1.393
ENSG00000152413	D5/D6	1.961	1.763	1.953	1.992	1.867	1.785	1.866	1.826	1.938	1.912	1.846	2.03	1.829	1.89
ENSG00000185909	D5/D6	1.961	1.956	1.845	1.758	1.783	1.616	1.903	1.811	1.716	1.668	1.58	1.707	1.338	1.742
ENSG00000186891	D5/D6	-1.96	-2.083	-2.646	-2.362	-1.967	-2.625	-2.353	-2.288	-2.018	-2.202	-2.274	-2.945	-1.763	-2.268
ENSG00000215146	D5/D6	-1.959	-2.069	-1.984	-2.454	-1.969	-2.064	-2.286	-2.162	-2.238	-1.677	-1.817	-2.655	-1.897	-2.095
ENSG00000234393	D5/D6	-1.959	-0.314	-0.409	-0.998	-0.271	-0.784	-0.161	-0.575	-0.801	-0.041	-1.015	-0.582	-0.536	-0.65
ENSG00000246465	D5/D6	1.957	2.879	2.913	2.462	2.488	2.79	2.941	2.278	2.826	2.672	3.483	1.673	1.616	2.537
ENSG00000110852	D5/D6	-1.957	-1.95	-2.047	-2.194	-2.038	-1.997	-2.184	-2.083	-2.128	-2.063	-2.209	-1.917	-1.949	-2.055
ENSG00000252010	D5/D6	1.955	0.004	0.391	-0.143	0.512	0.311	0.461	0.276	0.467	0.411	0.535	0.413	0.651	0.48
ENSG00000049246	D5/D6	-1.953	-2.913	-1.993	-2.338	-2.118	-1.925	-1.68	-1.957	-2.152	-2.622	-1.557	-1.837	-1.469	-2.039
ENSG00000205336	D5/D6	-1.949	-2.052	-2.029	-2.004	-2.347	-2.168	-2.038	-2.011	-1.986	-1.916	-2.578	-2.562	-2.042	-2.129
ENSG00000121858	D5/D6	-1.948	-1.711	-1.719	-1.822	-1.847	-1.783	-1.697	-1.526	-1.837	-1.736	-1.715	-1.761	-1.874	-1.768
ENSG00000008300	D5/D6	-1.947	-1.903	-1.934	-2.018	-1.674	-1.72	-1.467	-1.622	-1.622	-1.805	-1.967	-1.982	-1.438	-1.777
ENSG00000213468	D5/D6	-1.946	-1.786	-2.016	-1.952	-2.227	-2.031	-1.992	-2.101	-2.072	-2.069	-2.236	-2.192	-2.093	-2.055
ENSG00000173208	D5/D6	-1.941	-2.005	-1.879	-1.999	-1.703	-1.999	-1.903	-1.882	-1.762	-1.93	-1.879	-1.896	-1.817	-1.892
ENSG00000121236	D5/D6	-1.938	-0.984	-1.198	-1.214	-1.109	-1.472	-0.625	-1.055	-0.87	-1.254	-1.121	-1.054	-1.159	-1.158
ENSG00000068615	D5/D6	1.937	1.454	0.867	1.485	0.521	0.625	0.889	0.596	0.79	0.855	0.785	0.835	1.054	0.976
ENSG00000128683	D5/D6	-1.937	-2.582	-1.328	-2.243	-3.466	-2.189	-1.524	-2.792	-2.247	-2.453	-2.876	-1.93	-1.456	-2.232
ENSG00000279534	D5/D6	-1.937	-1.276	-0.609	-0.773	-0.886	-0.869	-0.766	-1.003	-0.947	-0.805	-1.008	-0.751	-0.883	-0.963
ENSG00000101846	D5/D6	-1.936	-2.083	-1.964	-2.017	-1.976	-1.973	-1.96	-1.849	-1.98	-2.009	-1.904	-2.03	-2.054	-1.98
ENSG00000218336	D5/D6	1.927	1.282	1.426	1.082	1.886	1.526	1.337	1.219	1.179	1.185	2.572	1.998	0.134	1.443
ENSG00000069702	D5/D6	1.925	1.889	1.842	1.988	1.939	2.145	1.902	2.041	1.86	2.119	2.119	2.126	2.052	1.996
ENSG00000178773	D5/D6	1.922	1.893	1.819	1.839	1.78	1.969	1.89	1.878	1.663	1.662	2.058	1.828	1.657	1.835
ENSG00000173809	D5/D6	-1.919	-1.549	-0.639	-2.145	-0.448	-1.22	-0.26	-1.984	-1.381	-1.747	-1.944	-1.282	-0.608	-1.317
ENSG00000160188	D5/D6	-1.918	-1.673	-1.587	-2.005	-2.418	-1.898	-2.2	-1.495	-2.065	-2.032	-1.32	-2.019	-1.965	-1.892
ENSG00000185818	D5/D6	1.917	2.414	1.809	2.016	2.227	2.427	2.248	2.449	2.09	2.065	2.466	2.335	2.15	2.201
ENSG00000117226	D5/D6	-1.915	-1.898	-1.835	-1.875	-1.758	-1.668	-1.517	-1.621	-2.064	-1.722	-1.706	-1.676	-1.674	-1.764
ENSG00000236304	D5/D6	-1.914	-3.178	-2.131	-0.578	-0.989	-1.408	-1.237	-3.134	-1.064	-2.198	-1.648	-2.25	-0.765	-1.73
ENSG00000234956	D5/D6	-1.913	-1.591	-2.149	-1.698	-1.813	-1.412	-2.036	-2.323	-1.894	-1.453	-1.624	-1.419	-1.549	-1.76
ENSG00000160111	D5/D6	-1.911	-1.727	-2.448	-2.121	-1.913	-2.257	-2.082	-2.521	-0.35	-1.982	-3.099	-2.17	-0.601	-1.937
ENSG00000003096	D5/D6	-1.911	-2.761	-2.589	-2.072	-1.746	-1.822	-2.097	-2.181	-2.329	-2.014	-1.575	-1.823	-1.451	-2.028
ENSG00000267123	D5/D6	1.91	1.472	1.081	1.702	1.416	1.833	1.474	1.199	1.108	1.954	0.305	1.558	0.754	1.367
ENSG00000177238	D5/D6	-1.908	-1.74	-2.953	-0.644	-0.996	-1.802	-1.096	-1.379	-0.829	-0.934	-1.668	-2.834	-1.205	-1.538
ENSG00000170412	D5/D6	-1.908	-1.339	-1.398	-1.225	-1.945	-1.746	-1.421	-1.332	-1.748	-1.372	-1.721	-1.474	-1.873	-1.577
ENSG00000113263	D5/D6	-1.908	-2.041	-1.978	-2.105	-1.84	-1.802	-1.876	-2.257	-1.616	-1.95	-2.566	-2.174	-1.746	-1.989
ENSG00000102755	D5/D6	-1.907	-1.953	-1.864	-1.996	-1.914	-1.822	-1.812	-1.837	-1.987	-1.805	-2.002	-1.811	-1.8	-1.885
ENSG00000197057	D5/D6	-1.901	-2.339	-1.118	-1.619	-1.375	-2.152	-2.17	-1.347	-1.38	-1.173	-1.554	-1.075	-1.253	-1.574
ENSG00000244342	D5/D6	-1.9	-0.601	-1.172	-1.166	-1.67	-1.29	-1.272	-0.457	-1.388	-1.137	-0.335	-1.756	-1.443	-1.199
ENSG00000241978	D5/D6	-1.899	-0.495	-0.411	-1.46	0.195	-0.438	-0.018	-1.45	-0.291	-0.428	-0.105	-0.554	-0.368	-0.594
ENSG00000250091	D5/D6	-1.898	-1.17	-1.187	-1.268	-1.291	-0.989	-1.341	-0.994	-0.779	-0.876	-1.612	-2.163	-0.793	-1.259
ENSG00000178184	D5/D6	-1.897	-2.659	-2.325	-2.328	-1.876	-1.707	-2.274	-1.954	-2.21	-1.9	-2.122	-1.909	-1.75	-2.07
ENSG00000225938	D5/D6	1.896	1.162	1.335	1.37	1.391	1.457	1.422	1.313	1.486	0.978	0.815	1.639	1.182	1.342
ENSG00000095637	D5/D6	1.895	1.069	1.084	1.568	1.478	1.669	0.815	1.179	1.457	1.498	1.468	1.222	1.306	1.362
ENSG00000189051	D5/D6	1.893	-0.003	-0.27	-0.25	0.484	0.627	0.647	0.106	-0.321	0.251	0.96	0.4	0.192	0.363
ENSG00000234614	D5/D6	1.892	1.834	1.921	1.886	1.751	1.897	2.001	1.994	1.572	1.674	2.143	1.922	1.941	1.879
ENSG00000059377	D5/D6	-1.89	-2.046	-2.129	-1.976	-1.568	-1.564	-1.7	-1.559	-1.881	-1.726	-1.525	-1.585	-1.678	-1.756
ENSG00000136931	D5/D6	1.885	1.673	1.609	1.338	1.623	1.597	1.243	0.671	1.45	1.291	1.046	1.566	0.769	1.366
ENSG00000129521	D5/D6	-1.881	-2.084	-2.013	-1.923	-2.908	-1.996	-2.191	-2.688	-1.567	-1.943	-2.157	-2.917	-1.59	-2.143
ENSG00000228808	D5/D6	1.879	0.41	-0.44	0.495	0.747	0.102	0.345	1.061	0.269	0.969	0.51	0.356	1.018	0.594
ENSG00000116991	D5/D6	-1.879	-2.07	-1.808	-2.284	-1.909	-1.811	-1.917	-1.829	-1.874	-1.67	-1.465	-2.24	-1.705	-1.882
ENSG00000283199	D5/D6	1.875	0.832	0.725	1.938	1.043	1.083	1.158	0.803	1.311	1.733	-1.773	0.856	1.074	0.974
ENSG00000178562	D5/D6	-1.874	-0.758	-1.041	-2.027	-1.148	-1.736	-1.603	-0.996	-1.387	-1.226	-1.419	-0.932	-1.272	-1.34
ENSG00000282419	D5/D6	-1.873	-1.077	-1.256	-1.003	-0.929	-2.085	-1.925	-1.042	-1.186	-0.892	-0.701	-1.502	-1.089	-1.274
ENSG00000284644	D5/D6	1.872	0.561	0.859	0.42	0.794	0.659	1.512	1.344	1.862	0.732	0.733	0.225	0.654	0.941
ENSG00000205277	D5/D6	-1.87	-2.163	-1.772	-1.649	-1.769	-1.789	-1.817	-1.924	-1.643	-1.624	-1.777	-1.761	-1	-1.735
ENSG00000125869	D5/D6	-1.87	-1.707	-1.773	-1.873	-1.594	-1.648	-1.821	-1.736	-1.672	-1.783	-2.062	-2.217	-1.97	-1.825
ENSG00000270115	D5/D6	1.87	0.366	0.383	0.809	0.904	0.898	1.127	0.665	0.097	1.557	1.045	1.583	0.696	0.923
ENSG00000170579	D5/D6	-1.87	-1.837	-1.608	-1.742	-1.642	-1.798	-1.637	-1.63	-1.584	-1.724	-1.594	-1.651	-1.242	-1.658
ENSG00000152952	D5/D6	-1.868	-1.955	-1.865	-2.123	-3.385	-2.669	-1.778	-1.921	-2.481	-2.452	-1.494	-4.647	-1.618	-2.327
ENSG00000283787	D5/D6	-1.867	-1.676	-1.835	-1.661	-1.834	-1.819	-1.755	-2.009	-1.741	-1.757	-1.57	-1.738	-1.732	-1.769
ENSG00000196878	D5/D6	-1.862	-1.799	-1.9	-1.825	-1.843	-1.681	-1.678	-1.914	-1.976	-1.952	-2.096	-2.082	-1.832	-1.88
ENSG00000100433	D5/D6	1.86	1.521	1.212	1.233	1.713	1.185	1.239	1.927	1.095	1.131	0.674	1.523	0.889	1.323
ENSG00000177990	D5/D6	-1.857	-1.568	-1.755	-1.163	-1.642	-1.497	-1.576	-1.405	-1.586	-1.17	-1.833	-1.958	-1.173	-1.553
ENSG00000148408	D5/D6	-1.856	-1.909	-2.046	-1.873	-1.62	-1.371	-1.429	-1.407	-1.84	-1.61	-1.453	-1.308	-1.415	-1.626
ENSG00000255274	D5/D6	-1.853	-1.359	-0.369	-1.135	-0.812	-0.577	-0.673	-1.038	-0.629	-0.874	-0.569	-0.643	-0.531	-0.851
ENSG00000266913	D5/D6	-1.852	-1.171	-1.006	-0.954	-1.361	-0.828	-1.111	-0.632	-1.451	-1.355	-0.687	-1.42	-0.868	-1.13
ENSG00000160746	D5/D6	-1.85	-1.799	-1.89	-1.837	-1.928	-1.945	-2.026	-1.752	-2.146	-1.931	-2.059	-2.101	-1.924	-1.938
ENSG00000163823	D5/D6	-1.849	-1.862	-1.749	-1.726	-1.613	-2.045	-2.008	-1.776	-1.922	-1.772	-1.624	-2.039	-1.72	-1.823
ENSG00000126259	D5/D6	-1.848	-2.055	-1.317	-1.762	-1.877	-1.41	-0.932	-0.924	-1.373	-1.65	0.683	-2.409	-0.664	-1.349
ENSG00000221890	D5/D6	1.848	1.197	1.173	1.472	0.865	1.296	0.921	0.28	0.643	1.052	1.396	0.706	0.023	0.99
ENSG00000130222	D5/D6	-1.845	-1.057	-1.41	-1.144	-1.868	-1.792	-1.736	-1.232	-1.327	-1.592	-2.205	-1.667	-1.357	-1.556
ENSG00000261435	D5/D6	-1.845	-0.749	-0.627	-0.458	-2.494	-0.931	-2.426	-1.603	-1.802	-1.623	-1.502	-1.981	-1.114	-1.474
ENSG00000115085	D5/D6	-1.841	-1.406	-1.742	-1.24	-1.54	-1.399	-1.496	-1.515	-1.76	-1.845	-2.947	-1.775	-1.334	-1.68
ENSG00000090932	D5/D6	1.841	1.578	1.812	1.22	1.889	1.258	1.348	1.987	1.216	1.365	3.568	2.205	1.691	1.768
ENSG00000104369	D5/D6	1.84	1.428	1.498	1.858	1.764	1.448	1.153	1.802	1.847	1.918	2.085	1.394	1.328	1.643
ENSG00000271046	D5/D6	-1.84	-1.815	-1.217	-2.07	-1.487	-0.792	-1.088	-0.392	-2.028	-1.322	-1.156	-1.167	-1.005	-1.337
ENSG00000264924	D5/D6	-1.837	-0.727	-0.626	-1.066	-0.247	-0.721	-0.744	-0.466	-0.128	-0.162	-0.974	-1.052	-1.04	-0.753
ENSG00000008394	D5/D6	-1.837	-1.796	-1.759	-1.902	-1.71	-1.68	-2.022	-2.136	-1.697	-1.882	-1.401	-1.825	-1.672	-1.794
ENSG00000088836	D5/D6	1.835	1.728	1.251	1.644	1.144	1.478	1.274	1.07	1.115	1.612	1.525	1.103	0.921	1.362
ENSG00000272468	D5/D6	-1.833	-1.113	-1.624	-1.81	-1.823	-1.669	-1.34	-0.985	-1.954	-1.415	-2.12	-2.465	-1.408	-1.658
ENSG00000203685	D5/D6	1.833	1.405	1.729	2.706	-1.556	1.216	1.087	1.169	0.755	0.553	1.104	1.801	1.176	1.152
ENSG00000150967	D5/D6	-1.832	-1.578	-1.569	-1.747	-1.696	-1.316	-1.284	-1.321	-1.738	-1.868	-1.488	-1.431	-1.446	-1.563
ENSG00000261296	D5/D6	1.831	0.865	1.406	2.032	1.716	1.562	1.663	2.151	1.648	1.678	2.191	2.909	1.417	1.774
ENSG00000280138	D5/D6	-1.83	-2.273	-2.431	-2.696	-1.7	-1.704	-1.723	-1.67	-2.367	-1.605	-2.648	-2.566	-1.631	-2.065
ENSG00000165949	D5/D6	-1.829	-1.798	-1.802	-1.758	-1.578	-1.648	-1.473	-0.909	-1.578	-1.667	-1.64	-1.015	-1.777	-1.575
ENSG00000115183	D5/D6	1.829	1.675	1.784	1.835	1.786	1.809	1.739	1.773	1.831	1.79	1.832	1.752	1.84	1.79
ENSG00000222009	D5/D6	-1.829	-1.498	-0.763	-0.294	-0.659	-0.245	-0.44	-0.527	-0.066	-0.439	0.185	-0.381	-0.431	-0.568
ENSG00000169122	D5/D6	1.828	0.051	-0.485	0.672	2.311	2.525	1.615	-0.091	2.176	-1.537	-0.231	-0.45	0.578	0.689
ENSG00000132481	D5/D6	1.827	1.474	1.579	2.336	2.226	1.885	1.793	1.842	1.352	1.568	2.248	1.514	1.661	1.793
ENSG00000105976	D5/D6	1.827	1.245	1.074	1.319	1.69	1.454	1.574	1.328	1.347	1.265	2.606	1.836	1.119	1.514
ENSG00000237945	D5/D6	-1.827	-1.843	-2.021	-1.601	-2.375	-1.781	-0.8	-2.482	-1.77	-1.401	-0.35	-2.892	-2.011	-1.781
ENSG00000225519	D5/D6	-1.827	-1.871	-1.876	-2.798	-1.51	-1.932	-2.579	-1.282	-1.389	-1.671	-2.334	-2.061	-4.579	-2.131
ENSG00000260077	D5/D6	1.826	1.687	1.799	1.687	2.079	1.937	1.48	1.742	1.703	1.817	1.505	1.94	1.358	1.735
ENSG00000163040	D5/D6	1.825	1.834	1.775	1.719	1.776	1.953	1.673	1.74	1.745	1.512	1.532	1.619	1.734	1.726
ENSG00000198547	D5/D6	-1.825	-0.914	-0.489	-1.259	-0.928	-0.526	-1.305	-0.929	-0.682	-1.608	-0.724	-1.461	-0.848	-1.038
ENSG00000261267	D5/D6	-1.824	-0.766	-0.528	-0.264	-0.351	-0.431	-0.263	-0.406	-0.165	-0.345	-0.365	-0.254	-0.443	-0.493
ENSG00000114790	D5/D6	1.824	-0.457	-0.432	-0.104	0.341	0.213	0.302	0.23	0.395	0.616	0.249	0.353	0.684	0.324
ENSG00000122786	D5/D6	-1.823	-2.815	-1.576	-1.627	-1.018	-1.105	-0.834	-0.871	-1.227	-1.463	-0.498	-1.379	-1.24	-1.344
ENSG00000150556	D5/D6	1.823	1.871	1.852	1.838	1.782	1.799	1.72	1.745	1.754	1.807	1.619	1.713	1.766	1.776
ENSG00000154274	D5/D6	1.822	0.758	-0.384	0.432	0.58	0.562	0.638	0.082	1.304	0.135	0.291	0.624	0.834	0.591
ENSG00000102038	D5/D6	-1.821	-2.03	-1.851	-1.168	-2.163	-2.385	-1.332	-1.896	-1.595	-2.569	-2.535	-3.005	-1.15	-1.962
ENSG00000148655	D5/D6	-1.815	-2.044	-1.664	-1.697	-1.613	-1.166	-1.233	-0.945	-1.766	-1.871	-1.093	-1.343	-1.459	-1.516
ENSG00000242600	D5/D6	1.815	1.963	0.941	1.422	0.887	1.009	2.912	1.179	0.342	2.103	0.746	1.098	1.166	1.352
ENSG00000204581	D5/D6	-1.814	-3.236	-2.414	-1.786	-2.486	-2.548	-2.578	-2.055	-2.257	-1.871	-2.383	-2.381	-1.902	-2.285
ENSG00000088882	D5/D6	-1.813	-1.714	-1.898	-1.79	-1.681	-1.739	-1.772	-1.803	-1.842	-1.941	-1.827	-1.913	-1.854	-1.814
ENSG00000188573	D5/D6	1.811	1.842	1.922	1.668	1.648	1.815	2.132	1.71	2.05	1.712	1.149	1.529	1.566	1.735
ENSG00000261211	D5/D6	-1.811	-2.092	-2.286	-1.866	-3.212	-1.399	-1.873	-2.213	-1.827	-1.558	-1.263	-2.578	-1.818	-1.984
ENSG00000166676	D5/D6	-1.808	-1.29	-1.766	-2.183	-0.66	-1.106	-0.986	-0.955	-1.762	-2.154	-1.354	-1.564	-1.013	-1.431
ENSG00000218358	D5/D6	1.805	1.384	1.446	1.112	2.238	1.289	1.348	1.592	1.052	1.605	2.444	0.549	1.172	1.464
ENSG00000171798	D5/D6	1.805	1.325	1.091	1.212	1.154	1.19	0.823	1.537	1.731	1.075	0.84	2.037	0.306	1.24
ENSG00000186075	D5/D6	-1.805	-2.009	-1.738	-1.904	-2.045	-1.57	-1.805	-1.729	-1.929	-1.641	-1.937	-2.019	-1.8	-1.841
ENSG00000267457	D5/D6	-1.804	-2.55	-0.635	-0.48	-1.111	-1.396	-1.221	-1.107	-1.572	-0.901	-1.476	-1.802	-1.069	-1.317
ENSG00000160321	D5/D6	1.802	0.791	1.178	1.149	1.569	1.447	1.74	1.651	1.492	1.448	1.391	1.498	1.372	1.425
ENSG00000173621	D5/D6	1.798	1.792	1.744	1.732	1.642	1.788	1.59	1.774	1.661	1.543	1.643	1.668	1.715	1.699
ENSG00000181847	D5/D6	-1.797	-2.284	-1.721	-1.578	-2.046	-1.715	-2.036	-1.665	-1.182	-1.853	-1.558	-2.104	-1.89	-1.802
ENSG00000131711	D5/D6	-1.796	-2.073	-1.707	-1.927	-1.777	-1.891	-1.668	-1.761	-1.672	-1.539	-1.843	-1.809	-1.644	-1.777
ENSG00000214300	D5/D6	1.796	0.05	0.065	0.337	0.172	0.302	0.788	0.259	0.291	0.559	0.312	0.049	0.632	0.432
ENSG00000234965	D5/D6	1.795	1.16	0.997	0.935	0.86	1.053	1.272	0.996	1.073	0.776	1.259	0.79	0.84	1.062
ENSG00000139289	D5/D6	-1.794	-1.891	-1.778	-2.06	-1.374	-0.81	-1.079	-1.165	-1.247	-1.073	-1.022	-1.044	-1.081	-1.34
ENSG00000211897	D5/D6	-1.794	-1.916	-1.709	-1.839	-2.114	-2.265	-2.124	-1.893	-2.279	-2.382	-2.067	-2.154	-2.445	-2.075
ENSG00000271133	D5/D6	-1.793	-1.715	-1.498	-1.846	-1.455	-1.673	-2.156	-1.499	-1.674	-1.609	-1.892	-1.271	-1.539	-1.663
ENSG00000090376	D5/D6	-1.793	-1.863	-1.804	-1.752	-1.78	-1.869	-1.752	-1.802	-1.798	-1.8	-1.735	-1.82	-1.776	-1.796
ENSG00000148357	D5/D6	1.793	1.408	1.492	1.392	1.6	1.711	1.455	1.892	0.674	0.614	0.73	1.142	0.446	1.258
ENSG00000261026	D5/D6	1.792	0.958	0.956	1.601	2.076	1.858	1.928	1.784	1.386	1.441	1.815	1.827	1.474	1.607
ENSG00000107485	D5/D6	-1.791	-1.892	-2.319	-1.648	-1.808	-1.494	-1.731	-1.95	-2.08	-2.404	-2.678	-1.601	-1.879	-1.944
ENSG00000243414	D5/D6	-1.785	-0.82	-1.278	-0.917	-0.808	-1.225	-1.065	-1.582	-0.989	-0.137	-0.38	-0.821	0.299	-0.885
ENSG00000154548	D5/D6	1.783	1.786	1.684	1.564	0.408	0.542	0.495	0.715	0.874	1.305	0.555	0.526	1.029	1.02
ENSG00000159216	D5/D6	-1.78	-1.811	-1.849	-1.872	-1.759	-1.805	-1.8	-1.807	-1.531	-1.692	-1.922	-1.679	-1.464	-1.752
ENSG00000167861	D5/D6	-1.779	-1.796	-1.83	-1.805	-1.878	-1.848	-1.849	-1.824	-1.477	-1.819	-1.919	-2.164	-1.698	-1.822
ENSG00000118432	D5/D6	-1.777	-1.983	-1.874	-1.907	-1.947	-2.115	-1.841	-2.207	-2.559	-2.148	-1.87	-1.982	-1.903	-2.009
ENSG00000265929	D5/D6	-1.777	-1.693	-1.498	-1.91	-1.698	-1.978	-1.272	-1.299	-1.879	-2.247	-1.872	-1.343	-1.509	-1.69
ENSG00000224163	D5/D6	-1.777	-1.648	-1.377	-2.028	-1.318	-1.675	-1.302	-1.694	-1.516	-0.682	-1.258	-2.354	-1.28	-1.531
ENSG00000161249	D5/D6	1.776	1.726	1.709	1.612	1.581	1.837	1.835	1.638	1.609	1.559	1.495	1.902	1.517	1.677
ENSG00000279377	D5/D6	1.776	1.785	1.695	1.612	1.397	1.726	1.732	1.717	1.79	1.589	1.438	1.853	1.755	1.682
ENSG00000233493	D5/D6	1.774	0.99	0.383	0.338	0.235	0.063	0.71	-0.393	0.82	0.332	0.194	0.848	0.665	0.535
ENSG00000278041	D5/D6	1.773	2.066	2.039	1.904	1.654	2.488	1.709	1.847	1.284	1.639	1.849	1.441	1.117	1.754
ENSG00000146426	D5/D6	1.772	1.694	1.754	1.782	1.309	1.225	1.275	1.228	1.612	1.528	1.338	1.406	1.363	1.483
ENSG00000225192	D5/D6	-1.77	-1.43	-1.325	-0.487	-0.996	-0.937	-0.897	-0.325	-0.727	-0.001	-0.546	-0.573	-0.22	-0.787
ENSG00000233436	D5/D6	1.769	0.54	0.531	0.726	0.269	0.206	0.217	0.215	0.148	0.232	0	0.227	0.218	0.408
ENSG00000164627	D5/D6	-1.768	-2.278	-1.468	-2.047	-2.082	-2.128	-1.906	-1.934	-1.483	-1.759	-3.734	-1.755	-1.596	-1.995
ENSG00000253140	D5/D6	-1.768	-1.507	-1.391	-1.605	-1.532	-1.945	-1.637	-1.687	-1.523	-1.663	-1.473	-1.91	-1.641	-1.637
ENSG00000234072	D5/D6	1.766	0.896	0.898	0.821	0.029	0.506	-0.4	0.579	0.059	0.536	0.618	0.533	1.069	0.608
ENSG00000198363	D5/D6	-1.766	-1.792	-1.754	-1.809	-1.845	-1.785	-1.654	-1.742	-1.843	-1.682	-1.65	-1.868	-1.681	-1.759
ENSG00000067177	D5/D6	-1.764	-1.57	-1.877	-1.311	-0.868	-0.984	-0.642	-1.41	-1.253	-1.226	-0.487	-0.824	-0.783	-1.154
ENSG00000236609	D5/D6	1.764	1.988	2.02	1.843	1.693	1.903	1.917	1.996	1.943	2.179	2.117	2.066	1.636	1.928
ENSG00000113296	D5/D6	-1.762	-1.97	-1.721	-1.953	-1.634	-1.689	-1.693	-1.686	-1.724	-1.635	-1.42	-1.325	-1.456	-1.667
ENSG00000235385	D5/D6	-1.759	-1.39	-1.38	-1.736	-2.663	-2.218	-2.926	-2.684	-2.006	-2.045	-2.678	-2.793	-2.426	-2.208
ENSG00000226779	D5/D6	-1.758	-1.908	-1.682	-1.523	-1.732	-1.861	-1.697	-1.592	-1.538	-1.492	-1.408	-1.672	-1.67	-1.656
ENSG00000154102	D5/D6	1.758	1.931	1.775	1.625	1.844	1.652	1.538	1.366	1.451	1.056	1.813	0.954	1.496	1.558
ENSG00000135363	D5/D6	-1.756	-1.629	-1.633	-1.767	-1.746	-1.806	-1.883	-1.74	-1.633	-1.763	-1.729	-1.682	-1.786	-1.735
ENSG00000211659	D5/D6	-1.754	-1.42	-1.614	-1.549	-2.027	-2.532	-3.066	-1.213	-1.805	-1.261	-2.464	-2.722	-1.341	-1.905
ENSG00000234492	D5/D6	-1.754	-1.003	-1.351	-2.286	0.024	-1.605	-1.325	-1.27	-0.483	-1.55	-0.445	0.308	-1.216	-1.073
ENSG00000254760	D5/D6	-1.749	-0.612	-0.522	-1.266	-0.412	-0.805	-1.755	-0.112	-0.216	-2.175	-0.319	0.186	-0.756	-0.809
ENSG00000108405	D5/D6	-1.747	-1.709	-1.717	-1.733	-1.679	-1.524	-1.723	-1.689	-1.671	-1.799	-1.864	-1.766	-1.69	-1.716
ENSG00000197928	D5/D6	-1.746	-2.023	-1.75	-1.66	-1.657	-1.572	-1.993	-1.505	-1.469	-1.811	-2.174	-1.624	-1.639	-1.74
ENSG00000258794	D5/D6	1.745	1.597	0.995	1.397	2.083	1.979	1.791	1.957	2.929	1.635	2.221	2.194	1.998	1.886
ENSG00000224041	D5/D6	-1.743	-1.419	-1.401	-2.281	-1.225	-0.633	-0.625	-1.184	-0.736	-2.198	-0.085	-0.62	-2.124	-1.252
ENSG00000078269	D5/D6	-1.743	-1.945	-1.531	-1.599	-1.526	-1.444	-1.536	-1.572	-1.345	-1.794	-1.245	-1.075	-0.96	-1.486
ENSG00000134716	D5/D6	-1.741	-1.385	-1.52	-1.481	-1.848	-1.227	-0.992	-2.017	-1.168	-1.247	-1.401	-1.323	-1.731	-1.468
ENSG00000113248	D5/D6	-1.741	-2.078	-1.731	-2.044	-1.166	-2.094	-1.964	-1.556	-1.046	-1.173	-0.871	-1.204	-0.786	-1.496
ENSG00000169750	D5/D6	1.74	1.831	1.631	1.694	1.153	1.513	1.179	2.075	1.591	1.844	0.816	1.39	1.1	1.504
ENSG00000173894	D5/D6	1.74	1.624	1.626	1.562	1.689	1.65	1.629	1.613	1.651	1.449	1.818	1.581	1.246	1.606
ENSG00000132465	D5/D6	-1.74	-1.803	-1.649	-1.754	-1.563	-1.664	-1.309	-1.503	-1.547	-1.565	-1.765	-1.32	-1.644	-1.602
ENSG00000128591	D5/D6	-1.739	-1.988	-1.563	-1.751	-1.635	-1.725	-1.491	-1.439	-1.633	-1.561	-1.491	-1.298	-1.553	-1.605
ENSG00000284486	D5/D6	-1.739	-1.781	-1.34	-1.701	-1.456	-1.653	-1.775	-1.675	-1.536	-1.734	-1.653	-3.154	-1.495	-1.746
ENSG00000168405	D5/D6	-1.739	-1.602	-1.611	-1.623	-1.48	-1.477	-1.559	-1.648	-1.546	-1.647	-1.652	-1.409	-1.643	-1.587
ENSG00000148737	D5/D6	-1.738	-1.036	-1.341	-1.204	-1.984	-1.27	-1.37	-0.909	-0.52	-1.458	-2.61	-2.154	-1.12	-1.44
ENSG00000111962	D5/D6	1.738	1.687	1.711	1.69	1.676	1.718	1.745	1.655	1.772	1.763	1.65	1.732	1.689	1.71
ENSG00000176092	D5/D6	1.738	0.696	1	1.182	0.694	0.607	0.537	0.52	1.152	0.754	0.932	0.742	0.356	0.839
ENSG00000250133	D5/D6	1.733	1.736	0.725	0.672	0.28	0.432	1.368	0.465	0.603	0.43	-0.197	1.138	0.338	0.748
ENSG00000214279	D5/D6	-1.732	-2.195	-1.878	-1.941	-1.865	-1.881	-1.71	-2.031	-1.72	-2.21	-1.282	-2.281	-1.404	-1.856
ENSG00000065054	D5/D6	-1.732	-1.465	-1.63	-1.895	-1.225	-1.166	-0.864	-0.94	-1.544	-1.121	-0.982	-0.795	-1.673	-1.31
ENSG00000102780	D5/D6	-1.731	-1.826	-1.298	0.14	-0.294	-0.402	-0.25	-0.374	-0.341	-0.158	-0.459	-0.158	-0.265	-0.571
ENSG00000182963	D5/D6	-1.73	-1.076	-0.927	-1.433	-0.456	-0.363	-1.19	-0.662	-0.794	-0.621	-1.358	-0.979	-1.167	-0.981
ENSG00000130294	D5/D6	1.727	1.67	1.745	1.845	1.779	2.003	1.831	1.68	1.825	1.864	1.923	1.769	1.788	1.804
ENSG00000113319	D5/D6	-1.723	-1.472	-1.326	-1.671	-1.109	-0.92	-1.087	-1.068	-1.431	-1.049	-1.873	-1.099	-1.106	-1.303
ENSG00000167549	D5/D6	1.722	2.091	2.252	2.371	1.783	1.88	1.838	1.725	1.414	1.771	2.246	2.134	1.715	1.919
ENSG00000282033	D5/D6	-1.722	-1.68	-1.483	-1.736	-1.633	-2.062	-1.655	-1.648	-1.554	-1.689	-1.88	-1.869	-2.133	-1.75
ENSG00000155254	D5/D6	1.72	2.063	2.134	1.776	2.057	1.94	1.865	2.047	1.405	1.778	1.927	2.678	1.577	1.921
ENSG00000188933	D5/D6	1.72	0.441	-0.56	0.607	1.593	0.62	1.413	1.051	-0.409	2.734	1.461	2.317	1.953	1.149
ENSG00000082293	D5/D6	-1.72	-2.245	-1.809	-1.723	-1.514	-1.567	-1.521	-1.461	-1.469	-1.41	-1.64	-1.471	-1.469	-1.617
ENSG00000047597	D5/D6	-1.718	-2.542	-1.967	-1.497	-1.781	-3.206	-2.289	-1.952	-2.441	-2.297	-1.974	-2.612	-1.416	-2.13
ENSG00000132821	D5/D6	1.718	1.555	1.504	1.598	0.808	0.797	0.882	0.511	0.483	1.265	1.752	0.817	0.944	1.126
ENSG00000173535	D5/D6	-1.717	-1.677	-1.306	-0.882	-1.396	-0.886	-1.536	-1.276	-0.905	-1.107	-1.474	-1.256	-1.048	-1.267
ENSG00000164983	D5/D6	1.715	1.671	1.791	1.85	1.82	1.706	1.789	1.682	1.795	1.773	1.568	1.536	1.746	1.726
ENSG00000173868	D5/D6	1.713	1.266	1.563	1.796	0.634	0.606	0.913	0.566	0.97	0.638	0.383	0.368	1.037	0.958
ENSG00000270504	D5/D6	1.712	1.325	0.993	1.005	1.055	0.659	1.275	1.269	0.596	0.709	0.29	1.375	1.169	1.033
ENSG00000106366	D5/D6	-1.711	-1.811	-1.176	-1.612	-0.887	-1.382	-0.943	-1.155	-1.766	-1.339	-1.414	-1.647	-0.964	-1.37
ENSG00000279117	D5/D6	1.709	2.887	1.901	2.195	2.375	1.946	2.096	2.331	1.814	2.225	1.796	1.688	1.986	2.073
ENSG00000197766	D5/D6	1.708	1.433	1.359	1.868	0.687	1.266	1.643	0.53	1.741	1.985	1.08	1.099	1.534	1.379
ENSG00000162645	D5/D6	-1.704	-1.597	-1.612	-1.691	-1.657	-1.575	-1.743	-1.66	-1.713	-1.731	-1.673	-1.646	-1.634	-1.664
ENSG00000187479	D5/D6	1.701	1.984	1.601	0.9	1.243	0.672	0.745	1.184	1.448	1.27	1.564	1.039	0.813	1.243
ENSG00000118515	D5/D6	-1.7	-2.012	-1.956	-1.698	-2.05	-2.031	-2.171	-1.952	-1.994	-1.876	-1.875	-1.919	-1.989	-1.94
ENSG00000166035	D5/D6	-1.697	-1.15	-0.753	-1.326	-1.248	-0.958	-0.699	-1.688	-0.402	-0.681	0.095	-1.066	-0.397	-0.921
ENSG00000167771	D5/D6	1.696	1.799	1.57	1.543	1.19	1.262	1.242	1.322	1.528	1.682	1.151	1.39	1.54	1.455
ENSG00000170837	D5/D6	1.693	0.987	2.867	0.602	1.907	0.865	1.08	1.588	0.931	1.477	0.452	-0.02	0.569	1.154
ENSG00000197859	D5/D6	-1.691	-1.469	-1.496	-1.54	-1.345	-1.563	-1.644	-1.524	-1.531	-1.397	-1.956	-1.301	-1.263	-1.517
ENSG00000257818	D5/D6	1.69	0.895	0.13	0.961	0.315	0.64	0.505	0.495	0.151	0.557	0.798	0.501	0.75	0.645
ENSG00000187922	D5/D6	1.689	1.555	1.543	1.537	1.521	1.384	1.074	1.401	1.164	1.344	1.439	1.036	1.3	1.384
ENSG00000242052	D5/D6	-1.687	-0.44	-1.447	-0.245	-1.023	-1.071	-1.375	-1.442	-0.644	-1.063	-0.346	-1.112	-1.099	-1
ENSG00000177791	D5/D6	1.687	1.677	1.573	1.763	1.058	1.448	1.2	1.617	1.238	1.711	1.049	1.728	1.104	1.45
ENSG00000275793	D5/D6	1.684	1.446	1.411	1.46	1.156	1.356	1.369	1.285	1.665	1.109	1.111	1.182	1.098	1.333
ENSG00000197444	D5/D6	-1.684	-1.475	-1.476	-1.485	-1.631	-1.418	-1.556	-1.494	-1.53	-1.167	-2.417	-1.437	-1.183	-1.535
ENSG00000231536	D5/D6	-1.683	-1.637	-1.597	-1.92	-1.879	-2.159	-1.831	-1.749	-2	-1.688	-1.894	-1.927	-2.151	-1.855
ENSG00000184022	D5/D6	-1.682	-0.694	-0.802	-1.549	-1.222	-1.374	-1.287	-1.182	-0.938	-1.106	-1.653	-1.071	-1.047	-1.201
ENSG00000258872	D5/D6	1.682	0.584	-0.453	-0.136	0.617	0.545	0.741	0.329	0.528	0.618	1.142	0.543	0.925	0.59
ENSG00000125245	D5/D6	1.682	1.28	1.041	1.344	0.565	0.897	0.682	0.664	0.863	0.692	0.553	0.737	0.655	0.897
ENSG00000257913	D5/D6	1.682	1.794	1.521	1.733	0.879	1.09	1.093	0.863	0.97	0.962	0.8	0.918	0.92	1.171
ENSG00000106546	D5/D6	-1.681	-1.511	-1.011	-1.802	-1.321	-1.785	-1.707	-1.768	-1.656	-1.685	-1.657	-1.582	-1.68	-1.604
ENSG00000169508	D5/D6	1.68	1.698	1.871	1.739	1.58	1.385	1.553	1.502	1.653	1.608	1.512	1.518	1.564	1.605
ENSG00000131019	D5/D6	1.68	1.341	1.694	1.211	1.542	0.881	1.715	1.142	1.228	1.867	0.277	0.933	0.985	1.269
ENSG00000260062	D5/D6	1.679	1.52	2.184	1.64	2.189	2.171	1.914	2.536	1.583	1.598	1.212	1.85	1.691	1.828
ENSG00000150782	D5/D6	-1.679	-1.904	-1.599	-2.207	-1.21	-0.817	-0.752	-1.235	-1.072	-1.384	-1.27	-2.512	-1.345	-1.46
ENSG00000198353	D5/D6	1.678	1.696	1.61	1.679	1.378	1.863	1.22	1.66	1.356	1.141	1.497	1.526	1.306	1.508
ENSG00000188290	D5/D6	1.678	1.236	1.053	1.227	0.99	0.87	1.175	0.801	1.138	0.92	0.83	1.015	0.937	1.067
ENSG00000214944	D5/D6	1.677	1.586	1.69	1.686	1.989	1.864	1.919	1.966	1.834	1.98	1.889	1.738	1.858	1.821
ENSG00000197721	D5/D6	-1.673	-1.183	-1.463	-1.269	-1.515	-1.219	-1.706	-1.591	-1.415	-1.089	-1.629	-1.495	-1.139	-1.414
ENSG00000243449	D5/D6	1.673	0.553	0.579	0.695	0.806	0.717	0.534	0.912	0.797	0.517	0.68	0.42	0.756	0.742
ENSG00000048052	D5/D6	-1.672	-1.545	-1.582	-1.592	-1.156	-1.508	-1.751	-1.551	-1.29	-1.401	-1.84	-1.66	-1.283	-1.525
ENSG00000147434	D5/D6	-1.671	-1.699	-1.71	-1.549	-1.747	-1.632	-2.438	-2.552	-1.222	-2.484	-1.807	-2.056	-1.222	-1.83
ENSG00000105851	D5/D6	-1.671	-2.282	-1.718	-1.964	-1.776	-1.839	-1.522	-1.58	-1.528	-1.926	-1.85	-1.913	-1.73	-1.792
ENSG00000147408	D5/D6	-1.671	-1.54	-1.282	-1.521	-1.686	-1.85	-1.149	-1.248	-1.522	-1.012	-0.111	-2.486	-1.143	-1.402
ENSG00000282651	D5/D6	-1.67	-0.787	-1.31	-1.077	-1.879	-1.236	-2.389	-1.111	-2.656	-1.885	-1.675	-2.418	-2.473	-1.736
ENSG00000135048	D5/D6	-1.668	-1.771	-1.748	-1.444	-1.745	-1.92	-1.362	-1.541	-1.68	-1.955	-1.454	-1.755	-1.387	-1.648
ENSG00000184261	D5/D6	1.665	0.89	1.042	1.18	0.504	0.106	0.539	0.731	0.771	0.628	1.121	0.327	0.409	0.763
ENSG00000145632	D5/D6	-1.664	-1.285	-1.334	-1.552	-1.704	-1.365	-1.305	-1.424	-1.251	-1.603	-1.843	-1.439	-1.48	-1.481
ENSG00000285269	D5/D6	-1.663	-0.838	-0.019	-1.243	-1.368	-0.639	-1.775	-1.178	-1.045	-0.618	-0.37	-0.436	-0.294	-0.884
ENSG00000250548	D5/D6	-1.663	-3.561	-1.756	-1.558	-3.112	-2.253	-0.2	0.191	-0.408	-0.292	-2.579	-2.31	-1.392	-1.607
ENSG00000128283	D5/D6	1.662	1.433	1.411	1.473	1.247	1.579	0.906	1.222	0.931	1.469	1.116	1.466	0.859	1.29
ENSG00000247982	D5/D6	-1.661	-1.54	-1.578	-1.649	-1.497	-1.626	-1.578	-1.598	-1.65	-1.624	-1.804	-1.616	-1.62	-1.619
ENSG00000278291	D5/D6	1.66	1.372	1.454	1.441	1.045	1.061	1.184	1.321	1.806	1.262	0.98	1.158	1.213	1.304
ENSG00000232677	D5/D6	1.656	1.488	1.64	1.509	1.489	1.399	1.383	1.618	1.485	1.696	1.463	1.564	1.491	1.53
ENSG00000273366	D5/D6	1.656	1.533	1.022	1.05	1.249	0.948	0.991	0.939	0.733	0.675	1.229	1.178	1.152	1.104
ENSG00000283638	D5/D6	-1.655	-1.448	-2.014	-1.444	-1.417	-1.665	-1.412	-1.423	-1.272	-1.455	-2.453	-0.423	-1.127	-1.478
ENSG00000137960	D5/D6	-1.654	-1.287	-1.336	-1.714	-1.889	-2.558	-1.451	-1.834	-1.91	-1.669	-1.971	-0.827	-1.263	-1.643
ENSG00000138061	D5/D6	-1.654	-1.485	-1.689	-1.44	-1.453	-1.598	-1.495	-1.492	-1.266	-1.619	-1.798	-1.556	-1.476	-1.54
ENSG00000268355	D5/D6	-1.653	-2.676	-1.942	-2.112	-1.015	-1.837	-2.302	-2.115	-2.211	-2.288	-1.852	-1.376	-2.011	-1.953
ENSG00000177932	D5/D6	-1.652	-1.705	-1.534	-1.544	-1.432	-1.748	-1.595	-1.647	-1.914	-1.48	-1.113	-1.188	-1.676	-1.556
ENSG00000260807	D5/D6	1.652	0.713	0.719	0.955	0.844	1.085	0.51	1.223	1.284	0.162	0.556	1.301	0.025	0.849
ENSG00000223768	D5/D6	-1.652	0.082	0.937	0.224	0.695	-2.138	2.489	0.217	0.945	0.024	1.969	-0.777	-0.104	0.224
ENSG00000212719	D5/D6	1.652	1.417	1.409	1.682	1.489	2.102	1.443	1.686	1.878	1.603	2.129	0.701	0.683	1.529
ENSG00000166147	D5/D6	-1.649	-1.821	-1.624	-1.623	-1.492	-1.453	-1.468	-1.454	-1.384	-1.415	-1.545	-1.525	-1.365	-1.524
ENSG00000261596	D5/D6	-1.647	-1.217	-1.217	-0.627	-0.03	-0.479	-0.144	-0.665	-0.764	-0.619	-0.267	-0.017	-0.055	-0.596
ENSG00000168152	D5/D6	1.647	0.601	-0.462	-0.992	0.267	-0.745	1.586	1.36	0.879	0.22	-0.911	1.198	0.749	0.415
ENSG00000161381	D5/D6	1.646	2.583	2.123	1.785	2.164	2.089	1.877	1.897	0.863	1.043	1.992	0.901	1.231	1.707
ENSG00000182575	D5/D6	-1.646	-1.667	-2.33	-2.516	-1.318	-1.118	-1.472	-1.634	-1.409	-1.979	-1.937	-2	-1.237	-1.712
ENSG00000182508	D5/D6	-1.645	-1.863	-1.44	-1.834	-1.206	-1.822	-1.36	-1.138	-1.066	-0.778	-1.012	-2.094	-0.66	-1.378
ENSG00000122642	D5/D6	-1.644	-1.466	-0.969	-1.311	-1.074	-1.129	-0.619	-1.015	-0.606	-1.188	-1.216	-1.029	-0.893	-1.089
ENSG00000136378	D5/D6	-1.643	-1.666	-1.874	-1.893	-1.695	-1.615	-1.633	-1.773	-1.462	-1.813	-1.541	-2.263	-1.628	-1.731
ENSG00000198435	D5/D6	1.642	1.275	1.132	1.003	0.66	0.942	0.939	0.931	0.86	0.806	0.881	0.72	0.673	0.959
ENSG00000112773	D5/D6	-1.641	-1.812	-1.261	-1.551	-1.438	-1.442	-1.422	-1.582	-1.734	-1.57	-1.937	-1.551	-1.468	-1.57
ENSG00000023445	D5/D6	-1.64	-1.931	-1.307	-1.173	-1.428	-1.867	-1.274	-1.157	-1.295	-1.265	-1.136	-1.636	-1.259	-1.413
ENSG00000180891	D5/D6	1.638	1.651	1.913	1.505	1.068	0.995	1.11	0.935	1.206	0.907	2.8	1.245	1.527	1.423
ENSG00000187017	D5/D6	1.638	0.488	0.338	1.032	-0.04	1.099	1.326	0.702	0.738	1.228	0.557	0.863	0.323	0.792
ENSG00000149970	D5/D6	-1.638	-1.96	-1.941	-2.164	-1.687	-1.985	-1.867	-2.161	-1.495	-2.104	-2.517	-1.635	-1.535	-1.899
ENSG00000183723	D5/D6	1.636	1.303	0.217	0.834	1.153	1.107	1.285	1.253	1.086	1.019	1.03	1.085	1.208	1.094
ENSG00000274750	D5/D6	-1.634	-1.369	-1.45	-1.485	-1.037	-0.695	-0.788	-0.851	-0.71	-0.824	-0.6	-0.914	-0.708	-1.005
ENSG00000229255	D5/D6	-1.632	-1.371	-1.224	-1.401	-1.238	-1.318	-1.341	-1.425	-1.24	-0.964	-1.636	-1.617	-1.238	-1.357
ENSG00000183508	D5/D6	-1.631	-1.664	-1.544	-1.527	-1.615	-1.616	-1.427	-1.595	-1.504	-1.635	-1.542	-1.552	-1.469	-1.563
ENSG00000253632	D5/D6	-1.63	-0.738	0.113	-1.819	-1.017	-0.873	-0.953	-1.324	-1.228	-1.067	-0.274	-0.918	-0.816	-0.965
ENSG00000164647	D5/D6	-1.629	-1.55	-1.554	-1.546	-1.658	-1.529	-0.748	-1.765	-1.772	-1.774	-1.687	-2.525	-1.34	-1.621
ENSG00000206557	D5/D6	-1.629	-1.964	-1.281	-1.529	-1.585	-1.372	-1.346	-1.502	-1.311	-1.363	-1.697	-1.435	-1.145	-1.474
ENSG00000159674	D5/D6	-1.628	-1.517	-1.695	-1.476	-1.695	-1.385	-1.665	-1.643	-1.103	-1.348	-1.422	-1.602	-1.595	-1.521
ENSG00000164674	D5/D6	-1.627	-1.51	-1.554	-1.639	-1.036	-1.022	-1.207	-1.2	-1.241	-1.262	-0.964	-0.992	-1.193	-1.265
ENSG00000227502	D5/D6	1.627	1.555	1.585	1.58	1.131	1.265	1.228	1.385	1.176	1.257	1.297	1.362	1.139	1.353
ENSG00000187942	D5/D6	1.626	1.301	1.547	1.473	1.448	1.741	1.493	1.445	1.01	1.436	1.924	1.836	1.22	1.5
ENSG00000138028	D5/D6	1.625	1.461	1.539	2.287	1.344	0.81	0.601	1.251	0.549	1.203	1.407	1.339	0.871	1.253
ENSG00000152763	D5/D6	-1.622	-2.002	-1.907	-0.764	-1.273	-1.49	-0.562	-1.117	-1.31	-0.877	-0.368	-1.432	-0.603	-1.179
ENSG00000170989	D5/D6	1.621	1.717	1.754	1.682	1.627	1.666	1.65	1.652	1.675	1.56	1.635	2.292	1.567	1.7
ENSG00000075651	D5/D6	-1.62	-1.815	-1.697	-1.69	-1.661	-1.606	-1.409	-1.669	-1.614	-1.573	-1.853	-1.514	-1.506	-1.633
ENSG00000167034	D5/D6	1.62	1.532	1.013	1.538	1.269	0.987	1.493	1.405	1.03	1.313	1.51	1.462	1.156	1.333
ENSG00000166833	D5/D6	-1.619	-2.07	-1.277	-1.249	-1.055	-1.274	-1.134	-1.071	-0.968	-1.019	-1.244	-1.281	-0.935	-1.246
ENSG00000174912	D5/D6	-1.619	-1.226	-0.603	-1.11	-0.464	-0.143	-0.422	-0.389	-0.115	-0.201	-0.126	-0.259	-0.278	-0.535
ENSG00000135678	D5/D6	-1.619	-1.533	-1.213	-1.41	-0.579	-0.649	-0.299	-0.599	-0.421	-0.908	-2.666	-0.984	-1.143	-1.079
ENSG00000175779	D5/D6	-1.619	-2.208	-2.168	-2.138	-2.109	-2.161	-2.337	-2.197	-1.534	-2.234	-2.783	-1.729	-2.092	-2.101
ENSG00000276649	D5/D6	1.617	1.388	1.165	1.608	1.631	1.461	1.436	1.602	1.455	1.404	0.903	1.217	1.385	1.406
ENSG00000163297	D5/D6	-1.616	-1.633	-1.676	-1.624	-1.532	-1.369	-1.302	-1.49	-1.553	-1.629	-1.558	-1.577	-1.483	-1.542
ENSG00000175505	D5/D6	-1.616	-1.377	-1.378	-1.545	-1.469	-1.034	-0.844	-0.99	-1.527	-1.503	-1.42	-1.902	-1.508	-1.393
ENSG00000268357	D5/D6	-1.616	-2.541	-1.425	-2.099	-1.768	-1.911	-1.972	-1.897	-2.368	-1.323	-1.345	-2.275	-2.143	-1.899
ENSG00000104413	D5/D6	1.614	1.975	1.978	2.152	2.006	1.596	1.976	1.854	1.608	1.731	2.798	2.298	1.577	1.936
ENSG00000099256	D5/D6	-1.613	-1.299	-1.589	-1.943	-1.934	-2.394	-1.866	-1.705	-2.002	-1.944	-1.686	-1.846	-1.585	-1.801
ENSG00000177675	D5/D6	-1.613	-1.238	-1.431	-1.885	-1.936	-1.932	-1.756	-1.937	-1.603	-1.794	-1.344	-1.605	-0.802	-1.606
ENSG00000279208	D5/D6	1.608	-0.773	0.412	-0.228	0.356	0.299	0.411	0.489	0.243	0.327	0.603	0.156	0.688	0.353
ENSG00000214575	D5/D6	1.608	1.668	1.755	1.638	1.277	1.57	1.857	1.634	1.383	1.352	1.7	1.279	1.272	1.538
ENSG00000184986	D5/D6	1.608	4.114	1.578	1.034	1.652	2.274	-0.338	2.303	1.905	0.347	0.468	0.249	-0.024	1.321
ENSG00000173482	D5/D6	-1.608	-1.701	-1.771	-1.89	-1.464	-1.353	-1.398	-1.573	-1.594	-2.244	-1.052	-1.548	-0.964	-1.551
ENSG00000105409	D5/D6	1.606	1.297	0.967	1.419	1.572	0.993	1.098	1.06	1.666	0.894	1.193	1.042	0.745	1.196
ENSG00000158457	D5/D6	-1.606	-1.032	-1.053	-1.037	-1.24	-1.205	-1.167	-1.494	-1.247	-1.389	-1.258	-1.043	-1.035	-1.216
ENSG00000060558	D5/D6	-1.605	-1.418	-1.445	-1.518	-1.511	-1.447	-1.643	-1.605	-1.58	-1.579	-1.658	-1.838	-1.567	-1.57
ENSG00000178965	D5/D6	-1.604	-1.978	-1.666	-1.697	-1.572	-1.46	-1.572	-1.467	-1.634	-1.737	-1.797	-1.732	-1.459	-1.644
ENSG00000162946	D5/D6	-1.604	-1.358	0.729	-0.248	0.08	-0.976	-0.227	-0.279	0.126	-0.504	-0.459	0.024	-1.179	-0.452
ENSG00000140807	D5/D6	1.604	0.942	1.398	1.116	0.691	0.505	0.537	-0.7	0.7	0.597	0.494	0.214	0.401	0.654
ENSG00000048540	D5/D6	-1.603	-1.726	-1.254	-1.499	-1.522	-1.88	-1.347	-1.62	-2.131	-1.646	-1.38	-1.614	-1.781	-1.616
ENSG00000162433	D5/D6	-1.602	-1.818	-1.664	-1.627	-1.583	-2.022	-1.88	-1.66	-1.823	-1.679	-1.775	-1.89	-1.81	-1.756
ENSG00000234661	D5/D6	-1.6	-1.746	-1.695	-1.324	-1.265	-1.632	-1.124	-1.47	-0.925	-1.03	-1.411	-1.191	-1.219	-1.356
ENSG00000153132	D5/D6	1.597	1.876	1.755	1.811	1.86	2.092	1.907	1.863	1.624	1.943	1.735	2.04	1.718	1.832
ENSG00000169031	D5/D6	1.597	1.162	1.463	1.578	1.468	1.313	1.358	1.352	1.451	1.495	1.451	1.477	1.456	1.432
ENSG00000166016	D5/D6	-1.597	-1.6	-1.663	-1.644	-1.405	-1.179	-1.536	-1.306	-1.439	-1.39	-1.398	-1.37	-1.392	-1.455
ENSG00000114251	D5/D6	1.594	1.605	1.575	1.634	1.714	1.658	1.705	1.681	1.722	1.711	1.715	1.696	1.615	1.663
ENSG00000142192	D5/D6	-1.593	-1.735	-1.633	-1.595	-1.616	-1.639	-1.645	-1.524	-1.653	-1.753	-1.777	-1.571	-1.599	-1.641
ENSG00000174099	D5/D6	1.593	2.095	1.389	1.431	1.898	2.204	1.86	1.952	1.827	1.956	1.744	3.255	1.751	1.92
ENSG00000165272	D5/D6	-1.592	-1.446	-1.493	-1.2	-1.277	-1	-1.17	-1.051	-1.213	-1.218	-0.855	-0.984	-1.233	-1.21
ENSG00000152969	D5/D6	-1.592	-1.396	-1.501	-1.56	-1.348	-1.46	-1.294	-1.478	-1.524	-1.373	-1.525	-1.504	-1.407	-1.458
ENSG00000184292	D5/D6	1.59	1.926	1.567	1.544	1.665	2.054	1.939	1.539	1.419	1.619	1.073	1.512	1.302	1.596
ENSG00000225401	D5/D6	1.588	0.489	1.109	-0.33	0.68	0.537	0.005	0.621	1.234	0.78	0.865	0.204	0.871	0.666
ENSG00000153531	D5/D6	1.584	1.324	1.948	1.46	0.962	0.771	0.995	1.507	1.878	1.922	1.215	1.266	1.318	1.396
ENSG00000119661	D5/D6	-1.584	-1.925	-0.161	-0.385	-0.304	-1.21	0.257	-1.746	-0.323	-0.166	-1.006	-0.343	0.162	-0.672
ENSG00000251259	D5/D6	1.584	1.449	1.659	0.953	1.459	1.312	1.573	1.543	1.986	0.929	2.23	1.551	1.098	1.487
ENSG00000234377	D5/D6	1.582	0.545	0.526	1.573	0.617	0.359	0.351	0.29	-1.118	1.48	0.183	0.857	0.588	0.603
ENSG00000154358	D5/D6	1.581	1.345	1.304	1.22	1.099	1.018	1.058	1.083	1.032	0.766	1.296	0.98	0.158	1.072
ENSG00000198754	D5/D6	1.575	1.441	1.234	1.152	1.232	1.484	1.359	1.203	1.44	1.109	1.207	1.498	0.968	1.3
ENSG00000113369	D5/D6	-1.575	-1.777	-1.458	-1.655	-1.537	-1.471	-1.486	-1.458	-1.471	-1.572	-1.344	-1.575	-1.487	-1.528
ENSG00000279095	D5/D6	1.575	1.786	1.576	2.075	1.922	2.059	2.102	1.47	1.418	1.955	2.1	1.847	1.797	1.822
ENSG00000117519	D5/D6	-1.575	-1.386	-1.308	-1.495	-1.394	-1.547	-1.336	-1.296	-1.448	-1.404	-1.524	-1.29	-1.341	-1.411
ENSG00000183570	D5/D6	1.574	1.095	1.611	0.88	1.005	1.882	0.777	0.519	1.233	0.895	0.954	0.97	0.833	1.095
ENSG00000279355	D5/D6	-1.574	-1.808	-1.296	-1.257	-1.239	-1.117	-1.267	-1.258	-1.197	-1.419	-1.633	-1.154	-1.372	-1.353
ENSG00000206052	D5/D6	-1.573	-2.033	-1.704	-1.469	-1.427	-1.393	-1.375	-1.496	-1.33	-1.261	-1.345	-1.41	-1.243	-1.466
ENSG00000271714	D5/D6	1.573	1.313	1.15	1.367	0.974	1.079	1.207	0.983	1.623	0.806	1.703	0.868	1.536	1.245
ENSG00000171502	D5/D6	-1.573	-1.58	-1.561	-1.624	-1.703	-1.61	-1.715	-1.596	-1.613	-1.619	-1.714	-1.719	-1.556	-1.629
ENSG00000104267	D5/D6	-1.572	-1.385	-1.158	-1.495	-1.214	-1.629	-1.405	-1.172	-1.451	-1.303	-0.812	-1.6	-1.415	-1.355
ENSG00000143797	D5/D6	-1.571	-1.602	-1.464	-1.505	-1.547	-1.471	-1.347	-1.492	-1.482	-1.472	-1.341	-1.371	-1.445	-1.47
ENSG00000261512	D5/D6	1.57	-0.261	-0.458	-0.42	-0.441	-0.379	-0.496	-0.372	-0.319	-0.733	-0.404	-0.493	-0.67	-0.298
ENSG00000224406	D5/D6	-1.569	-1.379	-1.665	-1.567	-1.966	-1.528	-1.896	-1.741	-1.364	-1.759	-2.963	-1.495	-2.063	-1.766
ENSG00000184507	D5/D6	1.569	0.012	0.553	0.519	0.647	1.079	0.821	1.216	1.453	1.137	1.335	0.384	0.433	0.858
ENSG00000142583	D5/D6	-1.569	-1.552	-1.607	-1.644	-1.678	-1.604	-1.66	-1.552	-1.679	-1.649	-1.625	-1.661	-1.65	-1.625
ENSG00000100292	D5/D6	-1.569	-1.41	-1.467	-1.498	-1.72	-1.574	-1.56	-1.798	-1.475	-1.781	-1.843	-1.783	-1.638	-1.624
ENSG00000235128	D5/D6	1.568	0.467	0.879	1.012	0.633	0.887	0.802	0.6	0.78	1.344	0.42	0.951	0.968	0.87
ENSG00000198824	D5/D6	1.568	0.36	0.393	0.806	0.294	0.375	0.751	-0.704	-0.209	0.991	0.301	0.294	1.219	0.495
ENSG00000226859	D5/D6	-1.567	-1.706	-1.54	-1.517	-1.684	-1.429	-1.587	-1.352	-1.739	-1.479	-1.478	-1.338	-1.325	-1.519
ENSG00000125508	D5/D6	1.567	1.496	2.054	1.768	1.152	1.092	1.971	1.752	1.049	1.096	1.095	3.507	0.862	1.574
ENSG00000280123	D5/D6	-1.566	-1.036	-0.989	-1.125	-1.289	-1.553	-1.085	-1.416	-1.214	-0.934	-1.417	-1.168	-1.125	-1.224
ENSG00000185432	D5/D6	-1.566	-0.488	-2.109	-0.232	-1.876	-0.767	-2.56	-1.584	-0.632	-0.806	-1.649	-1.412	-1.879	-1.351
ENSG00000276070	D5/D6	1.563	1.668	1.675	1.523	1.673	1.656	1.535	1.752	1.497	1.641	1.543	1.564	1.557	1.604
ENSG00000228252	D5/D6	-1.562	-1.878	-1.787	-1.581	-1.615	-1.57	-1.573	-1.525	-1.868	-1.67	-1.16	-1.479	-1.209	-1.575
ENSG00000110092	D5/D6	-1.561	-1.348	-1.416	-1.342	-1.29	-1.495	-1.339	-1.451	-1.457	-1.573	-1.577	-1.494	-1.546	-1.453
ENSG00000285239	D5/D6	-1.561	-1.594	-1.505	-0.999	-1.891	-1.287	-1.344	-1.161	-1.42	-0.608	-0.579	-2.487	-1.072	-1.347
ENSG00000185532	D5/D6	-1.56	-2.07	-1.705	-1.237	-1.793	-1.409	-1.449	-1.778	-1.722	-1.817	-2.777	-1.945	-1.527	-1.753
ENSG00000271011	D5/D6	-1.557	-1.023	-1.321	-1.961	-0.877	-1.28	-1.667	-1.228	-1.148	-1.276	-0.827	-1.609	-1.404	-1.321
ENSG00000180573	D5/D6	-1.557	-1.511	-1.55	-1.589	-1.295	-0.517	-1.252	-1.451	-0.305	-1.55	-0.484	-0.167	-1.494	-1.132
ENSG00000137752	D5/D6	-1.557	-1.402	-1.392	-1.535	-1.469	-1.42	-1.444	-1.682	-1.472	-1.481	-1.371	-1.61	-1.484	-1.486
ENSG00000106211	D5/D6	-1.557	-1.438	-1.423	-1.567	-1.552	-1.509	-1.769	-1.507	-1.617	-1.829	-1.875	-1.831	-1.681	-1.627
ENSG00000232043	D5/D6	-1.556	-1.858	-1.119	-1.157	-0.722	-0.717	-0.665	-0.738	-0.738	-0.624	-0.669	-0.775	-0.715	-0.927
ENSG00000132613	D5/D6	1.551	1.215	1.628	1.692	1.632	1.604	0.793	0.905	2.096	1.011	1.431	2.602	1.31	1.498
ENSG00000143891	D5/D6	-1.55	-1.527	-1.376	-1.608	-1.442	-1.368	-1.628	-1.403	-1.588	-1.676	-1.5	-1.381	-1.576	-1.51
ENSG00000272512	D5/D6	1.55	1.705	1.098	1.599	0.757	0.736	0.408	-0.047	0.673	0.7	0.709	0.267	0.535	0.822
ENSG00000204434	D5/D6	1.549	1.506	2.406	1.902	1.718	2.169	2.174	2.342	2.034	2.321	1.842	2.416	2.163	2.042
ENSG00000238109	D5/D6	1.547	0.22	0.886	0.17	0.688	0.683	0.529	0.753	0.673	0.794	0.551	0.41	0.378	0.637
ENSG00000204577	D5/D6	-1.545	-1.301	-1.826	-1.387	-1.035	-0.521	-1.023	-0.904	-0.998	-1.248	-0.939	-0.993	-0.827	-1.119
ENSG00000172264	D5/D6	-1.545	-2.016	-1.507	-0.63	0.004	-2.375	-0.352	-1.106	-0.634	-0.049	-0.891	-1.361	-0.404	-0.99
ENSG00000278384	D5/D6	-1.545	-1.705	-1.643	-0.969	-0.767	-0.942	-1.369	-2.226	-1.096	-1.062	-1.204	-1.313	-1.034	-1.298
ENSG00000196096	D5/D6	-1.544	-1.476	-1.459	-1.109	-1.481	-1.186	-0.977	-1.437	-1.264	-1.66	-1.981	-1.495	-1.573	-1.434
ENSG00000070159	D5/D6	1.544	1.497	1.828	1.525	0.976	1.362	0.952	1.918	1.076	1.361	0.398	1.511	0.63	1.275
ENSG00000160789	D5/D6	-1.543	-1.233	-1.532	-1.565	-1.556	-1.27	-1.446	-1.197	-1.543	-1.389	-1.296	-1.404	-1.571	-1.427
ENSG00000248254	D5/D6	-1.542	-1.132	-1.428	-0.548	-0.776	-1.02	-0.343	-0.905	-0.809	-0.526	-0.671	-0.283	-0.634	-0.817
ENSG00000183246	D5/D6	1.542	1.572	1.478	1.372	1.109	1.347	1.103	1.211	1.299	1.118	1.174	1.168	1.236	1.287
ENSG00000154065	D5/D6	-1.541	-1.461	-1.879	-1.945	-2.197	-1.973	-1.783	-1.74	-1.915	-1.907	-2.269	-2.543	-1.844	-1.923
ENSG00000163884	D5/D6	1.54	1.285	0.85	1.098	1.415	0.963	0.989	1.092	1.683	1.036	1.41	0.983	0.836	1.168
ENSG00000229989	D5/D6	-1.539	-1.18	-2.557	-1.808	-1.5	-1.422	-1.179	-1.371	-1.32	-1.264	-1.456	-1.308	-1.334	-1.48
ENSG00000272941	D5/D6	-1.539	-1.41	-1.455	-1.476	-0.99	-1.209	-0.893	-0.896	-0.85	-0.769	-0.895	-0.857	-0.665	-1.07
ENSG00000164761	D5/D6	1.539	1.279	1.022	1.154	1.018	0.702	0.896	0.931	0.76	1.101	1.45	1.233	0.74	1.063
ENSG00000172817	D5/D6	-1.536	-1.932	-1.621	-1.671	-1.461	-1.57	-1.329	-1.402	-1.392	-1.436	-1.242	-1.429	-1.475	-1.5
ENSG00000138639	D5/D6	-1.536	-1.452	-1.422	-1.118	-1.554	-1.558	-1.321	-1.553	-0.925	-1.28	-2.366	-0.953	-1.331	-1.413
ENSG00000085741	D5/D6	-1.534	-1.055	-1.657	-1.343	-2.245	-0.476	-0.72	-0.922	-1.467	-1.168	-1.046	-1.256	-0.804	-1.207
ENSG00000182253	D5/D6	-1.533	-1.497	-1.439	-1.452	-1.309	-1.297	-1.171	-1.314	-1.544	-1.293	-1.159	-1.795	-1.204	-1.385
ENSG00000140443	D5/D6	1.533	0.746	1.318	1.466	1.649	1.561	1.386	1.423	1.362	1.54	2.034	1.564	1.354	1.457
ENSG00000237372	D5/D6	-1.533	-1.629	-1.611	-1.404	-1.479	-1.739	-1.842	-1.469	-1.483	-1.307	-1.761	-1.514	-1.501	-1.559
ENSG00000181201	D5/D6	1.533	-0.589	1.031	0.202	0.895	0.823	0.845	0.804	0.901	0.741	0.898	0.953	0.699	0.749
ENSG00000109794	D5/D6	-1.532	-1.588	-2.219	-1.547	-1.881	-1.618	-1.917	-1.617	-1.875	-1.931	-0.786	-1.665	-1.597	-1.675
ENSG00000253326	D5/D6	-1.532	-1.404	-1.92	-1.623	-1.076	-1.845	-1.756	-1.333	-1.522	-1.07	-1.34	-1.443	-0.841	-1.439
ENSG00000198807	D5/D6	1.531	1.387	1.769	1.549	1.426	0.609	1.424	1.327	1.737	2.316	1.801	0.68	1.058	1.432
ENSG00000154874	D5/D6	1.53	0.999	1.689	1.835	2.263	2.142	2.267	2.111	2.174	2.097	2.258	2.094	2.068	1.964
ENSG00000186654	D5/D6	1.53	1.161	0.939	1.07	0.367	0.551	0.922	0.495	0.904	0.684	0.511	0.966	0.315	0.801
ENSG00000226806	D5/D6	1.529	1.755	1.57	1.55	1.298	1.048	1.226	1.401	1.045	1.298	1.972	1.968	1.025	1.437
ENSG00000115170	D5/D6	-1.528	-1.521	-1.005	-1.922	-1.198	-1.628	-0.976	-1.122	-1.082	-2.654	-2.042	-2.414	-0.595	-1.514
ENSG00000132464	D5/D6	-1.528	-1.683	-1.035	-1.263	-1.177	-1.013	-0.973	-1.296	-1.143	-1.01	-1.113	-0.771	-0.967	-1.152
ENSG00000182257	D5/D6	1.527	1.422	1.174	1.775	1.793	1.488	1.614	1.003	0.997	1.898	0.986	0.904	0.868	1.342
ENSG00000108852	D5/D6	-1.527	-1.62	-1.178	-0.935	-0.648	-1.545	-1.071	-0.714	-0.778	-2.233	-1.673	0.2	-0.812	-1.118
ENSG00000166105	D5/D6	1.526	1.539	1.624	1.321	1.026	1.256	1.497	1.701	0.438	0.715	1.627	0.435	0.717	1.186
ENSG00000079215	D5/D6	1.526	1.808	1.94	1.867	0.269	1.095	1.288	1.111	1.134	1.286	0.456	0.366	1.076	1.171
ENSG00000166352	D5/D6	-1.526	-2.147	-1.179	-1.989	-2.422	-2.316	-1.759	-1.821	-2.411	-2.031	-1.984	-1.034	-2.349	-1.921
ENSG00000180340	D5/D6	-1.525	-0.801	-0.993	-1.06	-1.006	-0.883	-1.158	-0.925	-0.538	-0.608	-0.05	-0.356	-1.251	-0.858
ENSG00000177694	D5/D6	-1.525	-1.738	-1.738	-1.837	-1.081	-1.316	-1.644	-1.654	-1.314	-1.923	-1.62	-1.327	-1.342	-1.543
ENSG00000251441	D5/D6	-1.525	-1.319	-0.888	-0.542	-1.009	-0.943	-1.097	-1.005	-0.964	-0.672	-0.924	-0.837	-0.972	-0.977
ENSG00000103260	D5/D6	1.524	0.88	0.695	0.758	0.6	0.816	0.97	0.66	0.424	0.718	-0.209	0.972	-0.116	0.669
ENSG00000158270	D5/D6	-1.524	-1.442	-1.487	-1.528	-1.466	-1.386	-1.446	-1.692	-1.439	-1.444	-1.84	-1.414	-1.404	-1.501
ENSG00000175985	D5/D6	-1.523	-1.681	-1.721	-2.546	-1.508	-2.16	-1.907	-1.221	-0.566	-1.543	-1.074	-1.481	-1.243	-1.552
ENSG00000171552	D5/D6	-1.523	-1.39	-1.517	-1.526	-1.534	-1.416	-1.374	-1.425	-1.382	-1.516	-1.542	-1.308	-1.337	-1.445
ENSG00000141198	D5/D6	1.522	1.355	1.655	1.311	1.44	1.385	1.44	1.675	1.611	1.589	1.506	1.469	1.588	1.504
ENSG00000171777	D5/D6	-1.52	-1.567	-1.879	-1.844	-1.053	-1.38	-1.459	-0.789	-1.044	-1.156	-1.683	-0.674	-0.783	-1.295
ENSG00000081377	D5/D6	1.518	0.324	0.796	1.162	0.829	0.806	1.139	0.452	0.775	1.097	0.687	0.909	1.435	0.918
ENSG00000264943	D5/D6	-1.517	-1.618	-1.853	-0.889	-1.133	-1.183	-1.037	-1.139	-0.935	-1.231	-0.782	-0.771	-0.759	-1.142
ENSG00000152127	D5/D6	1.516	1.125	0.987	1.021	1.104	1.095	1.019	1.04	1.079	1.046	1.224	1.021	1.036	1.101
ENSG00000101336	D5/D6	1.515	1.693	1.485	1.489	1.486	1.48	1.509	1.449	1.445	1.454	1.504	1.427	1.499	1.495
ENSG00000267605	D5/D6	1.513	1.286	0.83	0.843	0.898	0.833	0.687	1.255	0.77	0.689	0.64	0.824	1.288	0.951
ENSG00000232519	D5/D6	1.513	0.808	1.077	0.958	0.693	0.579	0.619	0.822	0.229	0.365	0.536	0.756	1.045	0.769
ENSG00000132016	D5/D6	-1.512	-1.706	-0.954	-1.595	-1.293	-2.024	-1.311	-1.374	-1.634	-1.849	-0.654	-4.488	-1.336	-1.671
ENSG00000169169	D5/D6	-1.511	-1.699	-1.639	-1.681	-0.929	-0.891	-1.487	-1.207	-1.431	-2.167	-1.832	-1.133	-1.485	-1.469
ENSG00000163518	D5/D6	-1.51	-1.519	-1.714	-1.602	-1.608	-1.475	-1.438	-1.68	-1.686	-1.839	-1.353	-2.046	-1.862	-1.641
ENSG00000197549	D5/D6	-1.51	-1.034	-1.517	-1.113	-1.283	-1.183	-1.895	-1.298	-1.321	-1.201	-0.919	-0.746	-1.24	-1.251
ENSG00000088992	D5/D6	1.509	1.656	1.214	1.376	1.296	1.717	1.569	1.234	1.399	1.613	1.426	1.219	1.128	1.412
ENSG00000066032	D5/D6	1.507	1.82	1.539	1.364	1.676	1.182	1.265	1.433	1.305	1.453	2.418	1.036	1.477	1.498
ENSG00000137731	D5/D6	-1.507	-1.505	-1.641	-1.512	-1.703	-1.935	-2.088	-2.004	-1.634	-1.83	-2.147	-2.279	-1.357	-1.78
ENSG00000268758	D5/D6	1.507	1.1	1.53	1.498	1.389	1.318	1.483	1.579	0.618	1.908	1.433	1.92	0.499	1.368
ENSG00000257345	D5/D6	-1.506	-1.065	-0.919	-1.372	-1.24	-1.246	-1.415	-1.041	-1.443	-1.227	-1.301	-0.45	-1.252	-1.191
ENSG00000079308	D5/D6	-1.505	-1.946	-1.269	-1.372	-1.64	-1.376	-1.271	-1.415	-1.594	-1.258	-1.903	-1.705	-0.691	-1.457
ENSG00000280721	D5/D6	-1.504	-1.149	-1.578	-2.128	-1.116	-0.836	-1.055	-0.985	-0.801	-1.151	-0.815	-0.755	-1.119	-1.153
ENSG00000102096	D5/D6	-1.503	-1.395	-1.481	-1.55	-1.502	-1.452	-1.45	-1.452	-1.506	-1.556	-1.47	-1.5	-1.538	-1.489
ENSG00000170264	D5/D6	1.503	1.517	1.556	1.61	1.474	1.708	1.206	1.617	1.416	1.641	1.252	1.174	1.496	1.475
ENSG00000087903	D5/D6	-1.503	-1.115	-0.998	-1.191	-1.014	-0.938	-0.855	-1.405	-0.385	-1.121	-0.953	-0.679	-1.124	-1.021
ENSG00000173530	D5/D6	-1.502	-1.545	-1.41	-1.487	-1.362	-1.16	-1.309	-1.222	-1.401	-1.441	-1.236	-1.361	-1.297	-1.364
ENSG00000073282	D5/D6	-1.501	-1.577	-1.772	-1.438	-1.158	-0.543	-1.141	-1.188	-1.238	-1.218	-0.449	-1.659	-1.263	-1.242
ENSG00000104154	D5/D6	-1.501	-1.465	-1.611	-1.359	-1.534	-1.483	-1.426	-1.387	-1.478	-1.379	-1.569	-1.309	-1.26	-1.443
ENSG00000121900	D5/D6	1.5	1.645	1.463	1.362	1.834	2.129	2.098	2.305	1.316	1.106	2.777	0.792	1.464	1.676
ENSG00000112290	D5/D6	1.499	1.204	1.321	1.082	1.441	1.331	1.124	1.39	1.235	1.604	1.354	1.274	1.169	1.31
ENSG00000109452	D5/D6	-1.498	-1.502	-1.379	-1.322	-1.35	-1.392	-1.275	-1.386	-1.252	-1.261	-1.252	-1.245	-1.372	-1.345
ENSG00000077009	D5/D6	1.498	1.471	1.17	1.126	1.389	1.35	1.255	1.362	1.534	1.359	1.605	1.454	1.577	1.396
ENSG00000272259	D5/D6	-1.497	-0.634	-1.425	-1.835	-0.827	-1.097	-0.666	-0.59	-1.219	-0.789	-0.306	-0.703	-1.474	-1.005
ENSG00000185565	D5/D6	-1.495	-1.642	-1.568	-1.626	-1.474	-1.457	-1.229	-1.561	-1.096	-1.266	-1.871	-1.362	-1.424	-1.467
ENSG00000110492	D5/D6	1.494	1.493	1.039	1.408	1.235	1.172	1.306	1.144	1.201	1.312	0.54	0.485	1.159	1.153
ENSG00000175003	D5/D6	-1.494	-0.551	-1.006	-1.168	-0.233	-0.418	-0.698	-0.651	-0.526	-0.634	-0.286	-0.555	-0.098	-0.64
ENSG00000184368	D5/D6	-1.492	-1.58	-1.579	-1.717	-0.943	-1.177	-0.699	-1.525	-2.127	-1.585	-0.821	-1.473	-1.065	-1.368
ENSG00000157985	D5/D6	1.492	1.217	0.536	1.164	1.265	1.324	0.941	0.967	1.405	1.581	1.404	2.437	0.79	1.271
ENSG00000158158	D5/D6	1.49	1.435	1.388	1.432	1.379	1.42	1.412	1.38	1.474	1.304	1.407	1.359	1.358	1.403
ENSG00000165259	D5/D6	-1.489	-1.363	-1.025	-1.411	-1.244	-1.41	-1.113	-1.35	-1.618	-0.99	-1.013	-1.309	-1.402	-1.287
ENSG00000237693	D5/D6	-1.489	-0.831	-1.254	-1.11	-0.986	-0.762	-0.728	-1.623	-0.741	-1.53	-1.014	-0.244	-1.165	-1.037
ENSG00000154040	D5/D6	-1.488	-1.246	-1.517	-1.449	-0.979	-0.83	-1.357	-1.59	-1.951	-1.723	-1.033	-1.279	-0.7	-1.319
ENSG00000270689	D5/D6	-1.487	-0.359	-2.291	-2.129	-1.172	-0.912	-0.219	-0.645	-1.102	-0.967	-1.777	-0.354	-0.737	-1.089
ENSG00000151458	D5/D6	-1.486	-1.72	-1.521	-1.581	-1.393	-1.499	-1.505	-1.306	-1.154	-1.577	-1.301	-1.095	-1.1	-1.403
ENSG00000224786	D5/D6	-1.485	-1.287	-1.36	-1.232	-0.697	-1.271	-1.434	-1.346	-0.773	-1.164	0.686	1.314	-0.444	-0.807
ENSG00000260139	D5/D6	-1.481	-1.971	-1.273	-1.088	-1.226	-0.792	-0.649	-0.748	-0.891	-2.006	-1.363	-1.184	-0.664	-1.18
ENSG00000284713	D5/D6	-1.481	-1.987	-1.805	-1.602	-1.538	-1.52	-1.465	-1.735	-1.636	-1.716	-2.243	-1.74	-1.836	-1.716
ENSG00000173404	D5/D6	1.48	1.256	1.703	1.35	1.036	1.175	1.332	1.826	1.273	0.984	1.415	2.561	0.453	1.373
ENSG00000073150	D5/D6	-1.478	-1.082	-0.917	-0.985	-0.917	-1.004	-1.179	-1.002	-1.142	-1.151	-0.861	-0.948	-1.341	-1.078
ENSG00000138771	D5/D6	1.478	1.604	1.598	1.427	0.922	1.18	1.419	1.102	1.552	1.499	1.335	1.456	1.387	1.381
ENSG00000180667	D5/D6	-1.478	-1.599	-1.309	-1.387	-1.291	-1.777	-1.322	-1.433	-1.474	-1.365	-1.491	-0.34	-1.334	-1.354
ENSG00000211662	D5/D6	1.477	1.958	1.992	1.964	1.756	1.645	1.499	1.83	2.201	1.499	2.054	1.16	2.068	1.777
ENSG00000146054	D5/D6	1.477	1.532	1.391	1.501	1.414	1.397	1.294	1.264	1.4	1.288	1.22	1.368	1.297	1.373
ENSG00000164659	D5/D6	-1.476	-1.573	-1.315	-1.43	-1.356	-1.324	-1.351	-1.408	-1.407	-1.407	-1.368	-1.393	-1.371	-1.398
ENSG00000247095	D5/D6	-1.473	-1.706	-1.7	-1.566	-2.151	-1.491	-1.688	-1.621	-2.486	-1.755	-1.615	-1.905	-1.899	-1.773
ENSG00000228485	D5/D6	-1.473	-1.527	-0.256	-0.965	-1.039	-1.127	-1.291	-1.329	-0.708	-0.73	-1.034	-0.84	-1.183	-1.039
ENSG00000117602	D5/D6	1.473	0.379	0.254	1.38	1.102	1.56	0.807	1	0.713	-0.785	-0.256	1.845	0.867	0.795
ENSG00000236478	D5/D6	1.472	-1.011	-0.901	-0.556	-0.246	-0.301	-0.45	-0.261	-0.141	-0.109	-0.111	-0.398	-0.037	-0.235
ENSG00000139352	D5/D6	-1.471	-1.252	-1.557	-1.587	-1.542	-1.6	-2.267	-1.428	-1.44	-1.644	-1.779	-1.934	-0.875	-1.567
ENSG00000162636	D5/D6	-1.47	-1.48	-1.204	-1.39	-1.285	-1.45	-1.198	-1.265	-1.289	-1.329	-1.336	-1.233	-1.327	-1.327
ENSG00000116132	D5/D6	-1.469	-1.718	0.336	-0.264	-1.759	-1.412	-0.848	-1.492	-1.905	-0.863	-0.812	0.231	0.301	-0.898
ENSG00000196876	D5/D6	1.469	0.938	0.854	1.008	1.36	1.535	0.333	0.575	0.738	0.711	2.161	1.819	0.553	1.081
ENSG00000260386	D5/D6	-1.469	-1.894	-2.189	-1.746	-1.971	-1.887	-1.926	-2.001	-1.777	-1.744	-2.1	-2.08	-1.652	-1.88
ENSG00000036828	D5/D6	1.468	1.252	1.219	1.301	1.216	1.356	1.111	1.239	1.228	1.505	1.441	1.26	1.297	1.299
ENSG00000276778	D5/D6	-1.468	-1.406	-1.633	-1.521	-1.848	-1.684	-2.347	-1.783	-1.662	-1.206	-1.388	-2.01	-1.443	-1.646
ENSG00000137094	D5/D6	-1.467	-0.684	-0.361	-1.788	-0.392	-0.977	-0.717	-0.351	-0.638	-1.107	-0.969	-0.915	-0.324	-0.822
ENSG00000170627	D5/D6	-1.465	-1.297	-0.868	-1.074	-1.529	-1.099	-1.289	-1.034	-1.33	-1.049	-1.575	-1.056	-0.999	-1.205
ENSG00000163606	D5/D6	-1.464	-1.304	-1.183	-1.619	-1.012	-1.266	-1.178	-1.099	-1.405	-1.163	-1.416	-1.312	-1.24	-1.282
ENSG00000274849	D5/D6	1.464	1.29	0.866	1.141	0.549	0.164	0.214	-0.894	-0.055	0.407	0.558	1.797	-1.511	0.461
ENSG00000141574	D5/D6	1.463	1.523	0.907	0.833	1.041	1.608	0.556	0.977	1.527	1.155	1.652	1.239	1.592	1.236
ENSG00000261115	D5/D6	1.463	1.051	1.396	1.147	1.02	1.471	1.383	1.438	1.204	1.325	1.485	1.483	0.897	1.289
ENSG00000111816	D5/D6	-1.463	-1.558	-1.509	-1.445	-1.453	-1.459	-1.399	-1.469	-1.462	-1.414	-1.58	-1.38	-1.375	-1.459
ENSG00000135709	D5/D6	-1.462	-1.737	-1.839	-1.505	-1.824	-0.491	-1.85	-1.616	-1.209	-1.833	-0.309	-0.737	-1.556	-1.382
ENSG00000113504	D5/D6	1.462	1.245	1.387	1.424	1.473	1.609	1.422	1.515	1.447	1.414	1.447	1.39	1.352	1.43
ENSG00000008441	D5/D6	1.462	1.472	0.881	1.174	1.403	1.439	0.923	1.853	0.431	0.634	0.624	0.365	0.554	1.017
ENSG00000099958	D5/D6	-1.462	-1.629	-1.786	-1.588	-1.369	-1.308	-1.317	-1.431	-1.751	-1.747	-1.396	-1.577	-1.546	-1.531
ENSG00000271141	D5/D6	-1.462	-1.414	-1.039	-0.979	-1.182	-1.091	-1.202	-1.263	-1.208	-0.962	-1.445	-1.293	-1.126	-1.205
ENSG00000260448	D5/D6	1.461	1.041	0.919	1.258	1.289	1.186	0.91	0.932	1.24	0.532	1.879	1.083	0.541	1.098
ENSG00000258733	D5/D6	-1.46	-1.453	-1.536	-1.667	-1.274	-1.417	-1.605	-1.489	-1.679	-1.332	-1.301	-1.256	-1.758	-1.479
ENSG00000176945	D5/D6	-1.459	-0.975	-1.331	-2.004	-1.01	-0.546	-1.381	-1.014	-0.488	-1.238	-0.909	-1.043	-0.454	-1.066
ENSG00000279863	D5/D6	-1.459	-0.816	-1.034	-0.95	-0.866	-0.974	-0.935	-0.938	-1.044	-0.981	-1.16	-0.892	-0.935	-0.999
ENSG00000113070	D5/D6	-1.458	-1.431	-1.44	-1.397	-1.482	-1.641	-1.514	-1.5	-1.538	-1.227	-1.735	-1.764	-1.587	-1.516
ENSG00000144935	D5/D6	1.458	0.788	0.924	1.073	1.161	1.126	0.919	1.223	1.194	1.448	0.972	1.051	1.338	1.129
ENSG00000211978	D5/D6	-1.457	-1.986	-1.862	-1.778	-1.748	-1.526	-1.573	-1.519	-1.428	-1.649	-1.661	-1.217	-1.387	-1.599
ENSG00000061918	D5/D6	-1.457	-1.421	-1.331	-1.296	-1.368	-1.124	-1.432	-1.326	-1.053	-1.19	-0.941	-1.178	-1.175	-1.253
ENSG00000267454	D5/D6	-1.456	-0.592	-0.776	-0.571	-0.526	-0.558	-1.715	-0.27	-0.72	-1.195	-0.63	-1.567	-0.653	-0.864
ENSG00000107551	D5/D6	-1.454	-1.102	-1.514	-0.897	-1.943	-1.537	-1.694	-1.571	-1.244	-1.716	-1.97	-1.869	-1.628	-1.549
ENSG00000205784	D5/D6	-1.454	-1.542	-1.75	-1.49	-1.975	-1.569	-1.954	-1.771	-1.437	-1.9	-1.768	-1.75	-1.804	-1.705
ENSG00000255468	D5/D6	1.454	0.758	0.956	0.671	0.44	0.786	0.977	0.676	1.187	0.216	1.423	1.064	0.419	0.848
ENSG00000273604	D5/D6	1.452	1.421	1.281	1.323	1.373	1.244	1.205	1.353	1.267	1.268	1.322	1.188	1.169	1.297
ENSG00000078596	D5/D6	-1.451	-1.548	-1.434	-1.572	-1.477	-1.48	-1.203	-1.434	-1.604	-1.562	-1.241	-1.558	-1.572	-1.472
ENSG00000170921	D5/D6	1.45	1.336	1.181	1.604	1.82	1.885	1.494	1.662	1.567	1.818	1.654	1.515	1.46	1.573
ENSG00000136634	D5/D6	-1.45	-1.546	-1.643	-1.653	-1.428	-1.41	-1.627	-1.428	-1.557	-1.583	-1.348	-1.369	-1.659	-1.515
ENSG00000198467	D5/D6	1.449	1.538	1.255	1.316	0.918	1.478	1.088	1.11	1.205	1.134	1.239	1.274	0.873	1.221
ENSG00000175336	D5/D6	-1.449	-0.267	-2.055	-0.81	-1.139	-1.122	-1.353	-1.367	-0.881	-0.861	-1.817	-1.316	-0.951	-1.184
ENSG00000241418	D5/D6	-1.449	-1.339	-1.41	-1.341	-1.091	-0.964	-1.308	-1.267	-1.122	-1.406	-1.13	-0.962	-1.458	-1.25
ENSG00000198944	D5/D6	1.447	1.203	1.218	1.078	0.714	1.124	0.818	1.145	1.153	1.549	0.175	1.132	1.217	1.075
ENSG00000218996	D5/D6	1.444	-0.235	-0.032	-0.05	0.504	0.4	0.5	0.662	0.299	0.686	0.269	0.426	0.532	0.416
ENSG00000164056	D5/D6	-1.444	-1.92	-1.254	-1.263	-0.845	-2.211	-0.594	-1.027	-1.381	-1.533	-0.42	-1.625	-1.166	-1.283
ENSG00000280399	D5/D6	-1.443	-0.935	-0.714	-1.77	-0.859	-0.705	-0.706	-1.427	-0.253	-1.049	-0.353	-1.246	-0.161	-0.894
ENSG00000143297	D5/D6	-1.443	-1.636	-1.462	-1.469	-1.424	-1.379	-1.394	-1.426	-1.416	-1.39	-1.386	-1.386	-1.405	-1.432
ENSG00000111886	D5/D6	-1.443	-2.065	-1.289	-1.638	-1.42	-1.559	-1.542	-1.718	-1.426	-1.584	-1.15	-1.868	-1.707	-1.57
ENSG00000185561	D5/D6	1.442	1.646	1.484	1.68	1.324	1.571	1.492	1.421	1.481	1.292	1.289	1.347	1.274	1.442
ENSG00000230148	D5/D6	-1.44	-1.455	-1.299	-1.483	-1.645	-1.285	-1.4	-1.428	-1.63	-1.625	-1.048	-1.342	-1.482	-1.428
ENSG00000113448	D5/D6	-1.44	-2.107	-1.461	-1.87	-1.635	-1.585	-1.254	-1.288	-1.668	-1.413	-1.762	-2.018	-1.388	-1.607
ENSG00000275993	D5/D6	-1.44	-1.49	-1.429	-1.548	-1.514	-1.371	-1.436	-1.593	-1.46	-1.528	-1.508	-1.505	-1.611	-1.495
ENSG00000186716	D5/D6	1.438	1.533	1.149	1.099	1.413	1.439	0.956	1.349	0.984	1.314	1.383	1.435	1.037	1.272
ENSG00000234678	D5/D6	-1.437	-1.158	-0.958	-1.473	-1.039	-0.699	-0.573	-0.595	-1.941	-1.215	-0.803	-0.567	-1.196	-1.05
ENSG00000257242	D5/D6	-1.437	-1.449	-1.302	-1.423	-1.262	-1.096	-1.415	-1.239	-1.33	-1.398	-1.45	-1.457	-1.352	-1.355
ENSG00000181754	D5/D6	1.437	1.585	1.604	1.53	1.413	1.543	1.539	1.269	1.534	1.23	1.469	1.277	1.472	1.454
ENSG00000247287	D5/D6	1.437	0.943	1.403	1.49	1.425	1.193	1.345	1.168	1.322	1.48	1.475	1.586	1.239	1.347
ENSG00000131634	D5/D6	1.436	0.513	0.997	0.502	0.915	0.817	0.794	1.014	0.454	0.956	0.693	1	0.769	0.835
ENSG00000249249	D5/D6	-1.433	-1.365	-1.304	-1.805	-1.098	-0.768	-0.86	-1.217	-1.117	-0.79	-1.079	-0.798	-1.162	-1.138
ENSG00000008517	D5/D6	-1.432	-1.339	-1.308	-1.36	-1.374	-1.365	-1.666	-1.47	-1.192	-1.459	-1.083	-1.274	-1.377	-1.362
ENSG00000123843	D5/D6	-1.432	-1.393	-1.305	-1.317	-1.117	-1.277	-1.836	-1.085	-1.292	-1.048	-1.898	-1.184	-1.112	-1.331
ENSG00000205133	D5/D6	-1.431	-1.969	-1.802	-1.941	-1.874	-2.001	-1.634	-1.79	-1.828	-1.912	-1.96	-1.464	-2.052	-1.82
ENSG00000260060	D5/D6	1.431	-0.01	0.112	-0.294	-0.015	0.282	0.185	0.19	0.774	0.273	0.113	0.07	0.501	0.278
ENSG00000213145	D5/D6	-1.43	-1.296	-1.243	-1.088	-1.494	-1.214	-1.393	-1.216	-1.28	-1.344	-1.397	-1.606	-1.431	-1.341
ENSG00000073008	D5/D6	1.43	1.377	0.792	0.777	1.291	1.076	1.45	1.233	1.22	1.176	1.595	1.799	1.221	1.264
ENSG00000092051	D5/D6	-1.43	-1.546	-1.581	-1.523	-1.528	-1.227	-1.273	-1.453	-1.084	-1.758	-2.511	-1.043	-1.354	-1.485
ENSG00000134013	D5/D6	-1.428	-1.23	-1.336	-1.315	-0.767	-0.793	-0.912	-0.962	-1.085	-0.795	-1.077	-0.927	-0.752	-1.029
ENSG00000108679	D5/D6	-1.426	-1.25	-1.372	-1.449	-1.228	-1.793	-1.214	-1.414	-1.64	-1.757	-1.724	-1.885	-1.615	-1.521
ENSG00000136379	D5/D6	1.426	1.672	1.146	1.26	1.009	1.852	1.59	1.439	1.398	1.387	1.598	1.657	1.374	1.447
ENSG00000165029	D5/D6	-1.426	-1.355	-1.158	-1.222	-1.053	-1.028	-1.083	-1.011	-1.198	-1.06	-1.332	-0.959	-1.12	-1.154
ENSG00000137331	D5/D6	-1.425	-1.442	-1.432	-1.466	-1.581	-1.5	-1.528	-1.53	-1.47	-1.737	-1.246	-1.753	-1.593	-1.516
ENSG00000245479	D5/D6	-1.424	-0.185	-0.784	-0.755	-0.872	-0.648	-1.093	-0.91	-0.959	-0.945	-0.625	-0.858	-0.656	-0.824
ENSG00000144040	D5/D6	-1.423	-1.564	-1.568	-1.511	-1.748	-1.58	-1.539	-1.41	-1.277	-1.933	-1.577	-1.832	-1.468	-1.572
ENSG00000277182	D5/D6	1.422	1.848	2.131	1.74	1.749	0.439	1.637	0.811	0.469	0.868	1.985	1.036	1.128	1.328
ENSG00000111110	D5/D6	1.421	1.279	1.295	1.648	1.239	1.369	1.499	1.158	1.323	1.412	1.385	1.453	1.538	1.386
ENSG00000261959	D5/D6	-1.42	-1.397	-1.047	-0.866	-0.556	-1.021	-1.033	-0.289	-0.13	-1.106	-0.829	-0.873	-0.659	-0.864
ENSG00000108984	D5/D6	-1.42	-1.513	-1.408	-1.367	-1.204	-1.319	-1.15	-1.232	-1.177	-1.214	-1.208	-1.189	-1.296	-1.284
ENSG00000235947	D5/D6	-1.42	-1.498	-1.202	-1.344	-0.37	-0.101	-0.489	-0.286	-0.486	-0.542	-0.314	-0.457	-0.482	-0.692
ENSG00000162614	D5/D6	1.419	1.12	1.315	1.199	0.685	0.708	0.703	0.83	1.053	1.069	0.642	1.203	1.135	1.006
ENSG00000140511	D5/D6	-1.419	-1.613	-1.41	-1.475	-1.454	-1.319	-1.238	-1.436	-1.435	-1.263	-1.459	-1.416	-1.514	-1.419
ENSG00000140090	D5/D6	1.417	1.224	1.534	1.784	1.713	1.659	1.712	1.71	1.711	1.569	1.439	1.714	1.784	1.613
ENSG00000201592	D5/D6	1.416	0.614	1.062	0.695	0.587	0.243	0.275	0.615	0.565	0.482	0.653	0.609	0.688	0.654
ENSG00000171659	D5/D6	-1.415	-0.962	-1.777	-0.446	-1.373	-1.545	-0.595	-2.212	-1.223	-2.07	-1.738	-2.037	-1.132	-1.425
ENSG00000108576	D5/D6	-1.414	-0.997	-1.069	-1.643	-0.606	-0.346	-0.599	-0.587	-0.511	-0.681	-0.759	-1.086	-0.496	-0.83
ENSG00000008256	D5/D6	1.414	1.388	1.383	1.374	1.376	1.854	1.359	1.321	1.332	1.346	1.347	1.325	1.469	1.407
ENSG00000184545	D5/D6	-1.414	-1.093	-1.089	-1.3	-1.38	-1.079	-1.376	-1.085	-1.085	-1.754	-1.12	-1.28	-1.007	-1.235
ENSG00000234518	D5/D6	-1.414	-1.128	-0.926	-1.273	-1.557	-1.241	-0.712	-1.234	-2.021	-0.913	-0.445	-1.251	-1.137	-1.173
ENSG00000142178	D5/D6	-1.413	-1.507	-1.405	-1.547	-1.511	-1.374	-1.43	-1.549	-1.485	-1.52	-1.494	-1.492	-1.563	-1.484
ENSG00000233953	D5/D6	1.413	0.514	0.892	0.493	0.741	0.608	0.804	0.406	0.766	0.5	0.473	0.462	0.877	0.688
ENSG00000179388	D5/D6	1.413	1.578	1.451	1.416	1.299	1.63	1.279	1.507	1.341	1.343	1.554	1.566	1.285	1.435
ENSG00000250742	D5/D6	1.413	1.238	1.129	1.247	0.592	0.788	0.271	0.829	1.225	1.053	1.139	0.84	0.845	0.97
ENSG00000122861	D5/D6	-1.412	-1.117	-1.404	-1.388	-1.29	-1.349	-1.089	-1.26	-1.348	-1.576	-1.895	-1.658	-1.23	-1.386
ENSG00000242337	D5/D6	-1.411	-0.352	-1.438	-1.339	-1.06	-1.036	-0.484	-0.678	-0.786	-0.587	-0.029	-0.517	-0.425	-0.78
ENSG00000114853	D5/D6	-1.41	-1.657	-1.469	-1.53	-1.465	-1.272	-1.257	-1.127	-1.404	-1.469	-1.376	-1.442	-1.412	-1.407
ENSG00000186603	D5/D6	1.41	1.527	1.478	1.465	1.143	1.068	1.095	1.229	1.228	1.159	1.169	1.153	1.297	1.263
ENSG00000204791	D5/D6	-1.41	-2.144	-1.244	-2.173	-1.761	-1.124	-1.406	-1.191	-1.527	-2.501	-0.622	-2.246	-1.637	-1.614
ENSG00000139722	D5/D6	-1.41	-1.316	-1.296	-1.49	-1.49	-1.503	-1.593	-1.471	-1.41	-1.493	-1.41	-1.456	-1.552	-1.453
ENSG00000266302	D5/D6	-1.41	1.132	3.048	1.432	1.18	2.083	2.517	0.929	2.006	-1.095	2.287	-2.084	-1.422	0.816
ENSG00000261645	D5/D6	1.409	0.882	1.132	0.854	1.1	1.103	1.397	1.482	1.768	1.265	0.853	1.79	1.425	1.266
ENSG00000111981	D5/D6	1.409	1.491	1.488	1.446	1.393	1.389	1.297	1.485	1.532	1.425	1.472	1.454	1.517	1.446
ENSG00000133065	D5/D6	1.408	0.932	1.288	1.221	1.182	1.264	0.919	1.21	0.958	1.07	1.19	1.1	0.892	1.126
ENSG00000173917	D5/D6	-1.408	-1.551	-0.709	-2.106	-1.657	-2.227	-1.712	-1.517	-2.587	-1.451	-1.288	-1.584	-2.289	-1.699
ENSG00000149328	D5/D6	1.406	1.537	1.5	1.445	1.538	1.374	1.449	1.48	1.393	1.445	1.026	1.563	1.406	1.428
ENSG00000166793	D5/D6	-1.406	-0.352	-1.624	-1.424	-0.995	-1.583	-0.841	-0.467	-1.463	-1.26	-1.799	-0.548	-1.293	-1.158
ENSG00000184349	D5/D6	1.404	1.213	1.163	1.139	1.351	1.214	1.156	1.321	1.251	1.304	0.98	1.341	1.144	1.229
ENSG00000171729	D5/D6	1.403	1.207	0.658	0.417	0.433	0.67	0.977	1.211	0.803	0.612	0.912	0.442	-0.134	0.739
ENSG00000120549	D5/D6	-1.403	-1.39	-1.432	-1.377	-1.185	-1.291	-1.008	-1.039	-1.164	-1.132	-0.903	-1.206	-1.117	-1.204
ENSG00000134871	D5/D6	-1.402	-1.069	-0.851	-1.218	-1.376	-0.747	-0.51	-1.065	-1.058	-1.243	-1.126	-1.533	-0.973	-1.09
ENSG00000272405	D5/D6	-1.4	-1.157	-1.303	-1.359	-1.271	-1.128	-1.057	-1.136	-1.342	-0.992	-1.55	-1.228	-1.236	-1.243
ENSG00000126895	D5/D6	1.4	0.862	0.931	1.032	0.644	0.769	0.441	0.696	0.924	0.853	0.78	0.734	0.349	0.801
ENSG00000130702	D5/D6	1.4	1.07	1.21	1.272	1.394	1.306	1.184	1.266	1.162	1.106	1.298	1.184	0.765	1.201
ENSG00000279762	D5/D6	-1.399	-0.923	-0.212	-0.436	0.153	-0.314	-0.274	-0.337	-0.234	-0.511	-0.678	-0.103	-0.466	-0.441
ENSG00000265222	D5/D6	1.398	2.033	1.023	1.462	1.077	1.251	1.374	1.572	1.439	1.055	0.66	0.902	0.939	1.245
ENSG00000035862	D5/D6	-1.396	-1.771	-1.235	-1.542	-1.498	-1.462	-1.035	-1.019	-0.733	1.12	-0.258	-3.207	-0.56	-1.123
ENSG00000135643	D5/D6	-1.395	-2.351	-1.588	-1.418	-1.356	-1.67	-0.153	-1.905	-1.352	-1.187	-2.755	-2.175	-1.086	-1.569
ENSG00000225778	D5/D6	-1.395	0.423	-0.408	-0.957	-0.744	-1.187	-1.85	-0.71	-1.638	-0.744	-0.368	-0.575	-0.099	-0.789
ENSG00000248780	D5/D6	-1.394	0.222	-0.362	-0.441	-1.206	-1.59	-0.533	-0.355	-1.286	-1.298	-0.348	-0.8	-1.005	-0.8
ENSG00000198720	D5/D6	1.394	2.058	1.395	1.974	1.775	1.954	1.723	1.994	1.578	1.911	2.47	1.748	1.385	1.797
ENSG00000245164	D5/D6	-1.393	-1.814	-1.747	-1.022	-0.757	-1.578	0.728	-1.475	-1.011	-0.941	-2.168	0.117	-1.314	-1.106
ENSG00000153064	D5/D6	-1.391	-1.354	-1.261	-1.304	-1.37	-1.362	-1.358	-1.264	-1.358	-1.423	-1.404	-1.476	-1.27	-1.354
ENSG00000137747	D5/D6	-1.39	-0.627	-0.705	-0.613	-0.413	-0.661	-1.053	-0.497	-0.666	-1.255	-2.749	-1.147	-0.238	-0.924
ENSG00000141314	D5/D6	-1.39	-1.482	-1.319	-0.181	-0.525	-1.361	-0.702	-0.338	-1.403	-2.557	-1.714	-3.728	-1.088	-1.368
ENSG00000176834	D5/D6	1.389	1.327	1.388	1.309	1.274	1.18	1.333	0.989	1.259	1.093	1.091	1.182	0.999	1.216
ENSG00000234141	D5/D6	1.387	0.534	-0.073	1.2	0.074	0.189	-0.285	0.463	0.311	0.737	0.25	0.427	0.566	0.444
ENSG00000284606	D5/D6	-1.387	-0.5	-0.923	-1.909	-0.414	-0.384	-0.114	-0.223	-0.174	-0.076	-0.373	0.069	0.061	-0.488
ENSG00000231439	D5/D6	-1.387	-0.935	-1.036	-1.225	-0.746	-0.805	-1.026	-0.032	-1.382	-0.255	0.782	-1.28	-0.746	-0.775
ENSG00000143603	D5/D6	-1.385	-1.19	-0.671	-1.18	-0.973	-0.913	-0.977	-1.291	-1.012	-0.622	-0.322	-0.945	-1.195	-0.975
ENSG00000224220	D5/D6	-1.385	-1.376	-1.242	-1.24	-1.225	-1.218	-1.443	-1.272	-1.345	-1.317	-1.359	-1.538	-1.412	-1.336
ENSG00000197299	D5/D6	1.384	1.47	1.478	1.348	1.097	1.412	1.356	1.268	1.37	1.351	1.189	1.323	1.326	1.336
ENSG00000149177	D5/D6	1.382	1.16	1.236	1.253	1.325	1.317	1.297	1.79	1.239	1.275	1.422	1.222	1.28	1.323
ENSG00000139364	D5/D6	-1.382	-1.373	-0.589	-0.605	-0.852	-1.191	-0.105	-0.726	-0.43	-0.868	-2.615	-2.663	-0.318	-1.055
ENSG00000211949	D5/D6	1.379	0.784	1.155	0.982	1.474	1.503	1.619	1.507	0.781	1.136	1.569	1.502	1.132	1.271
ENSG00000101187	D5/D6	1.379	1.387	1.335	1.354	1.181	1.33	1.279	1.201	1.293	1.252	1.318	1.223	1.191	1.286
ENSG00000197291	D5/D6	1.379	1.178	1.363	1.083	1.19	0.544	0.666	1.626	0.502	0.653	2.969	1.544	0.734	1.187
ENSG00000233672	D5/D6	1.378	-0.42	0.262	0.163	0.523	0.514	0.397	-0.115	0.771	-0.736	0.978	-0.61	0.131	0.249
ENSG00000151229	D5/D6	-1.378	-1.412	-1.26	-1.261	-1.151	-1.372	-1.218	-1.226	-1.192	-1.247	-1.09	-1.055	-1.25	-1.239
ENSG00000253372	D5/D6	1.378	0.147	0.599	0.349	0.324	0.476	0.597	0.414	0.47	0.499	0.293	0.248	0.15	0.457
ENSG00000174137	D5/D6	1.377	0.899	0.674	0.806	0.753	0.745	0.325	0.645	0.7	0.463	-0.039	1.051	0.396	0.677
ENSG00000182783	D5/D6	-1.376	-1.128	-1.558	-0.978	-1.215	-1.2	-1.491	-1.235	-1.034	-1.196	-1.126	-1.131	-1.081	-1.212
ENSG00000184305	D5/D6	1.375	0.762	0.951	1.069	1.009	1.218	1.114	1.07	0.823	1.295	0.84	0.734	1.104	1.028
ENSG00000198682	D5/D6	-1.375	-1.281	-1.396	-1.371	-0.797	-0.664	-0.661	-0.583	-0.805	-0.506	-0.536	-0.542	-0.554	-0.852
ENSG00000226124	D5/D6	1.375	1.826	1.686	1.678	1.632	1.889	1.804	1.753	1.827	2.015	2.008	2.376	2.192	1.851
ENSG00000135835	D5/D6	-1.375	-1.439	-0.984	-1.307	-0.814	-0.403	-0.701	-0.807	-0.886	-1.213	-1.57	-0.852	-0.947	-1.023
ENSG00000088340	D5/D6	-1.374	-1.217	-1.285	-1.14	-1.058	-0.972	-1.276	-0.977	-1.106	-1.246	-1.126	-1.185	-1.051	-1.155
ENSG00000146592	D5/D6	1.373	1.172	1.376	1.344	1.367	1.342	1.366	1.371	1.431	1.512	1.278	1.317	1.411	1.358
ENSG00000072110	D5/D6	1.373	1.406	1.525	1.333	1.364	1.441	1.279	1.306	1.249	1.225	1.42	1.326	1.343	1.353
ENSG00000226686	D5/D6	1.372	1.003	1.496	0.908	1.171	0.922	1.072	0.916	1.12	1.228	0.779	0.996	0.949	1.072
ENSG00000136205	D5/D6	-1.372	-1.185	-1.3	-1.032	-1.073	-1.171	-1.269	-1.368	-1.203	-1.174	-0.836	-0.982	-0.864	-1.141
ENSG00000196539	D5/D6	-1.371	-1.401	-0.676	-0.95	-0.911	-1.057	-1.138	-0.786	-0.757	-0.998	-1.217	-1.113	-0.832	-1.016
ENSG00000147180	D5/D6	1.37	1.059	1.142	1.356	1.459	1.185	1.473	1.391	1.417	1.333	1.522	1.224	1.368	1.331
ENSG00000128791	D5/D6	1.369	1.508	1.468	1.401	1.445	1.295	1.5	1.478	1.406	1.492	1.498	1.514	1.463	1.449
ENSG00000117308	D5/D6	1.366	1.39	1.359	1.336	1.294	1.322	1.213	1.146	1.305	1.162	1.074	1.335	1.238	1.272
ENSG00000026652	D5/D6	-1.366	-1.562	-1.292	-1.354	-1.078	-1.052	-1	-1.059	-1.117	-1.085	-1.063	-1.105	-1.118	-1.173
ENSG00000172602	D5/D6	-1.365	-1.146	-1.469	-1.25	-1.241	-0.99	-1.167	-1.509	-1.17	-1.226	-1.035	-1.75	-1.279	-1.277
ENSG00000257553	D5/D6	1.364	0.697	0.641	0.504	1.06	0.498	0.32	1.286	0.779	0.828	0.915	0.27	0.911	0.775
ENSG00000260303	D5/D6	-1.364	-1.212	-1.159	-1.181	-1.084	-1.098	-1.046	-0.94	-1.295	-1.051	-1.388	-1.404	-0.927	-1.165
ENSG00000069011	D5/D6	1.363	1.477	1.315	0.868	1.244	0.997	0.911	0.983	1.094	1.076	1.015	0.411	0.726	1.037
ENSG00000146122	D5/D6	-1.362	-1.484	-1.369	-1.63	-1.54	-1.026	-1.622	-1.565	-1.359	-1.513	-1.539	-1.458	-1.326	-1.446
ENSG00000226397	D5/D6	1.36	2.026	2.58	2.105	1.777	1.352	1.485	1.968	2.358	1.54	1.726	1.81	1.536	1.817
ENSG00000108556	D5/D6	1.357	1.203	0.803	0.977	1.173	0.708	0.942	2.078	0.939	1.029	1.654	-0.03	1.026	1.066
ENSG00000116711	D5/D6	-1.356	-1.293	-1.537	-1.68	-1.467	-1.485	-1.482	-1.635	-1.233	-1.346	-1.328	-1.808	-1.277	-1.456
ENSG00000140678	D5/D6	-1.356	-1.352	-1.14	-1.171	-1.253	-1.21	-1.343	-1.223	-1.138	-1.513	-1.218	-1.145	-1.3	-1.259
ENSG00000266733	D5/D6	-1.354	-0.822	-0.021	-0.811	-0.766	-1.637	-1.646	-1.84	-0.574	-2.857	-2.498	0.381	-0.706	-1.165
ENSG00000216775	D5/D6	-1.354	-0.643	-1.687	-1.439	-0.557	-1.12	-1.066	-1.198	-0.98	-2.035	-0.902	-0.955	-1.402	-1.18
ENSG00000181803	D5/D6	-1.354	-1.647	-1.673	-2.108	-1.388	-1.434	-1.83	-1.043	-1.74	-0.909	-1.93	-1.257	-1.023	-1.487
ENSG00000224020	D5/D6	1.354	1.022	0.609	1.064	0.426	0.753	0.355	0.605	0.645	0.821	0.474	0.231	0.426	0.676
ENSG00000229953	D5/D6	-1.354	-1.694	-1.439	-1.206	-1.271	-1.253	-1.274	-1.113	-1.051	-1.114	-0.938	-1.271	-1.142	-1.24
ENSG00000156711	D5/D6	-1.352	-1.457	-1.276	-1.43	-1.27	-1.212	-1.361	-1.336	-1.201	-1.492	-1.246	-1.208	-1.196	-1.311
ENSG00000197405	D5/D6	1.352	1.576	1.52	1.356	2.596	2.157	1.904	1.108	1.999	1.208	1.46	1.694	1.975	1.685
ENSG00000203661	D5/D6	-1.352	-1.126	-1.168	-1.081	-1.26	-1.282	-1.509	-1.172	-1.176	-1.207	-1.266	-1.291	-1.058	-1.227
ENSG00000204531	D5/D6	-1.352	-0.87	-1.477	-1.247	-0.425	-1.576	-1.655	-1.783	-1.809	-1.578	-1.261	-1.263	-1.632	-1.379
ENSG00000223969	D5/D6	-1.35	-1.376	-0.792	-1.124	-1.298	-0.987	-1.171	-0.756	-1.52	-1.342	-1.02	-1.778	-0.958	-1.19
ENSG00000157152	D5/D6	1.349	0.998	0.957	1.94	1.183	1	1.672	1.668	0.317	0.645	0.751	1.509	0.934	1.148
ENSG00000150054	D5/D6	-1.348	-1.531	-1.351	-1.457	-1.512	-1.072	-1.365	-1.287	-1.214	-1.571	-1.935	-1.198	-1.214	-1.389
ENSG00000285254	D5/D6	-1.346	-1.252	-1.049	-1.345	-1.418	-1.127	-1.467	-1.208	-0.846	-1.473	-1.965	-1.183	-1.223	-1.3
ENSG00000187510	D5/D6	-1.346	-1.48	-1.147	-1.19	-0.765	-0.398	-0.737	-1.112	-0.711	-0.844	-0.924	-0.514	-1.072	-0.942
ENSG00000050730	D5/D6	-1.346	-1.779	-1.612	-1.823	-3.209	-1.93	-2.349	-1.631	-1.677	-2.585	-1.68	-0.927	-0.805	-1.796
ENSG00000172059	D5/D6	1.345	1.29	1.306	1.277	1.475	1.136	1.191	1.293	1.383	1.396	1.297	1.179	1.312	1.299
ENSG00000280734	D5/D6	1.345	0.296	0.653	1.299	0.469	0.732	0.321	0.49	0.642	0.802	1.193	1.401	0.526	0.782
ENSG00000168917	D5/D6	-1.345	-1.516	-1.581	-1.417	-0.719	-0.689	-0.791	-0.735	-1.041	-1.054	-1.077	-0.898	-0.947	-1.062
ENSG00000066923	D5/D6	-1.343	-1.384	-1.288	-1.374	-1.21	-1.166	-1.188	-1.203	-1.244	-1.434	-1.304	-1.311	-1.306	-1.289
ENSG00000203710	D5/D6	1.342	1.189	1.317	1.401	1.413	1.451	1.413	1.435	1.456	1.479	1.51	1.482	1.411	1.408
ENSG00000180535	D5/D6	-1.342	-1.638	-1.476	-1.662	-1.516	-1.486	-1.599	-1.868	-1.581	-1.509	-1.845	-1.621	-1.404	-1.581
ENSG00000167971	D5/D6	1.341	1.074	1.05	0.942	0.251	0.794	0.701	0.506	0.891	0.887	0.424	1.55	0.312	0.825
ENSG00000248571	D5/D6	-1.341	-1.692	-1.46	-1.762	-0.421	-0.378	-0.431	-0.441	-0.817	-0.794	-0.788	-0.606	-0.577	-0.885
ENSG00000181191	D5/D6	-1.341	0.923	-0.692	-0.205	-0.167	-0.217	0.099	-0.137	-0.091	-0.03	0.103	-0.27	-0.127	-0.166
ENSG00000139572	D5/D6	-1.34	-1.307	-0.934	-1.251	-1.129	-0.743	-0.887	-0.799	-1.141	-1.082	-0.523	-1.102	-0.838	-1.006
ENSG00000099814	D5/D6	1.34	1.333	1.144	1.173	1.178	1.282	0.988	1.185	1.393	0.956	0.657	1.346	0.656	1.125
ENSG00000126264	D5/D6	-1.339	-1.615	-1.328	-1.435	-1.555	-1.378	-1.905	-1.27	-1.526	-1.43	-1.811	-1.099	-1.33	-1.463
ENSG00000272263	D5/D6	1.339	1.253	1.176	1.397	0.774	0.552	0.756	0.685	0.383	0.75	0.598	0.443	0.772	0.837
ENSG00000280587	D5/D6	-1.339	-1.921	-2.737	-1.679	-1.541	-2.121	-1.606	-2.555	-1.182	-0.977	-1.287	-1.01	-0.6	-1.581
ENSG00000181722	D5/D6	-1.338	-1.885	-0.802	-1.473	-0.527	-0.729	-0.488	-0.818	-0.494	-0.459	-0.923	-0.843	-0.277	-0.851
ENSG00000164078	D5/D6	-1.337	-1.236	-1.393	-1.44	-1.653	-1.343	-1.51	-1.188	-1.301	-1.663	-1.644	-1.14	-1.192	-1.388
ENSG00000214215	D5/D6	-1.337	-1.589	-1.634	-1.578	-1.143	-0.867	-1.328	-1.354	-1.047	-0.965	-1.626	-0.953	-1.145	-1.274
ENSG00000281100	D5/D6	-1.337	-2.009	-1.582	-1.706	-1.096	-1	-1.134	-1.251	-0.874	-0.874	-1.231	-1.305	-1.095	-1.269
ENSG00000079156	D5/D6	1.336	1.22	1.147	1.72	1.508	1.604	1.314	1.555	0.99	0.911	1.54	1.158	1.377	1.337
ENSG00000183092	D5/D6	1.335	1.074	0.832	1.114	0.932	1.124	0.601	0.635	1.007	0.205	0.564	0.756	0.613	0.83
ENSG00000138760	D5/D6	-1.333	-1.29	-0.938	-1.69	-1.151	-1.099	-1.051	-1.079	-0.911	-1.232	-1.046	-1.434	-1.681	-1.226
ENSG00000130592	D5/D6	-1.332	-1.16	-1.292	-1.257	-1.409	-1.322	-1.291	-1.252	-1.237	-1.351	-1.223	-1.337	-1.272	-1.287
ENSG00000118985	D5/D6	-1.332	-1.366	-1.251	-1.276	-1.266	-1.247	-1.247	-1.287	-1.292	-1.263	-1.328	-1.285	-1.239	-1.283
ENSG00000183018	D5/D6	1.331	0.946	0.46	1.15	1.216	0.586	0.47	0.739	0.605	0.219	0.778	0.712	0.582	0.754
ENSG00000183833	D5/D6	-1.331	-1.785	-1.468	-1.2	-2.137	-1.294	-1.059	-1.396	-1.102	-1.269	-1.744	-1.8	-1.104	-1.438
ENSG00000269911	D5/D6	1.33	0.828	0.631	1.082	1.244	0.617	0.462	1.374	0.209	0.25	0.752	1.266	0.688	0.826
ENSG00000189143	D5/D6	-1.33	1.722	0.268	0.359	1.188	1.075	1.143	1.006	0.878	1.412	0.541	0.801	-0.13	0.687
ENSG00000256594	D5/D6	-1.33	-1.611	-1.604	-1.739	-1.506	-1.264	-1.237	-1.646	-1.845	-1.071	-1.868	-1.066	-1.452	-1.48
ENSG00000263680	D5/D6	-1.33	-1.193	-1.126	-0.999	-1.024	-1.247	-1.085	-1.21	-1.338	-1.029	-1.527	-0.913	-1.141	-1.166
ENSG00000250329	D5/D6	-1.329	-0.47	-0.954	-1.448	-0.593	-0.402	-0.933	-0.203	-0.217	-0.348	-0.087	-0.928	-0.446	-0.643
ENSG00000185499	D5/D6	-1.328	-1.133	-0.67	-0.868	-0.791	-0.955	-0.978	-0.969	-1.332	-1.218	-0.649	-1.556	-0.498	-0.996
ENSG00000140465	D5/D6	-1.327	-0.781	-0.956	-1.767	-0.85	-1.038	-1.151	-1.702	-1.697	-1.094	-1.201	-1.452	-0.549	-1.197
ENSG00000198822	D5/D6	-1.327	-0.657	-0.397	-1.346	-0.642	-0.997	-0.919	-1.338	-1.069	-0.641	-1.77	-1.166	-0.236	-0.962
ENSG00000246100	D5/D6	-1.326	-1.115	-0.187	-2.518	-0.404	-2.491	-0.793	-1.765	-0.931	-1.417	-1.112	-1.031	-1.144	-1.249
ENSG00000169629	D5/D6	-1.326	-1.509	-1.34	-1.088	-1.148	-1.053	-1.07	-1.198	-1.119	-0.997	-1.173	-1.349	-0.906	-1.175
ENSG00000093217	D5/D6	1.326	0.82	1.067	1.036	1.021	1.166	1.126	1.092	1.12	1.218	1.002	0.751	1.134	1.068
ENSG00000196284	D5/D6	1.325	1.592	1.278	1.43	1.273	1.422	1.237	1.157	1.237	1.552	1.655	1.073	1.33	1.351
ENSG00000152076	D5/D6	1.324	1.857	2.155	1.687	1.921	1.682	1.754	1.852	1.486	1.472	1.54	1.555	1.654	1.688
ENSG00000198826	D5/D6	1.324	1.25	1.529	1.074	1.047	1.443	0.983	1.354	1.173	1.211	1.488	1.655	1.227	1.289
ENSG00000173705	D5/D6	1.324	0.906	0.958	0.78	0.97	1.276	0.62	1.008	0.684	1.07	0.888	1.283	0.778	0.965
ENSG00000279365	D5/D6	-1.323	-1.229	-0.659	-0.33	-0.696	-0.443	-0.556	-0.961	0.087	-0.69	-0.759	-1.123	-0.864	-0.734
ENSG00000212371	D5/D6	-1.322	-1.044	-1.542	-1.391	-1.329	-0.886	-0.842	-1.613	-0.891	-1.277	-0.81	-1.291	-1.326	-1.197
ENSG00000238273	D5/D6	-1.322	-1.507	-0.653	-0.623	-0.195	-1.447	-0.158	-0.228	-0.797	-1.435	-0.864	-0.569	-0.321	-0.778
ENSG00000135245	D5/D6	-1.322	-0.64	-0.315	-0.484	-0.915	-0.255	-0.46	-0.99	-0.522	-1.41	-0.674	-0.547	-1.248	-0.752
ENSG00000115604	D5/D6	1.322	1.678	1.438	1.239	1.775	1.834	2.089	1.587	1.278	1.822	1.254	1.421	1.774	1.578
ENSG00000164181	D5/D6	1.322	1.351	1.485	1.338	1.3	0.956	1.44	1.11	1.318	1.542	1.23	1.663	1.28	1.333
ENSG00000125510	D5/D6	-1.32	-1.233	-1.044	-0.797	-0.67	-1.189	-0.976	-2.359	-1.108	-0.085	-2.028	-0.984	-0.919	-1.132
ENSG00000115596	D5/D6	1.319	1.33	0.795	1.027	1.234	0.835	0.654	-0.093	0.746	0.368	1.187	1.341	0.16	0.839
ENSG00000145244	D5/D6	-1.319	-0.993	-1.062	-0.445	-0.466	-0.69	-0.766	-0.616	-0.576	-0.399	-0.815	-0.816	-0.508	-0.728
ENSG00000168062	D5/D6	-1.319	-0.9	-1.116	-1.156	-0.998	-0.608	-0.756	-1.589	-0.758	-0.85	-0.327	-1.089	-0.865	-0.948
ENSG00000278881	D5/D6	1.319	-0.321	0.29	0.116	-0.368	-0.29	-0.274	-0.529	-0.605	0.126	0.075	-0.48	-0.744	-0.13
ENSG00000141469	D5/D6	-1.319	-2.633	-1.407	-2.151	-1.669	-1.252	-1.993	-1.87	-1.342	-2.151	-1.578	-2.307	-1.11	-1.753
ENSG00000237424	D5/D6	1.318	1.374	1.29	1.335	1.023	1.363	1.033	1.058	1.328	0.774	0.94	1.468	1.304	1.201
ENSG00000075420	D5/D6	-1.317	-1.354	-1.248	-1.327	-1.141	-1.169	-1.107	-1.205	-1.143	-1.121	-1.129	-1.161	-1.179	-1.2
ENSG00000150637	D5/D6	-1.316	-1.303	-1.207	-1.187	-1.222	-1.353	-1.215	-1.25	-1.228	-1.148	-1.227	-1.166	-1.187	-1.232
ENSG00000028277	D5/D6	-1.315	-1.217	-1.157	-1.228	-1.282	-1.163	-1.275	-1.196	-1.349	-1.146	-1.242	-1.279	-1.117	-1.228
ENSG00000226472	D5/D6	-1.314	-0.393	-2.192	-1.744	-1.074	-1.76	-1.608	-1.908	-0.803	-1.031	-1.719	-1.321	-1.532	-1.415
ENSG00000233956	D5/D6	1.314	0.33	0.434	0.526	0.308	0.804	0.683	0.926	1.108	0.996	1.074	0.661	0.913	0.775
ENSG00000184185	D5/D6	-1.314	-0.765	-1.369	-1.521	-1.715	-1.347	-1.59	-1.794	-1.539	-1.153	-1.47	-0.981	-1.001	-1.351
ENSG00000168938	D5/D6	-1.313	-1.377	-1.791	-1.219	-1.051	-1.043	-1.343	-1.115	-1.286	-1.447	-0.831	-2.002	-1.365	-1.322
ENSG00000278869	D5/D6	-1.312	-0.908	-1.176	-1.086	-1.374	-1.216	-0.858	-1.052	-0.913	-1.171	-0.76	-1.736	-1.33	-1.146
ENSG00000168646	D5/D6	-1.312	-1.277	-0.582	-1.243	-0.641	-0.838	-1.008	-0.962	-0.78	-2.058	-0.494	-1.938	-0.532	-1.051
ENSG00000138378	D5/D6	-1.312	-1.312	-1.156	-1.263	-1.18	-1.098	-1.135	-1.285	-1.036	-1.014	-1.371	-0.985	-1.056	-1.169
ENSG00000137502	D5/D6	-1.311	-0.551	-1.078	-0.805	-0.267	-0.542	0.118	-0.45	-1.061	-0.827	-0.401	-0.658	-0.847	-0.668
ENSG00000161509	D5/D6	-1.309	-1.444	-1.605	-1.444	-0.892	-1.22	-1.386	-0.919	-0.325	-0.208	-1.272	-1.163	-0.863	-1.081
ENSG00000121101	D5/D6	-1.309	-1.115	-1.114	-0.772	-0.798	-1.167	-0.92	-1.188	-1.11	-1.492	-0.824	-0.925	-1.052	-1.061
ENSG00000153094	D5/D6	1.308	0.205	-0.485	-0.044	-0.569	0.174	0.411	0.771	-1.465	0.103	-0.484	-1.98	0	-0.158
ENSG00000184566	D5/D6	-1.308	-1.708	-1.64	-1.246	-1.523	-1.252	-1.253	-1.12	-1.067	-1.115	-1.172	-1.191	-1.323	-1.301
ENSG00000134265	D5/D6	1.307	-0.19	0.272	0.766	0.839	0.758	0.826	0.404	0.148	0.731	-0.021	0.679	0.213	0.518
ENSG00000235330	D5/D6	1.307	0.649	0.753	0.084	1.033	0.589	0.765	0.223	0.727	-0.134	0.608	0.009	1.059	0.59
ENSG00000277718	D5/D6	-1.307	-0.83	-0.633	-0.833	-0.974	-1.353	-1.021	-0.662	-0.365	-0.681	-0.958	-0.814	-0.619	-0.85
ENSG00000271833	D5/D6	1.307	1.601	1.447	1.397	1.241	1.505	1.29	1.258	1.443	1.445	1.711	0.952	1.153	1.366
ENSG00000235092	D5/D6	-1.304	-1.043	-1.218	-0.981	-0.658	-0.739	-0.783	-0.551	-0.242	-0.733	-1.099	-0.584	-0.086	-0.771
ENSG00000103187	D5/D6	1.303	1.445	1.398	1.318	1.328	1.41	1.258	1.272	1.157	1.107	1.134	1.18	0.998	1.254
ENSG00000027869	D5/D6	1.302	1.409	1.41	1.306	1.197	1.249	1.09	1.235	1.215	1.103	1.247	1.021	1.153	1.226
ENSG00000165511	D5/D6	-1.302	-0.833	-1.184	-1.108	-0.824	-1.02	-0.974	-0.936	-0.979	-0.816	-0.507	-1.35	-0.744	-0.967
ENSG00000124097	D5/D6	1.302	0.879	0.625	0.785	0.745	0.65	0.321	0.632	1.373	0.618	0.532	0.175	1.091	0.748
ENSG00000241351	D5/D6	-1.301	-0.775	-1.016	-1.095	-0.92	-1.22	-1.199	-0.794	-0.926	-1.104	-0.832	-1.184	-0.92	-1.022
ENSG00000253837	D5/D6	-1.3	-1.138	-1.749	-1.482	-0.72	-1.401	-1.241	-1.004	-1.036	-1.025	-1.249	-1.105	-0.844	-1.176
ENSG00000142089	D5/D6	-1.3	-1.351	-1.308	-1.358	-0.939	-1.42	-0.517	-1.443	-1.276	-1.126	-1.271	-1.174	-0.677	-1.166
ENSG00000120658	D5/D6	-1.299	-0.931	-1.232	-1.479	-1.225	-1.213	-1.014	-1.211	-1.072	-1.285	-1.044	-1.214	-1.152	-1.182
ENSG00000106688	D5/D6	-1.299	-1.316	-1.318	-1.316	-1.26	-1.339	-1.231	-1.252	-1.327	-1.294	-1.253	-1.295	-1.291	-1.292
ENSG00000220988	D5/D6	1.299	2.648	2.546	1.284	0.535	2.965	0.905	0.934	0.724	0.498	0.955	0.746	1.233	1.329
ENSG00000182557	D5/D6	-1.299	-1.124	-1.238	-1.247	-1.178	-1.357	-1.272	-1.394	-1.273	-1.268	-1.454	-1.434	-1.312	-1.296
ENSG00000013583	D5/D6	1.298	1.47	1.262	1.139	1.35	0.986	0.579	0.923	0.921	1.158	1.11	1.253	0.941	1.107
ENSG00000159217	D5/D6	-1.298	-1.577	-1.467	-1.405	-1.316	-1.409	-1.3	-1.368	-1.248	-1.307	-1.461	-1.413	-1.229	-1.369
ENSG00000168246	D5/D6	1.298	1.372	1.411	1.35	1.351	1.245	1.362	1.327	1.444	1.439	1.277	1.425	1.408	1.362
ENSG00000175567	D5/D6	-1.297	-1.222	-0.912	-1.221	-0.911	-1.028	-0.734	-0.904	-1.009	-1.005	-1.045	-1.007	-0.68	-0.998
ENSG00000099834	D5/D6	-1.297	-1.814	-1.88	-2.184	-0.888	-0.882	-0.771	-0.622	-1.359	-0.6	-1.033	-0.993	-0.974	-1.177
ENSG00000120162	D5/D6	-1.297	-1.288	-1.277	-1.262	-1.203	-1.23	-1.362	-1.052	-1.257	-1	-1.22	-1.3	-1.267	-1.232
ENSG00000260244	D5/D6	-1.295	-0.879	-0.917	-0.929	-1.252	-0.659	-1.396	-0.705	-1.047	-0.939	-1.013	-1.023	-0.863	-0.994
ENSG00000068366	D5/D6	-1.295	-1.29	-1.166	-1.277	-1.177	-1.245	-1.159	-1.191	-1.271	-1.166	-1.193	-1.154	-1.188	-1.213
ENSG00000116254	D5/D6	1.295	1.276	1.28	1.161	1.188	1.187	1.048	1.05	1.024	0.724	0.948	0.766	0.895	1.065
ENSG00000095303	D5/D6	-1.294	-1.716	-1.298	-1.264	-1.128	-1.186	-1.489	-0.536	-1.279	-0.778	-0.08	-1.739	-1.132	-1.148
ENSG00000224376	D5/D6	-1.294	-1.196	-1.25	-1.233	-1.385	-1.576	-1.451	-0.963	-1.25	-1.389	-1.348	-1.317	-1.557	-1.324
ENSG00000157827	D5/D6	1.293	1.106	1.28	1.3	1.231	1.182	1.304	1.257	1.202	1.193	1.173	1.265	1.227	1.232
ENSG00000227201	D5/D6	1.292	1.53	1.07	1.323	0.89	0.959	0.053	1.041	1.694	3.019	0.037	1.826	1.804	1.272
ENSG00000177732	D5/D6	1.292	1.265	1.176	1.147	0.985	0.975	0.795	1.047	1.036	0.88	0.992	0.975	0.879	1.034
ENSG00000254887	D5/D6	-1.291	-1.174	-1.697	-1.033	-0.67	-1.402	-1.188	-1.013	-0.774	-1.343	-1.021	-1.319	-1.108	-1.156
ENSG00000260034	D5/D6	-1.291	-0.657	-0.204	0.36	-0.353	-0.307	-0.039	-0.087	-0.059	-0.25	-0.216	-0.359	-0.059	-0.271
ENSG00000189195	D5/D6	1.291	0.786	1.505	1.874	1.448	1.13	1.14	0.973	1.564	0.919	1.51	1.747	0.733	1.278
ENSG00000138379	D5/D6	-1.291	-0.458	-0.031	-0.954	-2.658	0.022	-0.778	-1.826	-0.604	-0.124	-1.346	-0.756	0.293	-0.808
ENSG00000179954	D5/D6	-1.291	-1.714	-1.897	-1.33	-1.097	-0.969	-0.967	-1.216	-1.16	-1.444	-2.625	-1.05	-0.38	-1.318
ENSG00000270574	D5/D6	-1.29	-0.971	-1.115	-0.978	-1.244	-1.206	-0.927	-1.148	-1.059	-0.891	-1.412	-1.454	-1.029	-1.133
ENSG00000237786	D5/D6	1.289	0.929	0.985	1.17	1.04	0.551	0.833	0.927	0.919	1.231	0.386	1.017	0.908	0.937
ENSG00000284882	D5/D6	-1.289	-0.762	-0.847	-1.422	-0.736	-1.073	-0.486	-1.585	-0.978	-1.272	-0.691	-2.852	-1.387	-1.183
ENSG00000168528	D5/D6	-1.288	-1.29	-1.399	-1.278	-1.493	-1.401	-1.701	-1.365	-1.505	-1.813	-2.174	-1.342	-1.247	-1.484
ENSG00000136158	D5/D6	-1.287	-1.393	-1.229	-1.531	-1.715	-1.555	-1.245	-1.27	-1.784	-1.676	-1.148	-1.141	-1.393	-1.413
ENSG00000243417	D5/D6	-1.287	-1.413	-1.554	-1.579	-1.693	-2.23	-1.348	-1.591	-0.983	-1.526	-1.57	-1.632	-1.204	-1.508
ENSG00000273245	D5/D6	1.285	0.952	0.425	1.37	0.501	0.918	0.876	0.631	0.932	1.012	0.658	0.646	0.823	0.848
ENSG00000233834	D5/D6	-1.284	-1.318	-1.429	-1.377	-1.322	-1.552	-1.622	-1.718	-0.978	-1.497	-1.733	-1.757	-1.47	-1.466
ENSG00000169194	D5/D6	-1.284	-1.295	-1.13	-0.792	-0.267	-1.996	-0.901	-1.44	-1.161	-1.24	0.078	-1.143	-0.865	-1.034
ENSG00000229800	D5/D6	1.284	-0.226	-0.513	-0.102	-0.239	-0.409	-0.458	-0.227	-0.128	0.061	-0.567	-0.473	-0.105	-0.162
ENSG00000267179	D5/D6	-1.283	-1.304	-0.101	-0.225	-1.226	0.316	0.079	0.578	-1.056	-0.169	0.499	0.158	-0.033	-0.29
ENSG00000151208	D5/D6	1.282	1.157	1.241	1.238	1.394	1.441	1.217	1.33	1.223	1.6	1.703	1.488	1.231	1.35
ENSG00000270802	D5/D6	1.282	1.039	1.18	0.85	0.721	0.892	0.703	0.669	1.153	1.068	1.004	1.049	0.993	0.969
ENSG00000273521	D5/D6	-1.281	-1.446	-0.566	-1.037	-1.019	-1.274	-1.12	-1.195	-1.24	-1.13	-1.142	-0.868	-1.615	-1.149
ENSG00000211891	D5/D6	-1.28	-1.279	-1.526	-1.146	-1.032	-1.3	-1.004	-1.087	-1.36	-0.814	-1.807	-1.199	-0.974	-1.216
ENSG00000117322	D5/D6	1.28	1.222	1.318	1.278	1.43	1.32	1.346	1.302	1.231	1.312	1.388	1.397	1.423	1.327
ENSG00000261462	D5/D6	-1.28	-1.91	-0.622	-0.781	-0.334	-0.551	-1.001	-1.329	-1.328	-0.506	1.065	-1.396	-0.735	-0.824
ENSG00000089041	D5/D6	-1.279	-1.045	-1.312	-0.591	-1.23	-0.881	-1.17	0.295	-1.297	-0.895	-1.057	-1.639	-0.781	-0.991
ENSG00000147044	D5/D6	-1.278	-1.441	-1.327	-1.387	-1.255	-1.285	-1.275	-1.27	-1.249	-1.189	-1.191	-1.322	-1.206	-1.283
ENSG00000133687	D5/D6	-1.276	-1.526	-1.297	-1.297	-1.314	-1.464	-1.406	-1.343	-1.333	-1.567	-1.804	-1.326	-1.321	-1.406
ENSG00000121769	D5/D6	1.276	1.18	1.376	1.114	0.806	0.59	1.043	0.954	1.196	0.982	0.788	0.552	0.859	0.978
ENSG00000178922	D5/D6	-1.276	-1.465	-1.619	-1.382	-1.534	-1.599	-1.535	-1.626	-1.76	-1.805	-1.393	-1.366	-1.692	-1.542
ENSG00000213613	D5/D6	-1.275	-1.562	-0.742	-0.9	-0.676	-0.672	-0.967	-0.681	-0.566	-0.665	-0.692	-0.917	-0.667	-0.845
ENSG00000153495	D5/D6	-1.275	-0.417	-1.443	-1.028	-0.631	-0.247	-1.443	-0.331	-0.893	-1.676	-1.766	-0.574	-0.531	-0.943
ENSG00000225361	D5/D6	1.275	1.034	1.075	0.841	0.853	0.717	0.793	1.354	0.665	1.301	0.877	1.821	0.779	1.03
ENSG00000265185	D5/D6	-1.275	-1.224	-0.54	-0.951	-0.527	-0.677	-0.675	-0.401	-0.638	0.095	-0.473	0.818	0.667	-0.446
ENSG00000184584	D5/D6	-1.275	-1.189	-1.41	-1.352	-1.455	-1.422	-1.159	-1.144	-1.356	-1.104	-1.273	-1.005	-1.031	-1.244
ENSG00000213699	D5/D6	-1.274	0.552	0.413	-0.118	0.499	1.203	0.523	1.129	-0.408	0.274	-0.479	-0.548	-0.772	0.076
ENSG00000237819	D5/D6	-1.273	-1.515	-1.387	-1.936	-1.394	-0.895	-1.345	-2.058	-0.436	-1.95	-1.502	-0.558	-1.147	-1.338
ENSG00000162623	D5/D6	-1.273	-0.916	-0.81	-0.914	-0.84	-0.26	-0.91	-1.133	-0.881	-0.731	-0.615	-0.695	-0.751	-0.825
ENSG00000140682	D5/D6	-1.273	-0.893	-0.619	-1.074	-0.692	-1	-0.774	-1.014	-0.98	-1.139	-0.866	-1.169	-1.017	-0.962
ENSG00000184517	D5/D6	-1.273	-0.984	0.399	0.136	0.783	-2.162	-1.39	1.036	-0.428	0.308	0.881	0.726	-0.912	-0.221
ENSG00000271959	D5/D6	-1.272	-0.961	-1.054	-1.913	-0.891	-1.173	-0.697	-0.62	-0.541	0.118	0.605	-0.791	-1.053	-0.788
ENSG00000214113	D5/D6	1.271	1.103	0.94	0.996	0.566	0.903	0.61	1.018	0.986	1.02	0.904	1.006	0.819	0.934
ENSG00000182378	D5/D6	1.271	1.334	0.781	1.249	1.405	1.338	1.273	1.384	1.513	0.835	1.158	1.256	1.107	1.223
ENSG00000114631	D5/D6	1.271	1.35	1.073	1.109	1.082	1.128	1.055	0.883	1.063	0.922	0.968	1.305	1.043	1.096
ENSG00000116741	D5/D6	-1.271	-1.167	-1.47	-1.389	-1.356	-1.427	-1.416	-1.232	-1.259	-1.354	-1.64	-1.448	-1.363	-1.369
ENSG00000251002	D5/D6	-1.27	-1.126	-1.216	-0.965	-1.257	-1.23	-0.893	-1.501	-1.101	-1.276	-0.796	-1.252	-1.534	-1.186
ENSG00000142733	D5/D6	1.27	1.188	1.059	1.206	0.908	1.112	1.038	0.951	1.169	1.222	0.603	1.133	1.017	1.067
ENSG00000211967	D5/D6	-1.27	-0.989	-1.609	-1.672	-1.495	-1.436	-1.303	-0.627	-1.607	-1.226	-1.462	-1.689	-1.444	-1.371
ENSG00000169252	D5/D6	-1.269	-1.132	-1.57	-0.989	-1.398	-1.348	-1.715	-1.124	-1.011	-1.816	-2.492	-1.041	-0.754	-1.358
ENSG00000257953	D5/D6	1.268	0.925	-0.041	0.093	0.578	0.046	0.658	0.242	-0.197	0.557	0.071	1.687	-0.126	0.443
ENSG00000237187	D5/D6	-1.268	-1.727	-0.695	-1.568	-1.733	-1.349	-1.085	-1.623	-0.721	-1.341	-1.135	-1.137	-0.865	-1.25
ENSG00000171989	D5/D6	1.267	0.706	0.88	1.331	1.102	1.02	1.172	1.145	1.039	1.273	0.965	1.172	1.208	1.099
ENSG00000144749	D5/D6	-1.267	-1.272	-1.285	-1.301	-1.072	-0.775	-0.832	-0.845	-0.983	-1.039	-1.035	-0.891	-0.909	-1.039
ENSG00000145002	D5/D6	1.266	0.557	0.698	0.958	0.986	1.111	1.166	1.266	1.088	0.771	1.235	1.277	1.246	1.048
ENSG00000273156	D5/D6	1.264	0.703	0.82	0.565	0.432	0.463	0.499	0.541	0.357	0.768	1.233	0.993	0.403	0.695
ENSG00000278212	D5/D6	1.264	0.983	1.25	0.985	0.983	0.963	0.421	0.658	1.29	0.648	0.345	1.282	0.634	0.901
ENSG00000091972	D5/D6	-1.264	-1.142	-1.101	-1.083	-1.086	-1.254	-1.217	-1.087	-0.941	-1.077	-1.002	-1.233	-0.936	-1.11
ENSG00000199719	D5/D6	-1.264	-1.587	-0.198	-0.667	-0.122	-0.299	-0.674	0.116	-0.404	-1.107	0.407	-1.294	-0.161	-0.558
ENSG00000235381	D5/D6	1.264	1.603	1.474	1.279	1.039	1.174	1.093	0.919	1.164	1.147	0.826	0.856	1.166	1.154
ENSG00000069812	D5/D6	-1.264	-1.135	-1.74	-1.107	0.098	-1.757	-0.869	-1.783	-1.087	-1.293	-1.099	-0.37	-0.922	-1.102
ENSG00000054598	D5/D6	1.263	0.959	0.919	-0.233	0.712	0.909	0.954	0.82	0.996	0.769	0.532	1.143	0.702	0.804
ENSG00000173801	D5/D6	1.263	0.928	0.668	0.913	0.982	1.019	0.943	0.641	1.012	1.252	0.548	0.704	0.4	0.867
ENSG00000238061	D5/D6	-1.263	-0.879	-1.492	-0.543	-0.706	-0.556	-0.654	-0.694	-0.104	-0.382	-0.906	-0.72	-0.545	-0.726
ENSG00000214892	D5/D6	-1.261	-1.541	-1.316	-0.719	-1.085	-1.361	-1.575	-1.166	-1.059	-1.148	-1.587	-0.871	-0.615	-1.177
ENSG00000173599	D5/D6	1.261	1.099	0.955	0.865	0.906	1.029	0.719	0.755	1.042	0.544	1.102	1.122	0.636	0.926
ENSG00000140488	D5/D6	1.261	1.109	0.676	0.966	1.091	0.173	0.813	1.088	0.349	0.807	1.048	1.35	0.564	0.869
ENSG00000000938	D5/D6	-1.26	-1.223	-1.317	-1.305	-1.3	-1.297	-1.352	-1.329	-1.313	-1.335	-1.332	-1.417	-1.331	-1.316
ENSG00000198680	D5/D6	1.258	0.841	0.719	0.889	0.525	0.504	1.075	0.937	1.695	0.301	0.078	1.247	0.664	0.826
ENSG00000283828	D5/D6	1.256	1.489	0.335	0.657	1.01	0.273	0.547	0.854	1.329	-0.024	1.382	1.506	1.142	0.904
ENSG00000164188	D5/D6	-1.256	-0.911	-1.406	-0.546	-0.347	-0.635	-0.552	-1.482	-0.8	-0.787	-1.08	-0.544	-0.477	-0.833
ENSG00000200629	D5/D6	-1.256	-1.763	-1.246	-1.063	-1.135	-0.644	-1.049	-1.127	-0.984	-0.859	-0.843	-1.298	-1.255	-1.117
ENSG00000157557	D5/D6	1.255	1.248	1.17	1.216	1.105	1.137	1.247	1.156	1.124	1.187	1.317	1.098	1.137	1.184
ENSG00000133328	D5/D6	1.255	1.363	1.308	1.139	1.279	1.206	0.972	1.269	1.002	0.853	1.456	0.348	1.067	1.117
ENSG00000244480	D5/D6	-1.255	-0.272	-0.133	-0.404	-0.441	-0.143	-0.266	-0.092	-0.402	-0.096	-0.852	-0.891	0.009	-0.403
ENSG00000110427	D5/D6	1.255	1.04	1.178	1.233	1.455	1.387	1.412	1.466	1.172	1.344	1.376	1.307	1.297	1.302
ENSG00000056558	D5/D6	-1.254	-1.248	-1.296	-1.948	-1.286	-1.257	-1.304	-1.27	-1.259	-1.3	-1.313	-1.291	-1.89	-1.378
ENSG00000221947	D5/D6	-1.253	-0.665	-1.596	-1.987	-1.68	-1.258	-0.762	-0.729	-0.55	-0.706	-0.992	-2.475	-0.991	-1.203
ENSG00000278156	D5/D6	1.253	1.016	1.685	0.998	1.106	1.131	1.15	0.935	0.599	0.857	1.748	1.178	1.034	1.13
ENSG00000235501	D5/D6	-1.252	-1.043	-2.115	-1.921	-1.326	-0.89	-1.149	-0.914	-1.791	-1.588	-1.964	-1.723	-1.586	-1.482
ENSG00000176845	D5/D6	1.252	1.575	1.476	1.483	1.106	1.322	1.061	1.222	1.209	0.913	1.3	0.869	0.56	1.181
ENSG00000198832	D5/D6	-1.252	-1.077	-1.217	-1.289	-1.385	-1.232	-1.151	-1.536	-1.219	-1.162	-0.813	-1.345	-1.282	-1.228
ENSG00000154229	D5/D6	1.251	0.555	0.905	0.742	1.069	1.139	0.525	0.705	0.852	1.446	2.212	1.52	0.599	1.04
ENSG00000153162	D5/D6	1.251	1.12	1.138	1.218	0.447	0.556	0.507	0.166	0.797	0.535	-0.141	0.502	0.384	0.652
ENSG00000211638	D5/D6	1.251	1.941	1.284	1.274	0.848	1.849	1.093	0.904	1.083	1.06	1.379	0.674	0.854	1.192
ENSG00000261798	D5/D6	1.251	1.361	0.968	0.968	0.815	1.365	1.017	1.344	0.792	0.912	0.462	1.359	0.744	1.028
ENSG00000165030	D5/D6	-1.25	-1.117	-0.994	-1.074	-1.136	-1.207	-1.113	-1.01	-1.085	-0.994	-1.167	-1.01	-1.009	-1.09
ENSG00000280055	D5/D6	1.25	0.319	0.207	0.548	0.356	0.419	0.442	0.41	0.393	0.727	0.494	0.378	0.423	0.49
ENSG00000270164	D5/D6	-1.249	-1.027	-1.122	-1.109	-1.287	-1.229	-1.194	-1.003	-1.273	-1.191	-1.186	-1.042	-1.114	-1.156
ENSG00000180815	D5/D6	1.248	1.244	0.754	1.211	1.2	1.164	1.426	1.171	1.212	1.413	0.982	1.097	1.466	1.199
ENSG00000109107	D5/D6	-1.248	-1.119	-1.191	-1.251	-1.218	-1.32	-1.179	-1.282	-1.292	-1.204	-1.062	-1.402	-1.253	-1.232
ENSG00000262074	D5/D6	-1.247	-1.74	-1.529	0.273	-0.546	-0.472	-0.739	-0.329	-0.513	-0.026	-0.39	-0.241	0.448	-0.543
ENSG00000271631	D5/D6	1.247	1.683	0.773	1.451	1.189	0.827	1.378	1.148	1.746	1.577	0.779	2.152	1.148	1.315
ENSG00000139269	D5/D6	-1.247	-1.201	-1.289	-1.309	-1.136	-1.036	-1.391	-1.114	-1.239	-1.341	-1.089	-1.255	-1.234	-1.222
ENSG00000186193	D5/D6	1.245	1.259	1.013	1.155	1.028	1.22	1.002	0.928	1.169	0.759	0.966	1.033	1.025	1.062
ENSG00000156535	D5/D6	-1.245	-1.459	-1.3	-1.225	-1.171	-1.212	-1.19	-1.174	-1.173	-1.086	-1.242	-1.04	-1.121	-1.203
ENSG00000110900	D5/D6	-1.244	-3.31	-1.258	-3.535	-0.137	-2.111	1.044	-1.309	-0.157	-0.174	-1.332	0.805	-2.955	-1.206
ENSG00000114268	D5/D6	-1.244	-1.3	-1.385	-1.283	-1.346	-1.331	-1.231	-1.218	-1.22	-1.078	-1.457	-1.293	-1.259	-1.28
ENSG00000088854	D5/D6	1.244	0.897	1.098	0.942	1.362	1.008	1.234	1.454	1.182	1.437	1.256	1.271	0.927	1.178
ENSG00000272384	D5/D6	1.243	0.996	0.889	1.157	0.33	0.533	0.096	0.701	0.372	0.251	0.418	0.442	0.627	0.62
ENSG00000132819	D5/D6	1.242	-0.169	0.767	0.702	0.255	1.069	0.252	0.374	0.252	-0.233	0.859	0.752	0.224	0.488
ENSG00000237298	D5/D6	-1.242	-1.383	-1.23	-1.346	-0.962	-1.219	-1.079	-1.367	-1.103	-1.031	-1.224	-0.921	-1.075	-1.168
ENSG00000271204	D5/D6	-1.241	-0.027	-0.396	-0.89	-0.221	-0.257	-0.219	-0.206	-0.139	0.008	-0.228	-0.301	-0.164	-0.329
ENSG00000261096	D5/D6	1.24	-0.485	0.046	0.098	0.311	0.559	0.369	0.431	0.513	0.466	-0.253	0.878	0.292	0.343
ENSG00000280181	D5/D6	1.24	1.309	-0.06	1.001	0.623	0.49	0.401	0.447	0.161	0.676	0.673	0.766	0.4	0.625
ENSG00000120756	D5/D6	1.24	0.702	0.811	0.909	0.814	0.726	0.857	0.638	0.838	1.035	1.443	1.177	0.883	0.929
ENSG00000177303	D5/D6	1.239	1.164	1.329	1.163	1.132	1.227	1.217	1.126	1.092	1.202	1.168	0.942	0.8	1.139
ENSG00000110448	D5/D6	-1.238	-2.019	-0.817	-0.49	-0.742	-0.503	0.02	-0.484	-0.378	-0.073	-0.284	-0.386	-0.352	-0.596
ENSG00000185614	D5/D6	1.238	0.952	0.605	0.735	-0.082	-0.015	0.514	-0.175	0.305	0.566	0.733	-0.033	0.141	0.422
ENSG00000149257	D5/D6	-1.237	-1.071	-1.109	-0.977	-0.784	-1.41	-1.055	-1.016	-0.94	-1.562	-0.946	-0.722	-1.291	-1.086
ENSG00000074660	D5/D6	-1.237	-1.284	-0.903	-1.01	-1.057	-1.162	-0.985	-0.836	-1.395	-1.252	-1.721	-1.2	-1.218	-1.174
ENSG00000141570	D5/D6	1.237	1.518	1.519	1.397	1.284	1.339	1.313	1.285	1.214	1.003	1.252	1.113	1.121	1.277
ENSG00000273888	D5/D6	-1.237	-1.169	-1.5	-1.097	-1.57	-2.312	-1.387	-1.407	-1.91	-1.398	-1.63	-1.401	-1.803	-1.525
ENSG00000172794	D5/D6	-1.237	-0.837	-0.359	-0.486	-1.187	-1.19	-1.243	-0.646	-1.014	-0.897	-1.348	-1.486	-1.531	-1.035
ENSG00000159714	D5/D6	1.236	0.732	0.417	0.556	0.726	0.845	0.586	0.628	0.601	0.878	0.554	0.334	0.613	0.67
ENSG00000271698	D5/D6	1.236	1.37	1.654	1.202	1.119	1.112	1.103	2.292	0.635	1.705	0.687	0.03	1.449	1.2
ENSG00000271366	D5/D6	1.236	0.429	0.105	0.622	0.616	0.549	0.874	0.814	0.728	0.821	0.758	1.047	0.688	0.714
ENSG00000188389	D5/D6	1.235	1.381	1.235	1.124	1.021	1.077	0.968	1.209	1.102	1.009	0.966	1.041	1.163	1.118
ENSG00000135480	D5/D6	-1.235	-1.443	-1.371	-1.108	-1.211	-1.336	-1.478	-1.365	-1.482	-1.638	-1.012	-1.279	-1.513	-1.344
ENSG00000069399	D5/D6	-1.234	-1.265	-1.307	-1.307	-1.294	-1.261	-1.43	-1.316	-1.232	-1.431	-1.417	-1.5	-1.288	-1.33
ENSG00000277258	D5/D6	1.234	1.314	1.367	1.326	1.269	1.33	1.022	1.276	1.183	1.366	1.375	1.279	0.958	1.254
ENSG00000254777	D5/D6	-1.23	-1.577	-1.242	-1.21	-1.542	-1.234	-1.326	-1.265	-0.921	-1.219	-1.244	-1.351	-1.488	-1.296
ENSG00000070081	D5/D6	-1.229	-1.226	-1.18	-1.257	-1.228	-1.336	-1.043	-1.186	-1.248	-1.242	-1.398	-1.299	-1.137	-1.231
ENSG00000099954	D5/D6	-1.229	-1.087	-0.629	-1.108	-0.394	-0.733	-0.894	-0.965	-0.66	-0.687	-0.61	-0.864	-0.486	-0.796
ENSG00000166763	D5/D6	-1.229	-0.65	-1.602	-0.956	-0.804	-1.102	-1.696	-1.253	-1.975	-1.15	-0.146	-1.236	-0.591	-1.107
ENSG00000164124	D5/D6	1.228	1.088	0.922	1.11	1.08	0.67	0.626	0.906	0.667	1.078	1.095	0.778	0.856	0.931
ENSG00000174799	D5/D6	-1.228	-1.307	-1.13	-1.223	-0.991	-1.024	-1.004	-1.043	-1.212	-1.042	-1.178	-1.17	-1.091	-1.126
ENSG00000169855	D5/D6	-1.226	-1.354	-1.106	-1.12	-1.01	-1.074	-0.881	-1.054	-1.019	-1.013	-1.219	-1.089	-1.043	-1.093
ENSG00000246095	D5/D6	1.226	0.856	0.791	0.412	0.485	1.734	1.13	1.479	0.705	0.536	1.831	0.31	0.836	0.949
ENSG00000111885	D5/D6	-1.226	-1.295	-1.187	-1.2	-1.177	-1.225	-1.169	-1.211	-1.203	-1.153	-1.186	-1.076	-1.17	-1.191
ENSG00000182389	D5/D6	-1.225	-1.815	-1.159	-1.08	-1.054	-1.11	-1.001	-1.097	-1.121	-1.095	-0.93	-1.06	-0.964	-1.132
ENSG00000262488	D5/D6	-1.225	-1.261	-1.593	-1.335	-0.968	-1.55	-1.576	-1.748	-1.49	-1.701	-0.778	-1.912	-1.041	-1.398
ENSG00000108821	D5/D6	-1.224	-1.219	-1.124	-1.353	-1.174	-1.187	-1.206	-1.491	-1.199	-1.497	-1.511	-1.167	-1.085	-1.264
ENSG00000055957	D5/D6	-1.224	-1.161	-1.793	-1.082	-0.704	-1.345	-1.812	-1.492	-1.244	-2.138	-2.398	-2.249	-0.63	-1.482
ENSG00000076716	D5/D6	-1.224	-0.969	-0.843	-1.101	-0.73	-1.093	-0.47	-0.892	-1.396	-1.736	-1.767	-1.103	-0.527	-1.065
ENSG00000183054	D5/D6	-1.223	-1.233	-1.178	-1.115	-1.079	-1.055	-1.146	-1.145	-1.066	-0.973	-1.07	-1.064	-1.028	-1.106
ENSG00000280367	D5/D6	-1.222	-0.872	-0.651	-0.7	-1.513	-1.143	-1.409	-0.881	-1.099	-1.159	-1.414	-1.037	-1.293	-1.107
ENSG00000160094	D5/D6	1.222	1.25	1.106	1.042	1.042	1.116	1.024	1.031	1.156	1.069	1.066	0.99	1.094	1.093
ENSG00000228838	D5/D6	1.221	-1.143	1.052	0.708	0.759	0.717	0.51	0.757	0.75	0.502	0.806	0.448	0.469	0.581
ENSG00000100906	D5/D6	-1.22	-1.001	-1.097	-1.286	-1.034	-1.068	-1.162	-1.14	-1.171	-1.257	-1.066	-0.937	-1.124	-1.12
ENSG00000116717	D5/D6	-1.22	-1.154	-1.229	-1.256	-1.119	-1.108	-1.098	-1.001	-1.09	-1.151	-1.054	-1.013	-0.833	-1.102
ENSG00000144115	D5/D6	1.22	1.01	0.796	1.378	1.451	1.197	0.992	1.179	0.601	0.639	1.579	0.95	0.771	1.059
ENSG00000174473	D5/D6	-1.22	-1.495	-1.405	-2.322	-1.304	-0.746	-1.07	-0.652	-0.984	-1.48	-0.214	-0.143	-1.222	-1.097
ENSG00000174945	D5/D6	-1.219	-1.708	-1.512	-1.405	-0.804	-1.579	-1.243	-1.3	-1.331	-1.283	-1.124	-1.056	-1.379	-1.303
ENSG00000132718	D5/D6	-1.219	-1.206	-1.053	-1.181	-1.176	-1.036	-1.11	-1.19	-1.015	-1.039	-1.105	-1.14	-1.091	-1.12
ENSG00000071073	D5/D6	-1.219	-0.9	-0.792	-1.034	-1.054	-1.041	-1.021	-0.767	-0.749	-0.013	-0.925	-0.789	-0.273	-0.814
ENSG00000111713	D5/D6	-1.219	-1.421	-0.821	-1.346	-1.214	-0.755	-0.543	-1.283	-1.473	-1.064	-2.085	-1.135	-0.818	-1.167
ENSG00000262712	D5/D6	1.216	0.772	0.477	0.492	0.222	0.541	0.288	0.492	0.849	0.29	-0.463	-0.342	0.62	0.42
ENSG00000283236	D5/D6	1.214	1.153	1.146	1.06	0.98	0.993	0.948	1.021	1.175	1.107	1.04	0.977	0.987	1.062
ENSG00000116191	D5/D6	-1.213	-1.338	-1.139	-1.116	-1.025	-0.94	-1.026	-0.982	-0.967	-0.983	-1.124	-0.706	-0.996	-1.043
ENSG00000114405	D5/D6	1.212	1.278	1.17	1.149	1.367	1.319	1.042	0.793	0.872	0.884	1.226	1.546	0.911	1.136
ENSG00000173546	D5/D6	-1.211	-0.78	-1.023	-0.769	-0.91	-0.998	-0.545	-0.985	-0.727	-0.725	-0.988	-0.99	-0.596	-0.865
ENSG00000165891	D5/D6	-1.21	-1.415	-1.127	-1.217	-1.204	-1.127	-1.134	-0.999	-1.032	-1.034	-1.011	-1.062	-0.968	-1.119
ENSG00000163328	D5/D6	-1.21	-1.399	-1.048	-1.223	-0.502	-0.732	-0.706	-0.574	-0.962	-0.894	-0.751	-0.872	-0.767	-0.895
ENSG00000164050	D5/D6	-1.209	-1.259	-1.209	-1.235	-1.235	-1.052	-1.195	-1.158	-1.198	-1.173	-1.254	-1.299	-1.147	-1.202
ENSG00000134882	D5/D6	1.209	0.009	-0.032	0.407	0.205	0.255	0.318	0.768	0.234	0.681	0.618	1.019	0.535	0.479
ENSG00000130598	D5/D6	-1.207	-0.892	-0.95	-0.881	-0.823	0.245	-1.954	-1.881	-1.005	-0.428	1.191	-0.146	-0.766	-0.73
ENSG00000171817	D5/D6	-1.207	-0.229	0.666	-0.328	-0.245	0.075	0.082	0.66	0.049	-0.557	-0.8	-0.838	-0.428	-0.239
ENSG00000255397	D5/D6	-1.207	-1.469	-1.589	-1.186	-1.226	-1.209	-1.163	-1.291	-0.791	-0.495	-1.067	-1.19	-0.565	-1.111
ENSG00000282840	D5/D6	-1.207	-1.187	-1.327	-1.489	-1.431	-1.257	-0.656	-1.227	-1.05	-1.213	-1.316	-0.62	-1.126	-1.162
ENSG00000163116	D5/D6	1.207	0.907	0.698	0.782	0.973	1.157	1.454	1.086	0.184	0.925	0.534	1.185	0.236	0.872
ENSG00000279254	D5/D6	-1.206	-0.75	-0.508	-0.854	-1.288	-1.646	-1.724	-1.707	-0.925	-1.032	-1.145	-1.869	-1.533	-1.245
ENSG00000183688	D5/D6	1.205	1.244	1.178	1.213	1.186	1.32	1.202	1.167	1.178	1.297	1.2	1.177	1.217	1.214
ENSG00000165197	D5/D6	-1.205	-1.552	-2.005	-0.862	-0.949	-0.595	-1.885	-0.416	-1.173	-1.33	-1.236	-1.394	-1.126	-1.21
ENSG00000111321	D5/D6	-1.205	-1.062	-1.142	-1.167	-0.964	-0.869	-1.071	-1.273	-1.508	-1.232	-0.798	-1.193	-0.907	-1.107
ENSG00000015568	D5/D6	-1.205	-1.279	-1.172	-1.096	-1.083	-1.089	-1.178	-1.155	-1.093	-1.024	-1.093	-1.112	-1.023	-1.123
ENSG00000249948	D5/D6	-1.204	-2.447	-1.433	-1.74	-1.91	-2.1	-1.741	-2.868	-2.189	-1.927	-3.025	-2.248	-1.648	-2.037
ENSG00000168994	D5/D6	1.203	1.274	1.113	1.213	0.831	0.462	0.673	1.184	1.531	1.056	1.195	0.803	1.061	1.046
ENSG00000242371	D5/D6	1.203	1.516	1.321	1.116	1.309	1.603	1.573	1.217	1.286	1.119	1.207	1.041	1.07	1.275
ENSG00000237438	D5/D6	1.203	0.872	1.04	1.1	0.825	0.966	0.744	0.868	0.773	1.048	0.833	0.901	1.016	0.938
ENSG00000276410	D5/D6	1.203	1.651	0.141	0.612	0.622	0.665	0.372	0.654	0.481	0.534	0.407	0.956	0.566	0.682
ENSG00000266498	D5/D6	-1.203	-1.496	0.247	-1.142	-0.227	-0.682	-0.527	-0.665	-0.589	-0.693	-0.721	-0.26	-0.796	-0.673
ENSG00000267679	D5/D6	-1.202	-1.248	-1.599	-1.587	-1.412	-1.692	-1.499	-1.196	-1.231	-1.535	-1.393	-1.486	-1.5	-1.429
ENSG00000283108	D5/D6	-1.202	-0.469	-1.401	-0.579	-1.26	-1.221	-0.806	-0.469	-1.652	-0.935	-0.543	-0.529	-0.795	-0.912
ENSG00000276903	D5/D6	-1.202	-0.715	0.074	-1.026	0.211	0.573	-0.067	0.255	0.269	0.222	0.305	0.295	0.284	-0.04
ENSG00000112893	D5/D6	-1.201	-1.287	-1.123	-1.095	-1.064	-1.113	-1.007	-1.086	-0.981	-1.018	-1.122	-0.974	-1.029	-1.085
ENSG00000281000	D5/D6	-1.201	-0.715	-0.687	-0.076	0.25	-1.316	1.204	0.838	-1.861	0.002	0.68	1.967	0.019	-0.069
ENSG00000227053	D5/D6	-1.2	-1.384	-1.066	-1.035	-1.22	-0.997	-1.31	-1.29	-1.376	-1.386	-0.977	-1.249	-1.44	-1.225
ENSG00000263177	D5/D6	1.2	-0.197	0.487	0.998	0.172	0.435	0.197	0.341	0.988	-1.369	0.545	0.531	0.918	0.404
ENSG00000138411	D5/D6	1.199	0.678	1.278	1.349	1.174	1.256	1.492	1.138	1.222	1.226	1.326	1.465	1.165	1.228
ENSG00000229647	D5/D6	-1.199	-1.421	-1.067	-1.9	-0.476	-0.835	-0.403	-1.667	-0.887	-1.026	-1.185	-0.466	-0.837	-1.028
ENSG00000229950	D5/D6	1.197	1.028	1.147	0.647	0.886	0.903	0.595	1.042	1.033	0.534	0.461	0.332	1.308	0.855
ENSG00000106689	D5/D6	1.196	1.447	2.006	1.402	1.62	1.473	1.364	1.336	1.343	1.573	1.963	1.211	1.323	1.481
ENSG00000187122	D5/D6	-1.195	-1.447	-1.25	-1.491	-0.367	-0.187	-0.688	-0.125	-0.571	-0.377	-0.725	-0.645	-0.407	-0.729
ENSG00000090530	D5/D6	-1.194	-1.129	-1.091	-1.131	-1.124	-1.049	-1.087	-1.144	-1.048	-1.146	-1.236	-1.117	-1.16	-1.127
ENSG00000165168	D5/D6	-1.194	-1.168	-1.116	-1.227	-1.08	-1.099	-1.143	-1.083	-1.115	-1.068	-1.087	-1.119	-1.071	-1.121
ENSG00000262503	D5/D6	1.192	0.672	0.771	1.167	0.615	0.709	0.545	0.932	1.044	1.028	0.649	0.655	0.851	0.833
ENSG00000164850	D5/D6	-1.192	-1.274	-0.524	-0.558	-0.591	-0.379	-0.475	-0.638	-0.958	-0.515	-0.72	-0.443	-1.03	-0.715
ENSG00000284959	D5/D6	-1.192	-0.601	-0.152	-1.795	0.245	0.018	-0.425	-1.068	-0.159	-1.41	0.323	-1.11	-1.084	-0.647
ENSG00000239445	D5/D6	1.191	0.979	1.429	1.033	0.99	1.11	0.793	0.808	0.918	0.506	0.018	1.382	0.829	0.922
ENSG00000159212	D5/D6	1.191	1.166	1.208	1.178	1.214	1.154	1.129	1.223	1.253	1.316	1.228	1.111	1.48	1.219
ENSG00000199082	D5/D6	1.191	1.221	0.848	0.878	0.722	0.862	0.832	0.705	1.405	1.109	0.288	0.231	1.155	0.881
ENSG00000180644	D5/D6	-1.191	-1.325	-1.457	-1.509	-1.158	-1.515	-0.939	-1.543	-1.384	-1.042	-0.196	-2.268	-0.546	-1.236
ENSG00000215482	D5/D6	-1.19	-0.916	-0.344	-0.046	-0.534	-0.173	-0.165	-0.639	0.105	-0.21	0.001	-0.597	-0.241	-0.381
ENSG00000134569	D5/D6	-1.19	-1.15	-0.346	-0.764	-0.871	-1.267	-0.44	-0.385	-0.746	-0.873	-1.265	-1	-0.811	-0.854
ENSG00000136161	D5/D6	-1.189	-1.028	-0.993	-1.002	-1.045	-1.021	-1.035	-0.951	-1.171	-1.087	-1.093	-1.003	-0.91	-1.041
ENSG00000272711	D5/D6	1.189	1.121	1.103	1.152	0.865	1	1.105	1.21	0.699	0.998	1.409	1.147	0.836	1.064
ENSG00000253633	D5/D6	-1.189	-1.241	-0.97	-1.411	-1.222	-1.291	-1.346	-1.097	-1.762	-1.542	-0.992	-0.864	-1.732	-1.282
ENSG00000241490	D5/D6	-1.189	-2.568	-1.864	-1.945	-2.722	-2.87	-1.055	-1.765	-1.326	-1.802	-0.662	-1.269	-0.693	-1.671
ENSG00000198964	D5/D6	-1.189	-0.792	-1.257	-0.887	-1.093	-1.055	-1.078	-0.694	-1.002	-0.993	-0.999	-1.028	-1.569	-1.049
ENSG00000270933	D5/D6	-1.188	-0.943	-1.012	-1.195	-1.525	-1.229	-1.078	-1.016	-1.078	-1.229	-1.163	-0.739	-1.307	-1.131
ENSG00000175868	D5/D6	-1.186	-1.441	-1.289	-1.712	-1.164	-1.23	-0.701	-1.256	-1.273	-1.442	-0.918	-1.351	-1.417	-1.26
ENSG00000126016	D5/D6	-1.185	-1.365	-1.253	-1.275	-1.322	-1.096	-1.046	-1.022	-1.162	-1.13	-1.321	-1.403	-1.08	-1.205
ENSG00000186462	D5/D6	1.185	1.165	1.426	1.228	1.22	1.227	1.201	1.305	1.18	1.16	1.383	1.432	1.072	1.245
ENSG00000239911	D5/D6	1.185	1.184	1.528	1.158	1.424	1.477	0.967	0.87	1.274	0.652	1.79	1.325	1.155	1.23
ENSG00000165644	D5/D6	1.184	1.166	1.215	1.013	0.979	0.841	0.869	1.197	1.057	1.008	0.723	0.793	0.998	1.003
ENSG00000110723	D5/D6	-1.184	-0.745	-0.943	-0.471	-0.429	-0.677	-0.457	-0.413	-0.475	-0.48	-0.714	-0.614	-0.483	-0.622
ENSG00000126500	D5/D6	1.183	1.251	1.021	1.419	1.191	0.897	0.557	0.813	0.652	0.937	1.061	0.718	0.273	0.921
ENSG00000248429	D5/D6	-1.183	-0.974	-0.577	-1.724	-0.99	0.004	-0.172	-0.619	-0.34	-0.927	0.808	-0.302	-0.442	-0.572
ENSG00000250413	D5/D6	-1.182	-0.93	-0.396	-0.734	-0.856	-0.726	-0.875	-0.562	-0.773	-0.959	0.24	-0.036	-0.739	-0.656
ENSG00000198053	D5/D6	1.182	1.185	1.163	1.179	1.153	1.212	1.189	1.186	1.131	1.181	1.204	1.196	1.074	1.172
ENSG00000228955	D5/D6	-1.182	-1.623	-1.145	-1.246	-0.497	-0.769	-0.324	-0.661	-0.518	-0.521	-0.784	-0.37	-0.071	-0.747
ENSG00000100505	D5/D6	-1.181	-1.508	-1.578	-1.573	-1.14	-1.321	-1.151	-1.075	-1.175	-1.441	-1.114	-0.878	-1.219	-1.258
ENSG00000273709	D5/D6	1.181	0.921	0.549	0.806	0.825	0.875	0.437	1.2	0.502	0.279	0.24	0.845	1.039	0.746
ENSG00000273218	D5/D6	1.181	0.779	1.237	1.159	0.934	1.128	0.993	1.208	1.175	1.038	0.533	1.222	1.055	1.049
ENSG00000198753	D5/D6	-1.181	-1.422	-0.54	-1.245	-0.53	-0.2	-0.012	-0.227	-0.334	-0.185	-0.692	0.045	-0.446	-0.536
ENSG00000224383	D5/D6	1.18	0.68	0.958	1.049	0.601	0.708	1.13	0.81	1.378	0.589	0.905	0.932	1.063	0.922
ENSG00000130513	D5/D6	-1.18	-1.052	-1.184	-1.268	-1.233	-0.989	-1.257	-1.286	-1.289	-1.291	-1.33	-1.33	-1.313	-1.231
ENSG00000261770	D5/D6	1.179	1.167	1.145	1.276	0.849	0.854	0.968	0.929	1.017	1.12	0.817	0.993	0.935	1.019
ENSG00000188227	D5/D6	1.179	1.072	0.001	0.303	0.899	0.622	0.628	0.557	0.91	0.959	0.72	0.258	1.674	0.752
ENSG00000200959	D5/D6	1.179	0.256	0.553	0.819	0.516	0.854	0.172	0.599	0.815	0.73	0.534	0.87	1.325	0.709
ENSG00000224137	D5/D6	1.178	1.18	1.284	1.097	1.157	1.055	1.069	1.072	1.103	1.158	1.388	1.148	1.168	1.158
ENSG00000254406	D5/D6	-1.175	-1.191	-0.923	-1.16	-1.521	-1.018	-1.335	-0.844	-1.02	-1.006	-0.841	-1.079	-0.975	-1.084
ENSG00000274354	D5/D6	-1.175	-0.396	-0.914	-1.03	-0.531	-0.985	-0.763	-0.937	-0.906	-0.758	-0.589	-0.771	-0.565	-0.794
ENSG00000250645	D5/D6	-1.175	-0.933	-1.394	-1.083	-0.594	-0.391	-0.638	-1.259	-0.681	-0.833	-1.805	-0.524	-0.657	-0.921
ENSG00000169860	D5/D6	-1.175	-1.531	-1.269	-1.545	-1.686	-1.401	-1.395	-1.271	-1.106	-1.082	-0.714	-1.514	-0.986	-1.283
ENSG00000236525	D5/D6	1.175	0.545	0.272	1.398	1.425	0.693	0.731	0.852	1.025	0.672	0.961	1.847	0.931	0.964
ENSG00000159164	D5/D6	-1.174	-1.295	-1.319	-1.291	-1.228	-1.106	-1.415	-1.387	-1.171	-1.394	-1.385	-1.234	-1.049	-1.265
ENSG00000176749	D5/D6	1.174	1.194	1.227	1.18	1.178	1.09	1.154	1.185	1.049	1.021	1.319	1.119	1.033	1.148
ENSG00000164556	D5/D6	-1.174	-0.45	-0.895	-1.148	-1.287	-0.799	-0.918	-1.272	-0.691	-0.603	-0.751	-1.382	-0.414	-0.906
ENSG00000274029	D5/D6	-1.173	-0.988	-0.887	-1.16	-1.047	-0.928	-1.126	-1.348	-1.853	-1.294	-0.858	-0.2	-0.773	-1.049
ENSG00000146281	D5/D6	1.173	1.145	1.261	1.261	1.274	1.148	1.262	1.119	1.204	1.246	1.148	1.366	1.21	1.217
ENSG00000124785	D5/D6	1.172	1.564	1.063	1.397	1.477	1.067	1.594	1.367	1.029	1.119	0.343	2.117	0.75	1.235
ENSG00000164687	D5/D6	1.172	1.302	1.182	1.133	1.041	1.313	1.017	1.096	1.012	1.071	0.917	1.177	1.142	1.121
ENSG00000236829	D5/D6	1.172	0.739	0.717	0.572	0.597	0.538	0.474	0.376	0.68	0.638	1.149	0.465	0.529	0.665
ENSG00000155093	D5/D6	-1.171	-1.304	-1.201	-1.409	-1.512	-1.751	-1.375	-1.411	-1.109	-1.51	-2.063	-1.806	-1.159	-1.445
ENSG00000241666	D5/D6	-1.171	-1.046	-1.042	-1.395	-0.918	-1.197	-0.917	-1.011	-0.615	-1.164	-0.441	-0.594	-0.871	-0.952
ENSG00000254802	D5/D6	-1.171	-1.12	-0.897	-1.115	-1.193	-0.894	-0.981	-1.217	-1.194	-1.161	-1.152	-0.966	-1.052	-1.086
ENSG00000137501	D5/D6	-1.171	-1.768	-0.988	-1.331	-1.288	-0.55	-0.701	-0.838	-1.12	-1.062	-0.199	-0.766	-0.454	-0.941
ENSG00000100626	D5/D6	-1.17	-0.575	-0.791	-0.221	-1.978	-0.437	-0.935	-0.947	-1.527	-1.513	-0.968	-1.104	-1.023	-1.015
ENSG00000160062	D5/D6	1.17	1.156	1.166	0.964	0.995	1.267	0.917	0.871	1.145	1.056	0.867	1.268	0.98	1.063
ENSG00000237513	D5/D6	-1.169	-1.845	-1.303	-1.019	-1.497	-1.064	-1.523	-1.59	-1.559	-1.513	-1.111	-1.219	-1.559	-1.382
ENSG00000276232	D5/D6	1.169	-0.134	0.226	0.415	0.269	0.218	0.215	0.336	0.124	0.229	0.192	0.133	0.25	0.28
ENSG00000223855	D5/D6	1.169	0.819	0.788	0.794	0.583	0.503	0.74	0.979	0.21	0.997	0.536	0.203	0.423	0.673
ENSG00000128482	D5/D6	-1.169	-1.746	-0.625	-1.298	-2.282	-1.257	-2.354	-0.595	-1.385	-1.219	0.582	-1.771	-0.69	-1.216
ENSG00000165171	D5/D6	1.168	0.694	1.041	0.566	0.819	0.885	0.722	1.082	1.187	0.921	0.79	0.874	1.019	0.905
ENSG00000234884	D5/D6	-1.167	-0.204	0.092	0.786	-0.845	-0.866	-1.147	-0.69	-0.58	-0.441	-1.341	-1.271	-0.535	-0.631
ENSG00000224429	D5/D6	-1.167	-0.681	-0.724	-0.83	-0.147	-0.447	-0.024	-0.679	-0.497	-0.707	-0.611	-0.162	-0.547	-0.556
ENSG00000206190	D5/D6	1.167	1.826	1.607	1.799	1.913	0.878	2.223	1.811	1.059	1.291	0.93	1.198	0.689	1.415
ENSG00000233175	D5/D6	1.165	0.727	0.764	1.013	0.369	0.346	0.51	0.366	0.65	-0.2	0.442	0.63	0.42	0.554
ENSG00000225526	D5/D6	1.165	0.79	0.688	1.058	0.792	0.54	0.985	0.448	0.666	0.693	0.355	0.901	0.784	0.759
ENSG00000143674	D5/D6	1.165	1.058	1.277	1.088	1.325	1.175	1.416	1.051	1.414	1.622	0.887	0.597	1.102	1.168
ENSG00000267496	D5/D6	-1.164	-1.264	-1.481	-1.172	-1.022	-0.977	-2.207	-1.306	-1.669	-0.445	-0.835	-0.978	-1.15	-1.205
ENSG00000128923	D5/D6	-1.164	-0.626	-2.259	-1.109	-0.452	-0.735	-0.271	-0.963	-0.998	-0.1	0.347	-0.086	-0.5	-0.686
ENSG00000081923	D5/D6	-1.163	-1.082	-0.979	-1.143	-0.629	-0.497	-0.662	-0.496	-0.634	-0.543	-0.635	-0.362	-0.701	-0.733
ENSG00000272989	D5/D6	1.162	0.527	0.791	0.346	0.747	1.167	1.037	0.52	0.954	1.123	1.049	0.893	0.626	0.842
ENSG00000134955	D5/D6	-1.161	-1.225	-1.272	-1.225	-1.112	-1.252	-1.197	-1.056	-1.085	-1.113	-1.707	-1.376	-1.164	-1.227
ENSG00000095587	D5/D6	-1.16	-0.968	-1.151	-1.118	-0.958	-1.077	-0.924	-1.076	-0.928	-1.208	-0.742	-0.891	-1.037	-1.018
ENSG00000123570	D5/D6	-1.16	-1.033	-0.944	-0.598	-0.774	-0.51	-0.915	-0.781	-1.26	-0.506	-1.438	-0.551	-0.293	-0.828
ENSG00000198756	D5/D6	-1.16	-1.137	-1.313	-1.172	-0.941	-1.16	-0.784	-1.326	-1.132	-0.81	-0.896	-0.951	-0.881	-1.051
ENSG00000265298	D5/D6	1.159	1.288	1.322	1.143	0.901	1.569	1.533	1.082	0.541	0.409	1.562	1.064	0.732	1.101
ENSG00000162545	D5/D6	1.159	1.21	0.991	1.402	1.568	0.985	0.788	1.394	0.714	0.589	0.909	1.195	0.806	1.055
ENSG00000127528	D5/D6	-1.158	-1.269	-1.434	-1.573	-1.54	-1.322	-1.583	-1.51	-1.442	-1.541	-1.658	-1.515	-1.609	-1.473
ENSG00000134709	D5/D6	-1.158	-1.166	-1.136	-1.041	-0.939	-0.945	-1.306	-0.909	-0.891	-0.79	-0.893	-1.162	-0.743	-1.006
ENSG00000258072	D5/D6	1.158	1.366	1.229	1.194	1.511	1.064	1.278	1.607	1.464	0.962	0.003	0.887	0.717	1.111
ENSG00000172889	D5/D6	1.157	1.654	0.972	1.145	1.006	0.92	0.579	1.215	1.637	1.083	1.257	1.019	0.647	1.099
ENSG00000005513	D5/D6	1.157	1.217	1.094	1.232	0.839	0.957	0.984	0.274	0.443	0.671	-1.456	0.425	-0.253	0.583
ENSG00000162073	D5/D6	1.157	0.331	1.202	0.592	1.338	0.503	0.224	0.113	0.571	-0.014	0.915	1.021	-0.182	0.598
ENSG00000233980	D5/D6	-1.156	-0.367	-0.573	-0.117	-0.205	-0.21	-0.315	-0.102	-0.24	-0.379	-0.207	-0.486	-0.37	-0.364
ENSG00000230795	D5/D6	-1.156	-1.46	-1.389	-1.499	-0.959	-1.738	-0.856	-0.964	-1.289	-1.137	-0.052	-1.735	-1.26	-1.192
ENSG00000213085	D5/D6	-1.155	-0.947	-1.08	-1.097	-1.214	-1.775	-2.185	-1.29	-1.067	-1.078	-0.382	-0.962	-1.035	-1.174
ENSG00000142197	D5/D6	1.154	0.981	1.019	1.083	1.144	1.283	1.078	1.099	1.109	1.349	1.146	1.134	0.998	1.121
ENSG00000100599	D5/D6	-1.154	-1.095	-1.133	-1.176	-1.251	-1.007	-1.145	-1.08	-1.033	-0.971	-1.338	-1.217	-0.904	-1.116
ENSG00000238005	D5/D6	-1.154	-2.14	-2.029	-1.813	-2.206	-1.599	-2.368	-1.455	-1.466	-1.785	-2.275	-1.799	-1.821	-1.839
ENSG00000112238	D5/D6	1.153	1.639	1.432	0.554	1.028	1.343	1.461	1.49	0.827	1.131	1.221	1.611	0.707	1.2
ENSG00000136999	D5/D6	-1.153	-0.972	-1.157	-1.298	-0.9	-1.137	-1.142	-1.639	-0.896	-1.032	-2.192	-1.407	-1.041	-1.228
ENSG00000198879	D5/D6	-1.153	-1.463	-0.45	-0.426	0.031	-1.285	-0.363	-0.717	-0.744	-0.192	0.168	-1.23	-0.297	-0.625
ENSG00000183762	D5/D6	-1.152	-0.849	-1.82	-1.15	-1.058	-1.042	-1.197	-0.453	-0.91	-1.011	-1.51	-1.71	-0.878	-1.134
ENSG00000178150	D5/D6	1.152	1.113	1.998	0.309	1.544	0.678	1.592	1.725	0.424	1.171	-0.369	1.779	0.458	1.044
ENSG00000124145	D5/D6	-1.152	-1.206	-1.142	-1.149	-0.999	-1.163	-1.29	-1.096	-1.171	-1.08	-1.287	-1.184	-1.114	-1.156
ENSG00000253214	D5/D6	1.152	0.294	0.529	0.751	0.406	0.653	0.727	0.774	0.822	0.996	0.63	1.283	0.41	0.725
ENSG00000151474	D5/D6	1.151	0.915	0.965	1.048	0.899	0.79	0.752	0.843	0.886	0.863	0.869	0.819	0.89	0.899
ENSG00000254485	D5/D6	-1.151	-1.047	-1.036	-1.166	-0.969	-0.864	-1.152	-0.9	-0.83	-0.911	-1.895	-1.104	-1.65	-1.129
ENSG00000164458	D5/D6	-1.151	-1.2	-1.102	-1.121	-1.277	-0.971	-1.039	-1.2	-1.004	-1.147	-1.312	-1.507	-0.841	-1.144
ENSG00000168477	D5/D6	-1.151	-1.065	-1.229	-1.126	-0.909	-0.773	-0.817	-0.864	-0.731	-1.158	-0.669	-0.821	-0.643	-0.92
ENSG00000185112	D5/D6	1.15	1.208	1.085	1.02	0.958	1.071	0.969	0.956	0.968	0.932	0.96	0.998	0.938	1.016
ENSG00000165895	D5/D6	1.149	0.71	0.986	1.112	0.873	0.91	0.928	0.637	0.861	0.763	0.948	1.069	0.851	0.907
ENSG00000273062	D5/D6	-1.149	-1.778	-1.657	-1.416	-1.039	-1.218	-1.201	-1.276	-0.765	-1.244	-1.602	-0.776	-1.292	-1.263
ENSG00000266709	D5/D6	1.148	1.818	1.71	1.364	2.263	1.572	1.964	1.23	1.316	2.089	2.304	2.074	1.725	1.737
ENSG00000140931	D5/D6	1.147	1.01	1.975	0.879	1.173	0.746	0.996	1.032	0.548	0.879	0.291	0.848	1.701	1.017
ENSG00000189233	D5/D6	-1.147	-1.164	-1.078	-1.118	-1.253	-1.146	-1.06	-1.082	-0.981	-0.985	-1.353	-1.075	-1.067	-1.116
ENSG00000166592	D5/D6	-1.144	-2.083	-2.305	-2.096	-2.009	-2.214	-1.942	-2.071	-2.574	-2.308	-1.246	-1.664	-1.805	-1.959
ENSG00000070404	D5/D6	-1.143	-1.161	-0.779	-0.521	-0.612	-1.089	-0.752	-1.123	-0.863	-1.08	-0.505	-0.736	-0.797	-0.859
ENSG00000127863	D5/D6	1.143	1.168	1.237	1.318	1.234	1.279	1.227	1.171	1.17	1.225	1.206	1.261	1.177	1.217
ENSG00000174032	D5/D6	-1.142	0.34	-0.559	-1.145	-0.837	-0.009	0.112	-0.501	-0.414	-0.259	-0.298	0.084	-0.181	-0.37
ENSG00000214999	D5/D6	1.142	0.777	0.869	0.802	0.91	1.163	0.817	0.698	1.013	0.958	1.116	1.152	0.635	0.927
ENSG00000224728	D5/D6	1.142	0.923	0.941	0.906	1.202	0.956	0.8	0.952	1.275	1.027	0.822	0.893	1.115	0.996
ENSG00000188511	D5/D6	-1.142	-1.139	-1.128	-1.018	-0.772	-1.098	-0.895	-0.926	-0.899	-1.085	-0.718	-1.004	-0.744	-0.967
ENSG00000257718	D5/D6	-1.142	-0.939	-0.992	-0.915	-2.092	-1.241	-1.626	-1.04	-1.449	-1.457	-1.926	-0.823	-1.248	-1.299
ENSG00000134627	D5/D6	-1.141	-1.077	-1.366	-0.723	-1.17	-0.866	-0.919	-1.106	-0.672	-0.691	-1.182	-0.514	-0.612	-0.926
ENSG00000106327	D5/D6	1.141	1.178	1.051	1.094	1.152	1.126	0.907	0.991	0.858	0.904	0.653	1.137	0.888	1.006
ENSG00000123453	D5/D6	1.14	1.145	1.295	0.964	0.976	1.087	1.064	0.977	0.988	1.727	0.715	0.93	0.881	1.068
ENSG00000230701	D5/D6	1.14	1.348	1.026	1.235	1.626	1.188	0.872	1.901	1.132	1.554	0.922	1.851	0.706	1.269
ENSG00000265817	D5/D6	-1.14	-1.17	-0.938	-1	-1.15	-0.973	-0.97	-1.028	-0.892	-0.927	-0.805	-0.765	-0.968	-0.979
ENSG00000213221	D5/D6	1.139	0.44	0.263	0.39	0.28	0.305	0.614	0.296	0.249	0.395	-0.342	-0.041	0.304	0.33
ENSG00000272717	D5/D6	1.136	0.548	0.645	0.526	0.741	0.949	0.664	0.692	0.825	0.588	0.367	0.493	0.595	0.675
ENSG00000168672	D5/D6	1.135	1.395	1.25	1.463	1.74	0.995	1.296	0.842	1.39	1.362	1.468	1.094	1.271	1.285
ENSG00000176381	D5/D6	1.135	1.144	1.05	0.918	0.968	0.869	0.897	0.966	0.86	0.835	1.024	1.029	0.772	0.959
ENSG00000163412	D5/D6	-1.135	-1.077	-1.214	-1.771	-1.24	-1.211	-1.145	-1.138	-1.064	-1.164	-1.407	-0.53	-1.205	-1.177
ENSG00000275401	D5/D6	1.133	1.091	0.478	0.816	1.001	0.619	0.835	0.543	1.095	0.908	0.74	0.845	0.905	0.847
ENSG00000099875	D5/D6	-1.132	-1.144	-0.908	-1.11	-1.078	-1.029	-1.078	-1.017	-0.932	-1.18	-1.131	-1.144	-1.054	-1.072
ENSG00000101670	D5/D6	1.131	0.912	0.285	0.873	0.846	1.26	0.758	0.646	1.019	0.341	0.81	0.829	1.048	0.828
ENSG00000115919	D5/D6	-1.131	-1.103	-1.217	-1.215	-1.108	-1.183	-1.089	-1.093	-1.049	-1.054	-1.276	-1.027	-1.042	-1.122
ENSG00000224521	D5/D6	-1.13	-1.588	-1.523	-1.423	-2.025	-1.537	-1.582	-0.862	-1.226	-1.09	-1.433	-1.142	-1.816	-1.414
ENSG00000179299	D5/D6	-1.13	-1.106	-0.889	-0.901	-0.903	-1.049	-0.767	-0.897	-1.039	-0.797	-0.825	-0.734	-0.807	-0.911
ENSG00000179967	D5/D6	-1.13	-0.145	-0.762	-0.442	-0.697	-0.659	-0.447	-0.657	-0.278	-0.633	-0.857	-0.31	-0.3	-0.563
ENSG00000243910	D5/D6	-1.128	-1.187	-1.539	-1.355	-1.63	-1.786	-1.292	-1.157	-1.536	-1.687	-1.38	-1.623	-0.91	-1.401
ENSG00000021645	D5/D6	1.128	0.975	1.358	1.377	1.652	1.652	1.597	1.593	1.567	1.573	1.594	1.549	1.673	1.484
ENSG00000185339	D5/D6	-1.128	-0.818	-1.087	-0.842	-0.837	-0.758	-1.095	-0.872	-0.841	-0.752	-0.891	-0.756	-0.711	-0.876
ENSG00000160117	D5/D6	1.127	1.404	1.037	1.213	1.039	1.314	1.102	0.783	1.317	0.54	1.046	1.002	1.269	1.092
ENSG00000139687	D5/D6	-1.126	-1.137	-0.957	-1.073	-1.013	-1.015	-1.018	-1.051	-1.084	-0.964	-1.052	-0.978	-0.997	-1.036
ENSG00000170396	D5/D6	1.126	0.942	1.034	1.339	0.924	1.068	0.882	0.98	0.798	0.971	0.734	0.744	0.768	0.947
ENSG00000172725	D5/D6	1.126	1.174	1.062	1.049	0.8	0.925	0.812	0.954	0.985	0.911	0.874	0.795	0.846	0.947
ENSG00000237624	D5/D6	1.125	1.018	1.08	1.067	0.975	1.183	0.885	0.9	1.087	1.009	1.107	1.008	0.802	1.019
ENSG00000078401	D5/D6	-1.125	-1.045	-1.421	-1.021	-0.849	-1.562	-1.548	-1.686	-1.051	-1.68	-1.018	-1.136	-1.197	-1.257
ENSG00000130052	D5/D6	-1.125	-1.104	-1.107	-0.705	-0.432	-0.523	-1.052	-0.76	-0.213	-0.742	-1.177	-0.29	-0.501	-0.748
ENSG00000272463	D5/D6	1.124	0.942	1.259	0.911	0.814	0.665	0.941	0.829	0.681	0.916	0.743	1.195	0.725	0.904
ENSG00000152931	D5/D6	-1.123	-1.296	-0.605	-0.759	-0.947	-0.939	-0.635	-0.78	-0.66	-0.618	-0.759	-0.552	-0.713	-0.799
ENSG00000213047	D5/D6	1.122	1.044	1.192	1.13	1.256	1.163	1.35	1.195	1.219	1.278	1.29	1.212	1.264	1.209
ENSG00000005844	D5/D6	-1.122	-1.198	-1.064	-1.105	-1.12	-0.917	-0.933	-1.064	-0.96	-0.955	-1.038	-1.085	-1.112	-1.052
ENSG00000174236	D5/D6	1.122	0.897	1.563	1.922	2.337	1.282	2.353	1.587	1.213	1.137	2.025	1.583	0.993	1.54
ENSG00000245694	D5/D6	1.12	0.687	0.948	0.949	0.905	0.802	0.912	0.994	1.114	0.992	0.709	1.234	0.977	0.949
ENSG00000223870	D5/D6	-1.12	-0.906	-0.378	0.08	-0.781	-1.177	-1.112	-1.041	-0.902	-1.242	-1.23	-1.054	-0.775	-0.895
ENSG00000170790	D5/D6	1.119	1.223	0.446	0.629	0.558	0.642	0.384	0.373	0.749	0.385	2.019	0.346	-0.007	0.682
ENSG00000149150	D5/D6	1.119	1.172	1.1	1.082	1.04	1.147	1.053	1.063	1.05	1.027	1.085	0.995	1.042	1.075
ENSG00000189077	D5/D6	-1.118	-0.955	-1.165	-1.066	-1.065	-0.882	-1.081	-1.019	-1.046	-1.165	-0.999	-1.255	-1.016	-1.064
ENSG00000126458	D5/D6	-1.116	-1.089	-1.254	-1.13	-1.114	-0.868	-0.688	-0.747	-0.934	-1.161	-0.754	-1.007	-0.837	-0.977
ENSG00000270956	D5/D6	-1.116	-0.557	-1.197	-0.764	-1.101	-1.016	-1.031	-0.905	-0.896	-1.01	-0.8	-0.719	-1.142	-0.942
ENSG00000188483	D5/D6	-1.116	-1.513	-1.636	-1.551	-1.135	-1.021	-1.48	-1.129	-1.396	-1.247	-0.9	-1.675	-1.377	-1.321
ENSG00000173156	D5/D6	1.116	1.147	1.083	1.05	0.477	0.855	0.828	0.762	0.617	0.832	1.343	1.353	0.791	0.943
ENSG00000197822	D5/D6	1.115	1.147	1.072	0.998	1.114	1.107	1.086	1.06	1.025	1.154	1.339	1.141	1.026	1.107
ENSG00000273118	D5/D6	-1.115	-1.701	-1.269	-0.87	-1.031	-0.805	0.062	-0.424	-0.334	0.3	0.091	-0.814	-0.792	-0.669
ENSG00000142544	D5/D6	1.115	0.415	0.352	0.312	0.168	0.308	0.418	0.26	0.59	0.358	0.346	0.305	0.289	0.403
ENSG00000115977	D5/D6	-1.115	-1.331	-1.079	-1.06	-1.06	-1.026	-1.011	-0.996	-1	-0.845	-1.162	-1.028	-0.915	-1.048
ENSG00000104055	D5/D6	-1.115	-0.759	-0.96	-1.281	-1.43	-1.357	-1.12	-1.211	-0.604	-1.024	-1.563	-1.061	-0.902	-1.107
ENSG00000260329	D5/D6	1.114	1.203	1.183	1.299	1.297	0.652	0.55	1.082	0.552	1.189	0.697	1.232	1.196	1.019
ENSG00000142959	D5/D6	1.114	0.73	0.819	0.627	0.49	0.509	0.693	0.431	0.715	0.85	0.925	0.658	0.539	0.7
ENSG00000235358	D5/D6	1.114	0.678	-0.541	0.937	-0.041	-0.141	0.294	0.099	0.478	0.765	1.416	1.148	0.828	0.541
ENSG00000103489	D5/D6	-1.113	-1.332	-1.284	-1.21	-1.29	-1.263	-1.322	-1.275	-1.229	-1.19	-1.162	-1.28	-1.3	-1.25
ENSG00000268061	D5/D6	-1.113	-0.845	-0.886	-0.842	-0.659	-0.431	-1.149	-0.858	-0.961	-0.79	-0.496	-1.011	-0.952	-0.846
ENSG00000196240	D5/D6	-1.113	-1.424	-0.81	-1.1	-1.301	-1.212	-1.423	-1.272	-1.248	-1.013	-1.235	-1.356	-1.184	-1.207
ENSG00000213088	D5/D6	1.111	1.345	1.737	1.446	1.94	1.413	1.348	1.145	1.579	1.26	0.691	2.889	0.154	1.389
ENSG00000166927	D5/D6	1.111	0.846	1.087	1.223	1.078	1.567	1.393	0.961	1.296	0.947	1.236	1.465	1.115	1.179
ENSG00000164989	D5/D6	1.111	1.181	1.169	1.253	1.353	1.364	1.315	1.261	1.358	1.429	1.184	1.392	1.398	1.29
ENSG00000138606	D5/D6	-1.11	-0.855	-0.836	-0.959	-0.603	-1.016	-0.568	-0.522	-0.898	-1.016	-0.756	-0.776	-0.937	-0.835
ENSG00000276596	D5/D6	1.11	0.882	0.829	0.442	1.05	0.531	0.658	1.171	0.883	0.097	0.761	0.767	1.042	0.786
ENSG00000233308	D5/D6	-1.11	-0.856	-0.885	-0.937	-1.063	-0.907	-0.625	-0.831	-0.88	-0.833	-0.877	-0.843	-0.721	-0.874
ENSG00000267199	D5/D6	1.11	0.877	0.763	0.544	0.92	1.936	0.071	1.457	0.536	1.67	0.792	1.172	1.591	1.034
ENSG00000100304	D5/D6	1.109	1.072	1.043	1.159	1.05	1.11	1.032	0.981	1.065	0.901	0.899	0.921	1.005	1.027
ENSG00000135519	D5/D6	-1.109	-1.435	-1.275	-1.009	-0.695	-0.335	-0.138	-0.305	-0.765	-0.266	-0.359	-0.176	-0.51	-0.644
ENSG00000198780	D5/D6	1.109	0.903	1.258	1.33	1.349	1.301	1.34	1.352	1.339	1.248	1.305	1.602	1.343	1.291
ENSG00000284471	D5/D6	-1.108	-0.913	-1.27	-0.855	-0.546	-1.019	-1.13	-0.633	-0.402	-0.468	-1.051	-0.446	-0.857	-0.823
ENSG00000253971	D5/D6	-1.107	-0.782	-1.471	-0.28	-0.765	-0.667	-0.532	-1.222	-2.378	0.606	-1.017	-1.134	-0.096	-0.834
ENSG00000188379	D5/D6	-1.107	-0.988	-0.853	-1.163	-0.796	-1.04	-0.856	-0.823	-0.562	-0.748	-0.709	-0.69	-0.72	-0.85
ENSG00000277957	D5/D6	1.107	0.664	0.75	0.843	0.272	0.043	0.178	0.341	0.564	0.736	0.669	0.609	0.654	0.572
ENSG00000182568	D5/D6	1.107	0.975	0.86	1.018	1.066	1.055	0.975	1.196	0.783	0.704	0.728	1.098	0.945	0.962
ENSG00000100916	D5/D6	-1.106	-0.968	-0.938	-0.549	-0.886	-0.51	-0.262	-0.553	-0.285	-0.844	-1.169	-0.097	-0.15	-0.64
ENSG00000136826	D5/D6	-1.106	-0.842	-0.934	-1.076	-1.829	-1.139	-1.833	-1.135	-0.913	-1.463	-2.684	-1.513	-1.097	-1.351
ENSG00000095397	D5/D6	1.106	0.98	1.101	1.173	1.233	0.93	0.823	1.005	1.081	0.428	1.74	1.6	0.296	1.038
ENSG00000235865	D5/D6	-1.105	-1.149	-1.039	-1.234	-0.973	-0.923	-0.843	-0.773	-0.62	-0.955	-0.532	-0.754	-0.953	-0.912
ENSG00000099860	D5/D6	-1.104	-1.125	-1.194	-1.242	-1.173	-1.165	-1.192	-1.253	-1.367	-1.404	-1.231	-1.302	-0.982	-1.21
ENSG00000267288	D5/D6	-1.103	-0.453	-0.65	-0.933	-0.688	-0.62	-1.088	-0.28	-0.583	-1.124	-2.91	-0.871	1.674	-0.741
ENSG00000154319	D5/D6	1.103	1.115	1.063	1.125	1.01	1.2	1.038	1.021	1.178	1.157	1.08	0.913	1.039	1.08
ENSG00000251546	D5/D6	1.102	1.36	1.125	1.051	1.191	1.651	1.322	1.161	0.911	0.883	1.013	1.02	1.075	1.143
ENSG00000139117	D5/D6	-1.102	-0.912	-0.632	-0.962	-0.926	-0.902	-0.928	-0.817	-0.843	-0.947	-0.809	-0.989	-0.769	-0.887
ENSG00000116985	D5/D6	1.101	1.055	1.024	1.007	0.957	0.773	0.815	0.654	1.193	0.93	0.808	0.644	1.015	0.921
ENSG00000251992	D5/D6	-1.101	-0.112	-0.051	-0.448	0.043	0.254	0.125	0.304	0.285	-0.047	0.256	0.204	0.22	-0.005
ENSG00000070778	D5/D6	1.101	0.854	0.955	0.573	0.485	0.862	0.552	0.766	0.946	0.797	0.71	0.653	0.461	0.747
ENSG00000196586	D5/D6	-1.1	-1.54	-1.075	-0.838	-1.025	-0.875	-1.144	-1.076	-0.815	-0.92	-1.272	-0.98	-0.939	-1.046
ENSG00000110042	D5/D6	1.099	1.091	1.199	1.171	1.167	1.157	1.186	1.295	1.183	1.27	1.216	1.15	1.486	1.205
ENSG00000187045	D5/D6	-1.098	-1.426	-0.942	-1.294	-0.738	-0.726	-0.683	-0.859	-0.65	-1.214	-0.405	-0.968	-1.01	-0.924
ENSG00000230426	D5/D6	1.098	1.339	1.431	1.828	1.12	2.182	3.058	2.045	0.805	1.615	2.172	1.595	1.219	1.654
ENSG00000137193	D5/D6	-1.097	-1.148	-1.06	-1.153	-1.091	-1.108	-1.242	-1.211	-1.088	-1.15	-1.179	-1.072	-1.131	-1.133
ENSG00000160161	D5/D6	1.096	1.171	1.297	1.095	1.057	0.854	1.11	1.24	1.004	0.729	2.262	0.779	0.579	1.098
ENSG00000142224	D5/D6	-1.096	-0.883	-0.62	-1.133	-0.729	-1.152	-0.881	-0.939	-1.065	-0.636	-0.946	-1.03	-0.754	-0.913
ENSG00000267583	D5/D6	-1.095	-1.471	-1.663	-1.05	-0.865	0.11	-0.876	-0.747	-1.391	-1.912	-0.154	-2.52	-0.567	-1.092
ENSG00000114270	D5/D6	-1.095	-1.029	-0.828	-0.871	-1.069	-1.365	-1.153	-0.786	-1.037	-1.38	-0.982	-0.891	-0.846	-1.026
ENSG00000023171	D5/D6	1.095	0.903	0.774	1.194	1.174	1.193	1.405	1.136	1.111	1.12	1.251	1.135	0.904	1.107
ENSG00000120235	D5/D6	-1.094	-0.586	-0.781	-0.729	-1.225	-0.601	-0.757	-0.89	-0.524	-0.924	-1.748	-1.462	-0.682	-0.923
ENSG00000231473	D5/D6	-1.094	-1.425	-0.911	-0.677	-0.514	-0.688	-0.789	-0.371	-0.744	-0.826	-0.225	-0.618	-0.662	-0.734
ENSG00000258405	D5/D6	1.094	0.194	0.78	0.566	0.719	0.653	1.328	0.898	1.232	0.739	0.688	1.531	0.888	0.87
ENSG00000143847	D5/D6	-1.094	-1.126	-0.831	-0.935	-0.97	-0.868	-0.851	-1.073	-0.753	-1.114	-1.011	-1.283	-0.859	-0.982
ENSG00000042062	D5/D6	-1.094	-1.247	-0.548	-0.821	-0.516	-0.481	-0.435	-0.477	-0.393	-0.361	-0.534	-0.034	-0.394	-0.564
ENSG00000267053	D5/D6	1.094	1.169	0.394	1.124	0.511	1.224	0.892	0.824	1.268	0.838	1.528	0.856	1.626	1.027
ENSG00000211648	D5/D6	-1.093	-1.53	-1.185	-1.483	-1.485	-1.347	-1.742	-1.273	-1.062	-1.436	-1.249	-1.118	-1.355	-1.335
ENSG00000163380	D5/D6	1.092	-0.014	0.628	-0.366	0.428	-0.006	0.431	0.213	0.251	0.58	0.057	0.635	0.499	0.341
ENSG00000213290	D5/D6	1.092	0.142	0.733	-0.039	-0.106	-0.032	-0.135	0.431	1.032	0.987	2.779	-0.431	0.121	0.506
ENSG00000133138	D5/D6	1.091	1.058	1.229	1.219	1.385	1.146	1.096	1.018	1.069	1.157	0.969	0.997	1.045	1.114
ENSG00000117877	D5/D6	1.091	0.566	1.134	0.998	1.375	1.245	0.644	0.92	1.238	0.947	0.873	1.367	1.376	1.06
ENSG00000131979	D5/D6	1.09	0.557	0.626	0.339	0.949	0.706	0.868	0.76	0.231	0.614	0.866	0.933	0.233	0.675
ENSG00000249069	D5/D6	1.089	1.04	0.381	0.929	1.102	0.76	-0.335	0.984	0.364	0.745	1.969	0.663	1.031	0.825
ENSG00000260776	D5/D6	-1.089	-0.786	-1.468	-1.163	-0.773	-0.577	-0.146	-0.648	-0.456	-1.298	-0.864	-0.253	-0.525	-0.773
ENSG00000255330	D5/D6	-1.089	-0.699	-0.805	-0.531	-0.517	-0.677	-0.275	-0.603	-0.772	-0.326	-0.675	-0.969	-0.429	-0.644
ENSG00000116299	D5/D6	-1.088	-0.711	-0.535	-1.134	-1.017	-0.451	-0.309	-0.689	-0.587	0.249	-0.574	-1.508	-0.218	-0.659
ENSG00000206656	D5/D6	1.088	1.319	1.106	1.106	0.734	0.866	0.756	0.889	0.79	0.813	0.416	0.646	0.929	0.881
ENSG00000067445	D5/D6	-1.088	-1.463	-1.444	-1.025	-1.793	-1.19	-1.506	-1.239	-1.558	-1.395	-1.485	-0.616	-1.089	-1.299
ENSG00000145391	D5/D6	1.088	0.861	0.974	1.035	1.005	1.107	1.067	1.084	1.042	1.103	1.053	1.058	1.074	1.042
ENSG00000166813	D5/D6	1.088	0.946	0.994	0.939	0.717	1.144	0.925	1.225	0.91	1.132	0.752	0.853	0.777	0.954
ENSG00000269896	D5/D6	1.088	1.092	1.018	0.954	1.081	1.184	0.888	0.999	0.971	1.127	0.476	0.871	0.772	0.963
ENSG00000172426	D5/D6	1.087	-1.096	-1.265	-0.306	-0.084	0.279	-0.011	-0.34	-0.17	-0.269	0.38	0.51	-0.044	-0.102
ENSG00000133561	D5/D6	1.087	1.168	1.174	1.078	1.083	0.982	1.16	1.116	0.927	1.03	0.944	0.922	1.008	1.052
ENSG00000169418	D5/D6	-1.086	-1.221	-1.248	-1.316	-1.447	-1.129	-1.262	-1.276	-1.291	-1.245	-1.007	-1.402	-1.11	-1.234
ENSG00000238178	D5/D6	-1.086	-1.372	-1.5	-1.471	-1.955	-1.563	-1.776	-1.946	-1.715	-1.639	-1.235	-1.054	-1.222	-1.503
ENSG00000258648	D5/D6	-1.085	-1.363	-0.174	-0.194	-0.455	-0.577	-0.342	-0.195	-0.401	0.065	0.055	-0.241	-0.447	-0.412
ENSG00000091106	D5/D6	-1.084	-0.899	-0.924	-0.845	-0.47	-0.635	-0.424	-0.289	-0.461	-0.566	-0.667	-0.676	-0.205	-0.627
ENSG00000276136	D5/D6	1.084	0.653	1.043	0.679	0.828	0.725	0.877	0.762	0.818	1.094	1.346	0.959	0.721	0.891
ENSG00000102221	D5/D6	1.084	1.118	1.169	1.205	1.189	1.105	1.258	1.238	1.345	1.127	1.388	1.279	1.107	1.201
ENSG00000140545	D5/D6	-1.084	-1.08	-1.144	-1.055	-0.994	-1.321	-1.141	-1.173	-1.269	-1.305	-0.808	-1.123	-0.939	-1.11
ENSG00000240429	D5/D6	-1.083	-1.221	-1.044	-0.964	-0.939	-0.932	-0.955	-1.043	-0.902	-1.003	-1.257	-1.003	-0.849	-1.015
ENSG00000256482	D5/D6	1.082	0.202	0.815	0.697	0.787	0.73	1.048	0.982	0.979	0.945	0.703	0.653	1.022	0.819
ENSG00000280417	D5/D6	1.082	1.024	1.106	0.919	0.554	0.755	0.506	0.626	0.922	0.386	-0.193	0.61	0.941	0.711
ENSG00000246859	D5/D6	-1.082	-1.571	-1.163	-1.057	-1.053	-1.104	-0.878	-0.87	-0.913	-0.932	-1.154	-1.109	-0.899	-1.06
ENSG00000154262	D5/D6	-1.081	-1.203	-0.863	-0.951	-0.701	-0.765	-0.658	-0.75	-0.778	-0.673	-0.784	-0.755	-0.709	-0.821
ENSG00000132357	D5/D6	-1.081	-1.214	-1.013	-1.057	-1.007	-1.121	-1.091	-0.918	-1.112	-0.95	-0.915	-1.095	-0.703	-1.021
ENSG00000239920	D5/D6	1.081	0.158	0.027	0.604	0.408	0.577	0.082	0.061	0.106	0.925	0.415	1.129	-0.616	0.381
ENSG00000211900	D5/D6	-1.08	-1.295	-1.18	-1.032	-0.874	-0.759	-0.741	-0.859	-0.77	-0.524	-0.809	-0.862	-0.647	-0.879
ENSG00000236213	D5/D6	1.079	0.565	2.203	1.034	1.806	1.618	1.198	1.438	1.922	1.329	2.32	1.76	0.849	1.471
ENSG00000116016	D5/D6	-1.079	-1.569	-1.204	-1.25	-1.285	-1.254	-1.256	-1.645	-1.254	-1.662	-1.197	-1.188	-1.24	-1.314
ENSG00000008056	D5/D6	-1.079	-2.148	-1.901	-2.051	-1.149	-0.957	-0.714	-0.947	-1.011	-0.574	-1.116	-0.991	-0.916	-1.196
ENSG00000171757	D5/D6	1.078	1.232	1.33	1.881	1.654	1.091	1.013	1.176	1.019	1.414	1.586	1.42	1.23	1.317
ENSG00000166349	D5/D6	-1.077	-1.086	-1.019	-1.086	-0.801	-0.606	-1.364	-0.252	-0.168	-1.815	-2.391	-1.328	-0.982	-1.075
ENSG00000163219	D5/D6	1.077	1.373	1.141	1.084	0.988	1.054	0.891	1.187	1.065	0.957	1.13	1.125	1.096	1.09
ENSG00000091136	D5/D6	-1.076	-0.779	-0.429	-0.829	-0.047	-0.202	0.106	-0.131	-0.251	-0.048	-0.103	-0.094	0.076	-0.293
ENSG00000262188	D5/D6	-1.076	-1.426	-1.283	-1.604	-1.386	-1.611	-1.367	-1.551	-2.109	-1.412	-0.858	-1.316	-1.055	-1.389
ENSG00000245466	D5/D6	-1.076	-1.022	-1.071	-1.017	-1.324	-0.94	-1.319	-0.96	-1.164	-0.437	-1.247	-0.603	-0.567	-0.98
ENSG00000136842	D5/D6	-1.075	-0.902	-1.194	-1.035	-1.112	-0.932	-0.975	-0.931	-1.131	-0.805	-1.203	-0.99	-1.175	-1.035
ENSG00000116141	D5/D6	1.075	1.143	0.921	1.015	0.993	1.229	1.066	1.189	1.063	0.98	1.044	0.871	1.023	1.047
ENSG00000251095	D5/D6	-1.075	-1.236	-0.277	-1.595	-3.407	-1.787	-2.845	-1.462	-1.87	-0.467	-0.207	-2.768	-1.349	-1.565
ENSG00000122223	D5/D6	-1.075	-0.773	-0.716	-0.751	-0.307	-0.952	-0.25	-0.957	-0.952	-1.05	1.017	-0.298	-0.767	-0.602
ENSG00000259706	D5/D6	-1.075	-0.989	-1.068	-0.694	-0.418	-0.279	-0.554	-0.163	-0.225	-0.24	-0.5	-0.643	-0.21	-0.543
ENSG00000123104	D5/D6	-1.074	-1.234	-0.879	-1.139	-0.781	-0.678	-0.724	-0.717	-0.849	-0.554	-0.766	-0.617	-0.852	-0.836
ENSG00000144452	D5/D6	1.073	0.91	1.209	1.217	0.743	0.902	0.909	0.881	0.741	1.19	1.077	0.563	0.706	0.932
ENSG00000182118	D5/D6	1.072	1.086	1.116	0.734	0.948	0.8	1.481	0.935	1.141	0.94	0.891	0.881	1.287	1.024
ENSG00000199568	D5/D6	-1.071	-0.743	-0.706	-1.072	-0.586	-0.191	-1.113	-0.911	-0.905	-0.147	-0.893	0.116	0.256	-0.613
ENSG00000263934	D5/D6	-1.071	-1.043	-0.229	-0.519	0.202	-0.549	-0.523	0.321	-0.091	0.524	-0.461	-0.377	0.891	-0.225
ENSG00000197629	D5/D6	-1.071	-1.086	-1.035	-1.081	-0.372	-0.135	-0.379	-0.237	-0.516	-0.268	-0.357	-0.283	-0.417	-0.557
ENSG00000136286	D5/D6	-1.071	-1.081	-1.078	-1.059	-0.989	-0.917	-0.999	-0.995	-1.03	-1.034	-1.026	-1.059	-1.005	-1.027
ENSG00000137269	D5/D6	-1.071	-0.775	-0.653	-0.544	-1.057	-0.983	-0.869	-0.825	-0.489	-1.145	-0.931	-1.216	-0.976	-0.887
ENSG00000151422	D5/D6	-1.07	-0.814	-0.348	-0.328	-0.302	-0.309	-0.278	-0.398	-0.321	-0.273	-0.165	-0.292	-0.471	-0.413
ENSG00000225091	D5/D6	1.069	0.21	0.793	0.173	0.685	0.547	0.782	0.502	0.605	0.42	0.429	0.227	0.893	0.564
ENSG00000285413	D5/D6	-1.069	-0.695	-0.844	-0.795	-1.091	-0.956	-1.201	-0.95	-1.22	-0.949	-1.567	-1.263	-1.231	-1.064
ENSG00000250654	D5/D6	1.069	0.506	1.358	0.742	0.694	0.852	0.235	1.174	0.689	1.026	0.796	0.779	0.616	0.811
ENSG00000254726	D5/D6	1.068	1.304	1.453	1.152	1.361	1.519	1.17	1.062	1.45	1.402	1.11	1.2	1	1.25
ENSG00000177469	D5/D6	1.068	0.908	0.627	0.925	0.654	0.909	0.648	0.491	0.959	0.64	0.681	0.827	0.553	0.761
ENSG00000262700	D5/D6	1.068	1.025	1.057	1.008	1.594	1.298	1.236	0.653	0.736	0.807	1.5	0.621	1.127	1.056
ENSG00000228477	D5/D6	-1.068	-0.799	-0.813	-0.601	-0.974	-0.716	-0.743	-0.324	-0.779	-0.773	-0.847	-0.425	-0.248	-0.701
ENSG00000182057	D5/D6	1.068	0.776	0.502	0.793	0.907	0.668	0.322	0.491	0.902	0.367	0.721	0.846	0.944	0.716
ENSG00000256262	D5/D6	-1.067	-0.975	-1.023	-1.197	-0.839	-0.64	-1.102	-0.796	-1.138	-1.117	-1.005	-0.748	-1.153	-0.985
ENSG00000198792	D5/D6	-1.067	-0.118	-0.538	-0.05	-0.347	-0.004	0	-0.364	-0.647	-0.95	-0.573	-0.955	-0.534	-0.473
ENSG00000283415	D5/D6	1.067	-0.047	-0.682	-0.124	0.456	0.581	0.726	0.675	0.997	0.725	0.756	0.269	0.729	0.471
ENSG00000259514	D5/D6	1.067	0.935	0.916	0.756	0.568	0.609	0.39	0.365	0.58	0.632	0.452	0.745	0.402	0.647
ENSG00000265972	D5/D6	-1.066	-1.129	-1.108	-1.281	-1.061	-1.073	-1.099	-1.141	-1.113	-1.111	-1.225	-1.124	-1.127	-1.128
ENSG00000077327	D5/D6	-1.066	-1.57	-1.423	-1.282	-1.484	-1.481	-1.97	-1.508	-1.376	-1.648	-1.298	-1.473	-1.255	-1.449
ENSG00000133874	D5/D6	-1.065	-0.911	-0.917	-1.071	-1.135	-0.886	-0.952	-1.069	-0.963	-0.997	-1.016	-1.087	-1.213	-1.022
ENSG00000257027	D5/D6	-1.065	-1.403	-1.216	-1.379	-1.304	-1.172	-1.1	-1.372	-1.16	-0.97	-1.235	-1.272	-1.171	-1.217
ENSG00000100285	D5/D6	-1.065	-1.02	-1.094	-0.867	-0.94	-0.573	-0.642	-0.747	-0.874	-1.132	-1.256	-0.938	-0.829	-0.921
ENSG00000143226	D5/D6	1.064	1.295	1.119	1.27	0.946	1.157	0.968	1.152	0.92	0.928	1.31	1.382	0.874	1.107
ENSG00000253159	D5/D6	1.064	1.069	0.653	1.058	0.445	0.809	0.526	0.647	0.807	0.656	0.826	0.52	0.662	0.749
ENSG00000152217	D5/D6	-1.064	-1.331	-0.915	-0.928	-0.848	-0.795	-0.815	-0.903	-0.842	-0.819	-0.914	-0.763	-0.749	-0.899
ENSG00000108813	D5/D6	1.063	1.454	1.265	1.409	1.529	1.355	1.478	1.222	1.931	0.924	1.017	1.288	0.283	1.247
ENSG00000196668	D5/D6	-1.063	-1.086	-1.51	-0.989	-1.231	-0.84	-0.863	-1.455	-0.948	-0.785	-1.267	-1.333	-0.786	-1.089
ENSG00000126266	D5/D6	-1.062	-0.804	-0.91	-1.175	-0.55	-0.44	-0.346	-0.524	-0.757	-0.649	-0.22	-0.609	-0.682	-0.671
ENSG00000092871	D5/D6	-1.061	-1.037	-1.082	-1.158	-0.932	-1.057	-0.999	-0.937	-0.922	-1.069	-0.955	-1.022	-0.941	-1.013
ENSG00000279191	D5/D6	1.06	-0.455	0.209	-1.245	-0.811	-0.725	-1.033	-1.034	-1.486	-0.85	-1.134	-1.053	-1.19	-0.75
ENSG00000064763	D5/D6	-1.06	-1.285	-1.008	-1.269	-0.673	-0.783	-1.156	-0.992	-1.098	-1.019	-0.243	-0.752	-0.762	-0.931
ENSG00000258760	D5/D6	-1.059	-1.373	-1.11	-0.846	-0.782	-0.819	-0.409	-0.619	-0.821	-0.674	-0.442	-0.853	-0.756	-0.813
ENSG00000006704	D5/D6	1.059	1.041	0.967	0.917	0.826	0.894	0.89	1.073	1.069	1.037	0.967	0.846	0.946	0.964
ENSG00000275552	D5/D6	-1.058	-1.249	-1.482	-0.985	-1.316	-0.879	-0.771	-1.299	-1.081	-1.208	-0.318	-0.784	-1.136	-1.044
ENSG00000254004	D5/D6	-1.057	-1.193	-0.292	-0.64	-0.743	-0.944	-0.458	-0.799	0.508	-0.398	0.424	-1.254	-0.376	-0.556
ENSG00000225331	D5/D6	-1.057	-1.009	-0.687	-0.726	-0.887	-0.982	-0.822	-0.81	-0.547	-1.448	-0.994	-0.613	-1.106	-0.899
ENSG00000214827	D5/D6	1.056	1.102	1.199	0.922	0.902	0.84	0.993	1.02	1.141	1.024	0.802	1.308	1.301	1.047
ENSG00000214900	D5/D6	-1.056	-1.18	-1.131	-1.167	-1.001	-1.007	-0.865	-0.989	-0.735	-1.008	-0.734	-1.043	-1.038	-0.996
ENSG00000108309	D5/D6	1.055	0.618	1.311	1.089	0.386	0.423	0.373	0.813	0.566	0.479	0.521	0.569	0.621	0.679
ENSG00000277209	D5/D6	1.055	2.543	0.35	-0.225	1.578	1.428	1.481	1.577	1.48	1.452	1.542	1.513	1.486	1.328
ENSG00000004399	D5/D6	1.055	1.036	1.075	1.217	1.151	1.263	0.951	1.116	1.06	1.069	1.073	1.475	0.964	1.116
ENSG00000148848	D5/D6	-1.055	-1.472	-1.553	-1.145	-2	-1.038	-1.52	-2.017	-1.405	-1.513	-2.495	-2.13	-0.957	-1.562
ENSG00000115828	D5/D6	-1.054	-0.804	-1.213	-1.017	-1.087	-1.44	-1.074	-1.392	-1.307	-1.155	-1.587	-1.078	-0.892	-1.161
ENSG00000165879	D5/D6	1.054	1.167	1.159	0.925	0.964	1.022	0.846	1.035	1.084	0.751	1.392	0.982	1.072	1.035
ENSG00000105974	D5/D6	-1.054	-0.918	-1.064	-1.169	-1.162	-1.273	-0.95	-0.981	-1.15	-1.046	-0.801	-0.87	-0.883	-1.025
ENSG00000236137	D5/D6	-1.053	-1.333	-1.281	-0.807	-0.822	-1.252	-1.056	-0.886	-0.357	-0.61	-0.939	-0.344	-0.544	-0.868
ENSG00000123095	D5/D6	-1.053	-1.169	-1.069	-0.994	-1.212	-1.19	-1.264	-1.135	-1.21	-1.632	-1.267	-0.98	-1.439	-1.201
ENSG00000114739	D5/D6	1.053	0.915	0.99	1.102	1.143	1.108	1.185	1.122	1.094	1.171	1.071	1.07	1.1	1.086
ENSG00000224769	D5/D6	-1.053	-1.371	-1.06	-1.007	-1.398	-1.096	-0.832	-0.636	-0.65	-0.729	-0.76	-0.88	-0.804	-0.944
ENSG00000090889	D5/D6	-1.052	-0.927	-0.898	-0.695	-0.704	-0.663	-0.886	-0.536	-0.758	-0.606	-1.022	-0.748	-0.53	-0.771
ENSG00000168852	D5/D6	-1.051	-0.468	-0.992	-0.652	-0.391	-0.845	-0.979	-0.983	0.085	0.04	-1.351	-0.531	-1.006	-0.702
ENSG00000137310	D5/D6	-1.051	-0.734	-1.019	-0.605	-0.71	-0.743	-0.964	-1.317	-1.122	-1.007	-1.21	-0.509	-0.974	-0.92
ENSG00000233293	D5/D6	-1.051	-0.681	-0.924	-0.446	-0.823	-1.068	-0.522	-0.632	-0.178	0.125	-0.792	-0.389	-0.328	-0.593
ENSG00000142871	D5/D6	-1.05	-2.051	-1.949	-2.971	-1.319	-1.581	-1.005	-0.879	-0.536	-0.817	-1.752	-1.08	-0.738	-1.364
ENSG00000233922	D5/D6	1.05	0.914	0.937	0.89	0.93	0.948	0.748	0.791	0.836	0.837	1.103	0.865	0.81	0.897
ENSG00000262118	D5/D6	1.05	0.511	0.067	0.125	0.714	0.396	0.076	0.25	0.273	0.596	0.224	0.747	0.283	0.409
ENSG00000280057	D5/D6	1.049	1.163	1.19	1.434	1.156	0.908	1.249	0.961	1.05	1.1	1.308	1.35	1.576	1.192
ENSG00000099822	D5/D6	-1.049	-1.285	-0.608	-1.306	-0.994	-1.202	-0.781	-1.269	-1.371	-1.365	-1.208	-1.346	-1.565	-1.181
ENSG00000188404	D5/D6	1.049	1.11	1.077	1.064	1.016	1.095	1.082	1.11	1.096	1.019	1.186	1.089	1.07	1.082
ENSG00000135638	D5/D6	-1.049	-1.059	-1.181	-1.08	-1.148	-1.074	-1.134	-0.96	-1.021	-1.053	-1.246	-1.113	-1.058	-1.091
ENSG00000163794	D5/D6	1.048	0.988	0.75	0.815	0.644	0.673	0.744	0.518	0.679	0.521	0.497	0.724	0.639	0.711
ENSG00000267312	D5/D6	-1.048	-1.52	-0.143	-0.783	-0.602	-1.296	-0.807	-0.745	-0.73	-0.702	-1.174	-0.85	-0.397	-0.831
ENSG00000106484	D5/D6	1.048	0.924	1.167	1.016	0.861	0.831	0.825	0.844	0.871	0.92	0.733	0.814	0.929	0.906
ENSG00000204136	D5/D6	-1.047	-2.295	-1.59	-2.051	-0.391	-0.845	-0.525	-0.379	-1.501	-1.774	-0.449	-0.702	-2.085	-1.203
ENSG00000134962	D5/D6	-1.046	0.168	0.142	-0.329	0.558	0.652	0.681	0.467	0.653	0.708	0.444	0.705	0.708	0.347
ENSG00000143878	D5/D6	-1.046	-0.871	-1.02	-1.071	-1.193	-0.901	-1.026	-1.035	-1.183	-1.154	-1.082	-1.012	-1.133	-1.056
ENSG00000081803	D5/D6	-1.045	-1.877	-1.809	-2.608	-2.231	-2.577	-1.835	-2.339	-2.153	-2.177	-2.359	-1.748	-1.577	-2.026
ENSG00000026103	D5/D6	-1.045	-0.837	-0.79	-0.89	-0.889	-0.793	-0.823	-1.255	-0.59	-0.725	-1.043	-1.038	-0.885	-0.893
ENSG00000073331	D5/D6	-1.045	-1.121	-1.016	-1.085	-0.925	-0.947	-0.86	-0.972	-0.973	-0.846	-0.956	-0.935	-0.921	-0.969
ENSG00000164929	D5/D6	-1.044	-1.006	-0.621	-0.673	-0.494	-1.605	0.139	-0.564	-1.053	0.117	-0.114	0.265	0.097	-0.504
ENSG00000149403	D5/D6	-1.043	-1.07	-1.274	-1.155	-1.203	-1.17	-1.189	-1.062	-1.119	-1.292	-0.812	-1.316	-1.324	-1.156
ENSG00000100629	D5/D6	-1.043	-0.722	-1.129	-0.95	-0.885	-0.903	-0.905	-0.771	-0.75	-0.657	-0.853	-0.89	-0.648	-0.854
ENSG00000130287	D5/D6	-1.042	-2.437	-2.112	-1.809	-2.197	-2.137	-1.971	-2.026	-1.505	-2.167	-0.802	-2.63	-0.81	-1.819
ENSG00000237444	D5/D6	-1.042	-0.638	-0.922	-1.752	-1.693	-0.828	-1.617	-1.899	-1.544	-1.207	-1.299	-0.633	-0.982	-1.235
ENSG00000035720	D5/D6	-1.042	-0.874	-0.918	-0.942	-1.037	-0.992	-0.809	-0.992	-0.944	-0.925	-0.928	-0.895	-0.984	-0.945
ENSG00000110841	D5/D6	1.042	0.829	1.023	0.975	1.272	1.162	1.231	1.123	1.074	1.218	1.089	1.142	0.998	1.091
ENSG00000105877	D5/D6	1.042	0.217	0.641	1.301	1.264	1.326	1.133	0.878	1.325	0.994	1.216	0.787	0.49	0.97
ENSG00000228889	D5/D6	1.042	0.533	0.683	0.913	0.538	0.113	0.584	1.02	0.416	0.471	1.206	1.16	0.322	0.692
ENSG00000003402	D5/D6	-1.041	-1.031	-0.977	-1.025	-0.946	-0.904	-0.93	-0.881	-0.929	-0.973	-0.987	-0.877	-1.014	-0.963
ENSG00000102554	D5/D6	-1.041	-1.212	-0.865	-1.116	-0.962	-1.107	-1.062	-0.94	-1.126	-0.897	-1.103	-1.223	-0.998	-1.05
ENSG00000140092	D5/D6	-1.041	-0.964	-1.124	-1.167	-0.631	-1.309	-0.913	-0.737	-1.236	-1.409	-0.51	-0.401	-1.31	-0.981
ENSG00000280216	D5/D6	1.041	0.643	1.012	0.858	1.243	0.55	1.208	0.915	1.258	1.238	-0.365	0.578	0.511	0.822
ENSG00000128564	D5/D6	1.04	1.617	1.925	1.101	1.047	1.502	0.651	0.434	1.607	0.625	0.686	1.29	0.211	1.057
ENSG00000134986	D5/D6	-1.04	-0.996	-0.962	-1.173	-1.349	-1.136	-1.146	-1.084	-1.232	-1.324	-0.858	-1.08	-1.061	-1.111
ENSG00000226312	D5/D6	-1.039	-1.352	-1.495	-1.079	-1.207	-0.943	-0.987	-1.188	-0.748	-1.025	-1.104	-0.866	-0.552	-1.045
ENSG00000230747	D5/D6	1.036	0.931	0.866	0.941	1.123	1.087	1.268	1.268	1.035	1.06	1.491	1.092	0.948	1.088
ENSG00000265154	D5/D6	1.036	1.104	1.196	1.181	0.623	0.633	0.818	0.711	0.005	1.074	0.704	0.345	0.968	0.8
ENSG00000053918	D5/D6	-1.035	-1.406	-0.844	-1.292	-1.807	-0.538	-0.872	-1.58	-0.761	-2.044	-0.965	-0.898	-0.708	-1.135
ENSG00000083857	D5/D6	-1.035	-1.969	-1.188	-0.805	-0.863	-1.418	-0.658	-1.103	-1.342	-1.277	-2.015	-2.462	-0.363	-1.269
ENSG00000196154	D5/D6	-1.035	-1.033	-0.86	-1.011	-0.991	-1.062	-1.117	-0.912	-1.068	-0.903	-0.958	-1.05	-1.028	-1.002
ENSG00000196208	D5/D6	-1.034	-1.034	-1.079	-1.031	-1.329	-1.323	-0.988	-0.752	-1.081	-1.252	0.061	-1.533	-0.707	-1.006
ENSG00000131015	D5/D6	1.033	0.919	1.193	1.084	1.373	0.684	1.419	1.073	1.364	1.082	0.394	0.858	0.602	1.006
ENSG00000114738	D5/D6	1.033	1.088	1.079	1.042	1.003	1.105	1.014	0.88	0.972	0.975	1.03	1.01	1.079	1.024
ENSG00000172824	D5/D6	-1.033	-0.882	-0.974	-0.952	-1.065	-0.867	-0.974	-1.084	-0.939	-0.732	-1.008	-0.892	-0.886	-0.945
ENSG00000272068	D5/D6	-1.032	-1.163	-1.3	-1.241	-0.987	-0.897	-0.901	-1.198	-1.117	-0.506	-0.962	-0.854	-0.684	-0.988
ENSG00000197182	D5/D6	1.032	1.163	1.02	1.045	0.791	0.893	0.97	0.891	0.895	0.814	0.8	1.015	0.787	0.932
ENSG00000165810	D5/D6	-1.032	-1.161	-1.069	-1.115	-1.271	-1.145	-1.194	-1.203	-1.255	-1.631	-1.663	-1.463	-0.563	-1.213
ENSG00000235919	D5/D6	1.032	0.497	1.048	0.596	0.799	0.573	0.55	0.63	-0.074	0.878	0.586	0.581	0.421	0.624
ENSG00000279781	D5/D6	1.032	1.033	2	1.439	0.019	0.133	0.869	0.456	0.753	0.88	0.673	0.487	0.556	0.795
ENSG00000171916	D5/D6	-1.031	-0.654	-0.766	-0.891	-1.19	-0.966	-0.763	-0.255	-0.251	-1.748	-1.389	-1.343	-0.297	-0.888
ENSG00000277887	D5/D6	1.03	0.834	0.498	1.176	0.218	0.264	0.157	0.949	0.31	0.801	0.296	-0.157	0.764	0.549
ENSG00000164970	D5/D6	-1.029	-0.202	-0.433	-0.222	-0.454	-0.446	-0.015	-0.25	-0.515	-0.436	-0.056	-1.628	0.031	-0.435
ENSG00000136895	D5/D6	1.029	0.785	0.912	1.211	0.753	1.365	1.104	1.22	1.222	1.345	0.936	1.253	1.123	1.097
ENSG00000253831	D5/D6	-1.029	-0.846	-1.682	-1.13	-0.941	-1.114	-0.982	-0.98	-1.028	-0.766	-1.008	-1.626	-0.958	-1.084
ENSG00000244219	D5/D6	-1.028	-1.624	-0.934	-0.981	-0.689	-1.43	-0.205	-0.877	-0.599	-1.151	-0.748	-0.947	-0.926	-0.934
ENSG00000273783	D5/D6	1.026	0.753	-0.171	0.46	0.102	-0.166	-0.434	-0.239	-0.349	-0.619	-0.834	-0.114	-0.293	-0.068
ENSG00000259212	D5/D6	-1.025	-1.638	-1.356	-0.898	-0.671	-0.776	-0.677	-0.515	-0.697	-0.697	-0.564	-1.017	-0.545	-0.852
ENSG00000139626	D5/D6	-1.025	-1.045	-1.122	-1.108	-1.008	-0.969	-1	-1.06	-0.925	-1.152	-0.864	-1.042	-1.026	-1.027
ENSG00000182873	D5/D6	1.025	0.829	0.836	1.406	0.72	0.726	0.33	0.508	0.496	0.572	0.198	0.727	0.641	0.693
ENSG00000166886	D5/D6	1.024	1.024	1.157	1.058	0.927	0.644	0.96	0.964	1.074	0.842	0.43	1.103	0.744	0.919
ENSG00000007237	D5/D6	-1.024	-1.029	-0.994	-0.852	-0.892	-0.915	-0.879	-0.959	-1.04	-0.888	-1.09	-1.111	-0.93	-0.969
ENSG00000164649	D5/D6	1.023	1.001	1.155	1.026	1.25	1.02	1.001	1.202	0.865	1.071	0.671	0.987	0.994	1.021
ENSG00000170545	D5/D6	1.022	0.432	1.016	0.965	0.34	0.178	0.31	0.648	0.642	0.726	0.604	-0.338	0.672	0.555
ENSG00000258534	D5/D6	1.022	0.997	0.755	0.551	0.382	0.562	0.889	0.71	1.283	0.16	1.08	0.086	0.77	0.711
ENSG00000099840	D5/D6	-1.022	-1.212	-1.184	-1.1	-1.353	-1.267	-1.243	-1.238	-1.299	-1.124	-1.203	-0.981	-1.383	-1.201
ENSG00000229848	D5/D6	-1.022	-0.613	-1.149	-0.409	-0.436	-0.944	-0.845	-0.649	-0.364	-0.357	-1.396	-1.07	-0.152	-0.724
ENSG00000241472	D5/D6	1.022	2.03	0.805	0.704	0.503	0.527	0.805	1.012	1.232	0.031	0.75	1.067	-0.015	0.806
ENSG00000105825	D5/D6	1.022	1.241	1.411	1.143	1.174	1.253	0.9	1.053	0.993	1.382	1.558	0.635	1.152	1.147
ENSG00000148700	D5/D6	-1.021	-1.323	-0.828	-0.412	-0.652	-1.074	-0.235	-0.787	-1.088	-0.236	-0.754	-0.882	-0.774	-0.774
ENSG00000168016	D5/D6	-1.021	-1.225	-1.009	-0.821	-1.002	-0.932	-1.001	-0.93	-0.797	-0.826	-0.979	-0.795	-0.834	-0.936
ENSG00000165801	D5/D6	-1.021	-1.11	-1.409	-1.147	-1.304	-0.707	-0.672	-0.681	-0.95	-1.298	-0.842	-0.502	-0.592	-0.941
ENSG00000087085	D5/D6	-1.019	-1.047	-1.153	-1.202	-0.938	-0.997	-0.957	-0.983	-1.048	-1.156	-1.156	-1.056	-0.963	-1.052
ENSG00000116791	D5/D6	-1.019	-0.863	-0.957	-0.898	-0.619	-0.961	-0.795	-0.806	-0.766	-0.793	-0.961	-0.843	-0.851	-0.856
ENSG00000115138	D5/D6	1.019	0.413	-0.05	0.241	0.743	0.615	0.452	-0.532	0.415	-1.079	0.843	0.281	0.731	0.315
ENSG00000275379	D5/D6	1.019	0.267	-0.367	0.657	0.464	0.676	0.356	0.506	0.509	0.417	0.331	0.423	0.444	0.438
ENSG00000250900	D5/D6	1.018	1.078	1.252	1.029	0.629	1.516	1.008	0.742	0.725	0.734	0.638	1.046	0.867	0.945
ENSG00000188060	D5/D6	-1.018	-0.764	-0.744	-0.401	-0.62	-0.698	0.102	-0.916	-0.032	-0.936	-0.13	0.395	-0.184	-0.457
ENSG00000188315	D5/D6	1.018	1.104	1.142	1.012	0.744	0.984	0.949	0.856	0.825	0.853	0.991	0.892	0.819	0.938
ENSG00000188372	D5/D6	1.018	0.957	1.011	0.741	0.572	0.7	0.731	0.443	0.895	0.529	0.711	0.492	0.777	0.737
ENSG00000248115	D5/D6	1.018	0.696	0.635	-0.335	0.404	0.442	0.953	0.396	0.251	0.419	0.578	0.57	0.64	0.513
ENSG00000160505	D5/D6	-1.017	-1.087	-1.084	-1.016	-1.094	-0.986	-1.104	-1.129	-1.033	-0.824	-1.334	-1.012	-0.955	-1.052
ENSG00000101307	D5/D6	1.017	1.081	1.041	1.013	1.137	1.138	1.045	1.035	0.552	1.857	1.186	0.887	1.204	1.092
ENSG00000165959	D5/D6	1.017	0.681	0.881	0.91	0.954	1.034	1.097	0.959	0.883	0.923	1.102	0.831	0.989	0.943
ENSG00000263235	D5/D6	1.017	0.695	0.53	1.068	0.447	0.434	0.135	0.759	0.793	0.617	0.518	0.455	0.929	0.646
ENSG00000181788	D5/D6	1.016	1.032	0.987	0.9	0.914	0.896	0.939	0.917	0.967	0.905	0.936	0.839	0.951	0.938
ENSG00000162337	D5/D6	1.016	0.933	0.99	1.013	0.916	1.008	0.9	0.909	1.024	0.809	0.775	0.868	0.816	0.921
ENSG00000224745	D5/D6	-1.015	-1.185	-1.655	-1.077	-1.314	-1.27	-0.971	-1.208	-1.103	-1.024	-1.316	-0.855	-0.861	-1.143
ENSG00000169213	D5/D6	-1.015	-1.287	-1.19	-1.255	-1.641	-1.217	-0.934	-0.919	-0.854	-1.112	-0.816	-0.622	-1.13	-1.076
ENSG00000196422	D5/D6	1.014	1.006	0.992	0.966	1.04	1.083	0.962	0.961	1.005	0.917	0.936	0.898	0.977	0.981
ENSG00000176406	D5/D6	1.014	0.372	1.287	1.324	1.163	1.866	1.276	1.343	1.912	1.243	1.45	2.085	0.973	1.331
ENSG00000064989	D5/D6	-1.014	-0.789	-0.972	-0.825	-0.791	-0.822	-0.687	-0.954	-1	-0.883	-0.82	-1.046	-0.864	-0.882
ENSG00000119508	D5/D6	-1.013	-1.219	-1.006	-0.888	-0.95	-0.975	-0.763	-0.721	-0.949	-0.987	-0.631	-0.93	-0.891	-0.917
ENSG00000226824	D5/D6	1.013	1.081	0.877	0.886	0.99	1.004	0.676	0.994	0.845	0.564	0.497	0.768	0.808	0.846
ENSG00000052795	D5/D6	-1.013	-1.199	-1.022	-0.997	-0.959	-1.003	-0.947	-0.962	-0.957	-0.952	-0.984	-0.974	-0.919	-0.991
ENSG00000259820	D5/D6	1.013	0.593	0.678	0.786	1.173	1.014	1.024	1.067	1.117	1.053	1.096	1.134	0.968	0.978
ENSG00000164620	D5/D6	1.012	1.129	1.003	1.071	0.909	1.02	0.913	0.703	1.055	0.825	0.173	0.918	0.78	0.886
ENSG00000184678	D5/D6	-1.011	-1.054	-0.895	-1.098	-0.057	-0.139	-0.25	0.116	0.03	0.024	-0.197	-0.239	0.031	-0.365
ENSG00000008283	D5/D6	-1.01	-1.132	-0.868	-1.166	-0.911	-0.729	-0.984	-1.321	-1.304	-1.116	-0.852	-0.608	-1.147	-1.012
ENSG00000027075	D5/D6	1.009	0.959	0.634	0.497	0.683	0.58	0.793	0.567	1.255	1.023	0.772	0.896	0.739	0.801
ENSG00000284825	D5/D6	-1.008	-0.949	-0.808	-0.72	-0.314	-0.679	-0.603	-0.785	-1.029	-0.5	0.308	-0.134	-0.704	-0.61
ENSG00000237595	D5/D6	-1.007	-1.441	-0.821	-1.781	-1.464	-1.218	-0.91	-0.568	-0.283	-1.623	-1.352	-0.093	-2.586	-1.165
ENSG00000269981	D5/D6	-1.007	-0.362	-0.844	-0.617	-0.744	-0.463	-1.136	-0.82	-0.048	-0.26	-0.282	-1.045	-0.354	-0.614
ENSG00000167751	D5/D6	1.006	0.995	0.766	1.148	1.118	0.813	0.704	1	1.129	0.536	0.936	0.954	1.055	0.935
ENSG00000255443	D5/D6	-1.006	-1.356	-1.013	-0.81	-0.525	-0.535	-0.212	-0.536	-0.449	-0.476	-0.972	-0.267	-0.21	-0.644
ENSG00000182732	D5/D6	-1.006	-1.942	-0.907	-1.285	-1.265	-0.834	-1.917	-1.43	-0.624	-1.089	-1.936	-0.678	-0.838	-1.212
ENSG00000139734	D5/D6	-1.005	-0.736	-0.656	-0.987	-0.747	-0.69	-0.594	-0.527	-0.371	-0.467	-0.838	-1.012	-0.595	-0.71
ENSG00000103253	D5/D6	1.005	1.06	0.94	0.963	0.882	0.889	0.763	0.706	0.839	0.709	0.767	0.739	0.753	0.847
ENSG00000258429	D5/D6	1.005	0.326	0.128	0.525	0.05	0.353	0.969	0.896	0.467	0.25	0.397	0.436	0.357	0.474
ENSG00000123080	D5/D6	-1.005	-0.877	-0.916	-1.077	-0.983	-1.153	-1	-1.042	-0.929	-1.074	-1.103	-1.078	-1.098	-1.026
ENSG00000204802	D5/D6	1.004	0.708	0.823	1.034	0.653	0.767	0.925	0.895	0.869	0.691	0.597	0.684	0.631	0.791
ENSG00000223704	D5/D6	-1.003	-1.475	-1.21	-0.861	-0.996	-0.903	-0.966	-0.975	-0.301	-0.514	-1.28	-1.062	-0.774	-0.948
ENSG00000120055	D5/D6	1.003	0.598	0.602	0.84	0.276	0.565	0.759	0.69	0.418	0.508	0.392	0.788	0.66	0.623
ENSG00000116329	D5/D6	-1.003	-0.678	-0.944	-0.932	-0.838	-1.12	-0.839	-2.056	-0.861	-1.469	-0.937	-0.831	-1.214	-1.055
ENSG00000144619	D5/D6	1.002	0.457	0.316	0.658	0.855	0.674	0.735	1.047	0.631	0.737	1.018	0.938	0.514	0.737
ENSG00000016391	D5/D6	1.002	0.878	0.913	0.881	0.835	0.894	0.847	0.854	0.955	0.839	0.943	0.851	0.785	0.883
ENSG00000158815	D5/D6	1.001	0.822	0.779	0.758	1.185	0.727	0.125	0.666	0.571	0.477	1.289	1.115	0.697	0.785
ENSG00000134548	D5/D6	-1.001	-1.614	-0.639	-1.146	-1.693	-0.773	-1.497	-1.376	-0.95	-1.62	-1.335	-0.777	-1.28	-1.208
ENSG00000226979	D5/D6	-1.001	-0.819	-0.956	-1.037	-0.983	-0.991	-1.154	-1.002	-0.999	-1.096	-1.03	-1.083	-1.036	-1.014
ENSG00000225511	D5/D6	-1	-1.015	-1.681	-1.247	-1.745	-1.403	-1.252	-1.56	-1.316	-1.087	-1.32	-1.584	-1.416	-1.356
ENSG00000279601	D5/D6	-0.999	-1.27	-1.052	-1.176	-1.365	-0.909	-1.158	-1.12	-0.876	-1.204	-0.642	-1.44	-0.889	-1.085
ENSG00000183310	D5/D6	-0.999	-1.146	-1.057	-0.949	-0.688	-0.679	-0.762	-1.245	-0.7	-1.025	-1.234	-0.629	-0.604	-0.901
ENSG00000128335	D5/D6	-0.998	0.486	-0.201	-0.715	-0.193	-0.477	-0.188	-0.44	-0.112	-0.553	-0.276	-0.621	-0.736	-0.386
ENSG00000057019	D5/D6	0.998	0.832	0.932	0.828	0.933	0.695	0.83	0.811	0.905	0.91	1.108	0.945	0.891	0.894
ENSG00000198910	D5/D6	-0.998	-1.384	-0.888	-1.007	-0.561	-1.043	-0.869	-1.501	-1.279	-1.195	-0.592	-1	-0.729	-1.004
ENSG00000223901	D5/D6	-0.998	-1.164	-1.077	-0.814	-0.606	-1.179	-0.593	-0.767	-0.684	-0.571	-0.484	-0.862	-0.414	-0.786
ENSG00000273108	D5/D6	-0.997	-1.899	-0.786	-0.999	-0.042	-0.1	0.09	-0.481	-0.207	-0.098	-0.453	-0.488	-0.221	-0.514
ENSG00000177459	D5/D6	-0.997	-0.873	-1.157	-1.12	-1.142	-0.916	-1.194	-1.238	-1.171	-0.947	-0.91	-1.364	-1.129	-1.089
ENSG00000186026	D5/D6	-0.997	-1.363	-2.499	-0.783	-0.802	-0.918	-0.966	-0.993	-0.922	-0.87	-1.591	-0.85	-0.707	-1.097
ENSG00000261373	D5/D6	0.997	0.768	0.824	0.897	1.146	1.061	0.95	0.883	0.929	0.867	0.86	1.019	0.789	0.922
ENSG00000139793	D5/D6	-0.997	-1.141	-1.063	-0.901	-0.923	-0.993	-0.637	-0.888	-0.891	-0.91	-0.558	-0.875	-0.694	-0.882
ENSG00000167799	D5/D6	0.997	0.805	0.601	0.654	0.979	0.798	0.699	0.946	0.474	0.37	0.981	0.589	0.29	0.706
ENSG00000113721	D5/D6	-0.997	-1.207	-1.512	-1.095	-0.468	-0.843	-0.86	-1.473	-1.299	-0.796	-1.141	-0.993	-0.77	-1.035
ENSG00000079931	D5/D6	-0.997	-1.059	-1.12	-1.165	-1.077	-1.13	-1.3	-1.311	-1.367	-0.879	-1.17	-0.873	-1.243	-1.13
ENSG00000090447	D5/D6	0.996	1.087	1.046	1.006	0.927	0.962	0.797	0.914	1.031	1.012	0.926	0.875	0.898	0.96
ENSG00000112299	D5/D6	-0.995	-0.318	-0.533	-0.221	-0.733	-1.394	-1.305	-0.586	-0.655	-0.532	-0.544	-0.296	-0.533	-0.665
ENSG00000092758	D5/D6	-0.994	-1.168	-0.812	-0.919	-1.129	-1.436	-0.982	-0.986	-1.179	-1.33	-0.935	-1.654	-0.917	-1.111
ENSG00000277399	D5/D6	0.994	1.553	0.61	0.592	0.24	0.541	0.444	0.307	0.297	0.736	0.835	0.339	-0.565	0.532
ENSG00000263327	D5/D6	0.994	0.837	0.861	0.886	0.67	0.662	0.596	0.926	0.767	1.39	2.025	0.853	0.295	0.905
ENSG00000276564	D5/D6	-0.993	-0.108	-0.749	-0.267	-0.375	-0.37	-0.313	0.053	-0.202	-0.248	-0.044	-0.043	-0.31	-0.305
ENSG00000224420	D5/D6	0.993	1.051	0.925	0.923	0.768	0.695	0.738	0.634	0.8	0.781	0.597	1.346	0.694	0.842
ENSG00000124496	D5/D6	0.993	0.84	0.991	0.953	0.936	1.029	0.854	0.895	0.858	0.76	0.827	0.939	0.863	0.903
ENSG00000204397	D5/D6	-0.992	-1.075	-0.825	-1.211	-0.985	-0.772	-1.068	-0.958	-1	-1.296	-1.209	-1.626	-1.284	-1.1
ENSG00000142694	D5/D6	0.992	0.831	0.695	0.699	0.689	0.779	0.76	0.665	0.794	0.713	0.964	0.436	0.712	0.748
ENSG00000140835	D5/D6	-0.991	-0.462	-1.252	-1.109	-0.592	-1.89	-1.311	-1.363	-0.292	-0.028	0.891	-1.611	-0.663	-0.821
ENSG00000124194	D5/D6	-0.991	-0.61	-0.398	-0.658	-0.787	-0.405	-0.484	-0.481	-1.113	-0.172	-0.88	-1.045	-0.274	-0.638
ENSG00000130066	D5/D6	-0.99	-0.79	-0.834	-0.94	-0.983	-0.846	-0.956	-0.839	-1.038	-1.007	-0.918	-0.86	-0.92	-0.917
ENSG00000232803	D5/D6	0.99	1.516	0.916	1.049	0.729	0.46	0.844	0.805	1.139	1.322	0.926	1.281	0.413	0.953
ENSG00000112706	D5/D6	-0.99	-1.368	-0.719	-2.437	-1.226	-0.989	-0.476	-0.734	-1.428	-0.875	-0.468	-0.06	-0.866	-0.972
ENSG00000101911	D5/D6	0.99	0.539	0.51	0.701	0.82	0.38	0.214	0.801	1.575	0.522	0.477	0.596	0.94	0.697
ENSG00000178386	D5/D6	-0.99	-1.143	-1.038	-1.403	-0.634	-0.957	-0.797	-1.267	-0.425	-1.155	-1.248	-1.21	-0.686	-0.996
ENSG00000176268	D5/D6	-0.989	-0.209	-0.754	-0.728	-1.483	-2.484	-0.695	-0.496	-0.951	-0.681	0.456	-0.923	-0.567	-0.808
ENSG00000159733	D5/D6	0.989	1.128	1.053	1.084	1.004	1.096	1.056	0.821	1.105	1.234	0.884	0.939	0.717	1.009
ENSG00000235621	D5/D6	0.988	0.961	0.96	0.959	0.87	0.902	0.851	0.832	0.909	0.902	0.844	0.966	0.953	0.915
ENSG00000285244	D5/D6	-0.988	-0.95	-0.887	-0.975	-0.89	-0.759	-1.529	-0.865	-1.24	-0.769	-0.667	-0.815	-0.68	-0.924
ENSG00000116652	D5/D6	-0.987	-1.089	-0.639	-0.427	-0.408	-0.391	-0.358	-0.487	-0.562	-0.211	-0.424	-0.494	-0.522	-0.538
ENSG00000133116	D5/D6	0.987	1.062	1.228	1.058	1.302	1.106	1.246	1.19	1.111	1.159	1.04	1.166	1.035	1.13
ENSG00000172575	D5/D6	-0.986	-1.012	-0.898	-0.935	-0.778	-0.829	-0.668	-0.735	-0.753	-0.765	-0.776	-0.687	-0.757	-0.814
ENSG00000138670	D5/D6	-0.986	-0.962	-0.968	-1.225	-1.219	-1.25	-1.26	-1.372	-1.156	-1.361	-1.27	-1.381	-1.106	-1.194
ENSG00000164099	D5/D6	-0.985	0.72	-0.377	-0.414	0.393	0.403	0.434	0.326	0.198	0.392	0.304	0.549	0.255	0.169
ENSG00000188191	D5/D6	0.984	1.186	0.885	0.963	0.938	0.962	1.035	0.915	0.835	0.784	1.051	0.887	0.878	0.946
ENSG00000183479	D5/D6	0.984	0.576	1.106	-0.191	0.825	0.249	1.056	0.935	0.578	-0.673	0.713	0.809	0.338	0.562
ENSG00000176225	D5/D6	-0.984	-0.987	-0.771	-0.898	-0.661	-0.763	-0.705	-0.743	-0.776	-0.703	-0.716	-0.597	-0.743	-0.773
ENSG00000279765	D5/D6	-0.983	-0.826	-0.94	-0.593	-0.324	-0.231	-0.363	-0.263	-0.121	-0.117	-0.093	-0.254	-0.036	-0.396
ENSG00000124256	D5/D6	-0.983	-1.139	-1.138	-1.186	-1.235	-1.166	-1.139	-0.993	-1.08	-1.246	-1.377	-1.571	-1.154	-1.185
ENSG00000149527	D5/D6	-0.983	-1.136	-1.059	-1.352	-0.966	-0.903	-0.617	-0.601	-1.009	-1.035	-1.571	-0.799	-0.763	-0.984
ENSG00000258301	D5/D6	0.982	0.643	0.81	0.605	0.24	0.366	0.651	0.566	0.686	0.424	0.25	0.79	-0.116	0.53
ENSG00000258818	D5/D6	-0.982	-1.615	-1.127	-1.294	-1.766	-1.685	-0.802	-1.097	-1.162	-1.276	-1.957	-0.648	-1.019	-1.264
ENSG00000118307	D5/D6	0.982	1.926	1.208	1.624	1.202	0.909	0.798	0.966	1.056	1.017	1.054	0.347	0.446	1.041
ENSG00000162367	D5/D6	0.981	1.285	1.337	0.546	0.837	0.761	0.384	0.357	0.188	0.67	1.575	0.421	0.487	0.756
ENSG00000091436	D5/D6	-0.981	-1.132	-0.9	-0.871	-0.928	-0.865	-0.919	-0.762	-0.901	-0.898	-0.826	-0.608	-0.996	-0.891
ENSG00000159905	D5/D6	-0.981	-0.475	-0.885	-0.169	0.043	-0.444	0.553	-0.039	0.411	0.673	-0.779	-0.444	0.549	-0.153
ENSG00000134121	D5/D6	-0.98	-1.439	-1.047	-1.033	-1.373	-1.238	-0.864	-1.399	-1.213	-1.114	-1.218	-1.092	-1.414	-1.186
ENSG00000267263	D5/D6	0.98	-0.814	-1.404	-0.402	-0.771	-0.751	-0.333	-0.097	-1.007	-1.043	-0.903	-1.196	-0.165	-0.608
ENSG00000100100	D5/D6	-0.98	-0.978	-0.671	-1.157	-0.348	-0.616	-0.632	-0.824	-0.825	-1.157	-0.537	-0.926	-1.006	-0.82
ENSG00000081177	D5/D6	-0.98	-0.909	-0.657	-0.759	-0.76	-0.319	-0.955	-0.801	-0.856	-0.941	-0.901	-0.483	-0.468	-0.753
ENSG00000158122	D5/D6	0.978	0.941	0.584	0.788	0.871	1.275	1.355	1.79	1.066	0.955	0.863	0.75	0.9	1.009
ENSG00000109501	D5/D6	-0.978	-0.355	-1.237	-0.83	-0.41	-0.144	-0.847	-0.998	-1.188	-0.76	-0.531	-0.307	-0.705	-0.715
ENSG00000235370	D5/D6	0.978	0.773	1.43	1.002	0.785	0.501	0.788	0.619	1.331	0.171	0.744	0.987	0.547	0.82
ENSG00000158055	D5/D6	-0.978	-0.662	-0.519	-0.66	-0.728	-0.431	-0.819	-0.417	-0.303	-0.123	-0.169	-0.738	-0.593	-0.549
ENSG00000029534	D5/D6	-0.977	-0.993	-1.145	-1.069	-1.147	-1.057	-1.059	-1.123	-1.162	-1.152	-0.959	-1.346	-0.998	-1.091
ENSG00000150667	D5/D6	-0.977	-0.714	-0.695	-0.718	-0.835	-1.026	-0.776	-0.86	-1.286	-0.447	-0.546	-0.961	-0.526	-0.798
ENSG00000109787	D5/D6	-0.977	-1.018	-0.877	-0.986	-0.885	-0.953	-0.863	-0.939	-1.012	-0.969	-0.931	-0.855	-0.979	-0.942
ENSG00000166197	D5/D6	0.977	0.696	0.755	0.924	0.809	0.884	0.992	0.811	0.847	0.839	0.886	0.673	0.731	0.833
ENSG00000272155	D5/D6	-0.976	-0.347	-0.684	-0.887	-0.315	-0.575	-0.463	-0.191	-0.684	-0.246	-0.175	-0.449	-0.583	-0.506
ENSG00000186564	D5/D6	0.976	0.981	0.874	1.11	0.891	0.917	0.839	0.8	0.577	0.896	0.575	0.711	0.628	0.829
ENSG00000102466	D5/D6	-0.976	-0.366	-1.713	-0.581	-0.504	-1.095	-0.899	-1.018	-0.629	-0.785	-2.902	-0.568	-0.688	-0.979
ENSG00000158292	D5/D6	0.975	0.966	0.906	0.861	0.819	0.892	0.83	0.899	0.807	0.811	0.679	0.686	0.724	0.835
ENSG00000070214	D5/D6	-0.975	-0.849	-0.79	-0.68	-0.456	-0.65	-0.43	-0.785	-0.742	-0.875	-0.698	-0.604	-0.475	-0.693
ENSG00000145687	D5/D6	-0.975	-0.823	-0.921	-0.825	-0.705	-0.845	-0.725	-0.634	-0.658	-0.66	-0.757	-0.723	-0.637	-0.76
ENSG00000253649	D5/D6	-0.974	-1.312	-1.276	-1.192	-1.006	-0.73	-1.151	-1.117	-1.079	-1.092	-0.975	-1.193	-0.936	-1.079
ENSG00000261220	D5/D6	0.973	0.608	0.802	0.637	0.39	0.107	-0.108	-0.146	-0.185	0.105	1.894	0.515	0.029	0.432
ENSG00000164949	D5/D6	-0.973	-0.536	-0.871	-0.737	-1.124	-1.083	-1.023	-0.979	-0.929	-0.981	-0.625	-0.861	-0.991	-0.901
ENSG00000065154	D5/D6	0.973	1.099	0.986	0.906	0.948	0.821	1.055	0.814	1.076	0.923	0.829	0.865	0.895	0.938
ENSG00000227006	D5/D6	-0.973	-1.253	-0.857	-0.686	-0.655	-0.666	-0.679	-0.708	-0.765	-0.74	-0.453	-0.621	-0.353	-0.724
ENSG00000254165	D5/D6	0.973	0.573	0.543	0.718	0.812	0.693	0.574	0.282	0.72	0.897	0.419	0.256	0.255	0.594
ENSG00000133958	D5/D6	-0.972	-0.648	-0.499	-0.636	-0.639	-0.752	-0.883	-1.152	-0.866	-0.651	-0.485	-0.916	-0.293	-0.723
ENSG00000151651	D5/D6	-0.972	-0.913	-1.016	-1.04	-0.995	-0.963	-0.987	-0.953	-1.059	-1.089	-1.004	-0.939	-1.098	-1.002
ENSG00000163132	D5/D6	0.972	0.781	0.61	0.716	0.607	0.498	0.624	0.543	0.652	0.52	0.617	0.77	0.606	0.655
ENSG00000261126	D5/D6	0.972	0.9	0.948	1.035	0.81	0.757	1.081	0.566	0.828	0.291	0.75	0.995	0.98	0.839
ENSG00000137936	D5/D6	-0.972	-1.151	-1.003	-1.147	-1.145	-0.865	-1.128	-0.846	-1.235	-0.809	-1.14	-1.109	-1.038	-1.045
ENSG00000137203	D5/D6	0.972	0.401	0.319	0.563	0.176	0.72	0.436	0.009	0.513	0.251	0.138	1.045	0.77	0.486
ENSG00000163393	D5/D6	-0.972	-1.043	-0.869	-1.092	-1.001	-0.932	-0.989	-1.17	-0.761	-1.059	-1.121	-1.309	-0.835	-1.012
ENSG00000143110	D5/D6	-0.971	-0.935	-0.971	-1.182	-0.866	-0.896	-1.007	-1.198	-0.996	-0.811	-1.089	-0.893	-1.172	-0.999
ENSG00000255154	D5/D6	0.97	0.16	0.597	-0.105	0.928	0.037	0.092	1.042	0.164	-0.061	-0.183	-0.959	0.153	0.218
ENSG00000156113	D5/D6	-0.97	-0.951	-1.104	-0.763	-0.812	-0.794	-0.896	-0.82	-0.723	-0.86	-0.742	-1.069	-0.69	-0.861
ENSG00000258667	D5/D6	-0.97	-1.545	-1.93	-1.782	-0.412	-0.548	-0.405	-0.66	-0.418	-0.688	-0.691	-0.789	-0.967	-0.908
ENSG00000243716	D5/D6	0.97	-0.118	0.184	0.129	-0.045	0.113	0.098	0.121	0.222	0.381	0.083	0.047	0.311	0.192
ENSG00000131398	D5/D6	-0.969	-0.685	-0.781	-0.928	-0.459	-0.363	-0.545	-0.153	-0.259	-0.506	-0.378	-0.246	-0.409	-0.514
ENSG00000204837	D5/D6	0.969	0.25	0.651	0.58	0.471	0.582	1.497	1.299	0.265	-0.173	0.498	2.966	1.069	0.84
ENSG00000172901	D5/D6	-0.969	-0.607	0.269	-0.989	-1.131	-2.031	-0.859	-0.321	-0.602	-0.799	-0.267	-1.42	-0.968	-0.823
ENSG00000117009	D5/D6	-0.969	0.187	0.171	-0.092	-0.72	-0.618	-0.719	-0.642	-0.077	-0.421	-0.251	-0.715	-0.716	-0.429
ENSG00000143344	D5/D6	-0.968	-0.997	-1.012	-1.098	-0.977	-0.828	-0.903	-0.927	-1.03	-0.958	-0.969	-0.959	-0.967	-0.969
ENSG00000070915	D5/D6	-0.967	-0.687	-0.376	-0.831	-2.059	-1.234	-0.726	-0.833	-1.718	-0.209	-0.389	-1.483	-1.142	-0.973
ENSG00000147443	D5/D6	-0.967	-0.765	-0.902	-0.927	-1.137	-0.851	-1.088	-0.997	-0.9	-1.08	-1.043	-1.07	-1.055	-0.983
ENSG00000260729	D5/D6	0.967	0.068	0.521	0.676	0.421	0.906	0.521	0.382	1.177	0.59	0.034	0.389	0.807	0.574
ENSG00000151704	D5/D6	-0.967	-0.857	-1.865	-1.018	-0.803	-0.993	-0.808	-0.627	-0.749	0.202	-1.263	-0.694	-0.497	-0.842
ENSG00000263603	D5/D6	0.966	0.726	0.745	0.788	0.444	0.705	1.142	1.085	0.062	1.324	1.473	-0.278	0.192	0.721
ENSG00000265912	D5/D6	0.966	0.196	0.569	0.877	0.786	0.515	0.838	0.898	1.437	0.707	1.43	0.756	1.125	0.854
ENSG00000188672	D5/D6	-0.966	-0.73	-1.209	-0.803	-0.574	-0.401	-0.34	0.045	-0.513	-0.416	-2.194	-0.909	-0.904	-0.763
ENSG00000234473	D5/D6	0.965	-0.142	-0.874	0.763	0.371	0.262	0.569	0.256	0.56	0.474	0.596	0.584	0.338	0.363
ENSG00000101017	D5/D6	-0.965	-1.211	-1.072	-0.991	-1.005	-0.756	-0.928	-0.882	-0.947	-1.24	-1.083	-1.12	-0.845	-1.003
ENSG00000273240	D5/D6	0.965	0.475	-0.131	0.477	0.403	0.587	0.528	0.701	0.334	0.001	-0.259	0.247	0.322	0.358
ENSG00000155719	D5/D6	-0.965	-1.426	-1.955	-0.924	-2.369	-0.959	-1.871	-0.784	-0.888	-1.472	-1.368	-1.175	-1.085	-1.326
ENSG00000255968	D5/D6	-0.965	-1.069	-0.879	-0.7	-0.676	-0.595	-0.619	-0.721	-0.488	-0.614	-0.724	-0.555	-0.595	-0.708
ENSG00000183742	D5/D6	-0.965	-2.99	-0.804	-1.396	-1.319	-1.612	-1.258	-1.615	-1.362	-1.337	-1.436	-1.082	-1.243	-1.417
[truncated: 29,258 more rows]

## Sheet: supp_table_6
Supplementary Table 6. Homogeneity, stability, and uncertainty assessment of the reference datasets
[truncated: 31,156 more rows]

[truncated: 4 more sheets: supp_table_7, supp_table_8, supp_table_9, supp_table_10]
